# Supplementary material for: Mechanistic insights into the three steps of poly(ADP-ribosylation) reversal
Source: Nat Commun. 2021 Jul 28;12:4581. doi: 10.1038/s41467-021-24723-3 (PMC8319183; doi:10.1038/s41467-021-24723-3)
Supplement: Supplementary file 3 — Supplementary Information [file 41467_2021_24723_MOESM3_ESM.xlsx]

## Sheet: Fig. 5a - Supplementary Fig. 1a
	Soure Data for Figure									Soure Data: Repetition							Soure Data: Repetition

## Sheet: Fig. 5b
	UV-Vis Spectra
	time [min]	cntr	hARH3 wt	hARH3 D77N	PARG wt	PARG E756N
	0.00166667	0	0	0	0	0
	0.00333333	0	0	0	0	0
	0.005	0	0	0	0	0
	0.00666667	0	0	0	0	0
	0.00833333	0	0	0	0	0
	0.01	0	0	0	0	0
	0.0116667	8.74201e-08	-4.01338e-07	-1.05302e-07	-2.64247e-07	-1.45038e-07
	0.0133333	2.38419e-07	-3.41733e-07	-6.55651e-08	-2.1259e-07	-6.15915e-08
	0.015	6.0002e-07	-1.82788e-07	2.1855e-08	-7.7486e-08	1.64906e-07
	0.0166667	1.05302e-06	7.15256e-08	1.45038e-07	1.84774e-07	6.17901e-07
	0.0183333	1.41859e-06	4.01338e-07	2.28484e-07	4.78824e-07	1.18216e-06
	0.02	1.54575e-06	7.7486e-07	2.84115e-07	7.09295e-07	1.71065e-06
	0.0216667	1.49409e-06	1.14044e-06	3.31799e-07	8.08636e-07	1.98086e-06
	0.0233333	1.41064e-06	1.43846e-06	4.7485e-07	9.4374e-07	2.03649e-06
	0.025	1.43846e-06	1.62522e-06	7.72874e-07	1.21395e-06	2.01265e-06
	0.0266667	1.66098e-06	1.71264e-06	1.13845e-06	1.57158e-06	2.06431e-06
	0.0283333	2.02258e-06	1.78814e-06	1.42058e-06	1.94112e-06	2.21133e-06
	0.03	2.36829e-06	1.97887e-06	1.48018e-06	2.18749e-06	2.3663e-06
	0.0316667	2.64247e-06	2.261e-06	1.47223e-06	2.3822e-06	2.50936e-06
	0.0333333	2.92857e-06	2.57492e-06	1.60734e-06	2.52525e-06	2.5928e-06
	0.035	3.17494e-06	2.80142e-06	1.90139e-06	2.75969e-06	2.64446e-06
	0.0366667	3.36965e-06	2.99215e-06	2.26696e-06	3.10143e-06	2.6842e-06
	0.0383333	3.48886e-06	3.21468e-06	2.54909e-06	3.50277e-06	2.76367e-06
	0.04	3.67959e-06	3.46502e-06	2.71201e-06	3.87629e-06	2.93454e-06
	0.0416667	3.93391e-06	3.64383e-06	2.81533e-06	4.13458e-06	3.15706e-06
	0.0433333	4.15246e-06	3.71138e-06	2.99811e-06	4.30942e-06	3.35972e-06
	0.045	4.25975e-06	3.75907e-06	3.316e-06	4.46836e-06	3.50674e-06
	0.0466667	4.20809e-06	3.8743e-06	3.70145e-06	4.67499e-06	3.618e-06
	0.0483333	4.12067e-06	4.06901e-06	3.93589e-06	4.87765e-06	3.72529e-06
	0.05	4.14848e-06	4.30346e-06	3.93987e-06	5.01672e-06	3.79682e-06
	0.0516667	4.4028e-06	4.60545e-06	3.84053e-06	5.08428e-06	3.86039e-06
	0.0533333	4.78824e-06	4.975e-06	3.84053e-06	5.11607e-06	4.02729e-06
	0.055	5.12997e-06	5.40018e-06	4.03523e-06	5.1717e-06	4.31736e-06
	0.0566667	5.36044e-06	5.82933e-06	4.37299e-06	5.35846e-06	4.65115e-06
	0.0583333	5.57105e-06	6.2267e-06	4.81009e-06	5.69224e-06	4.95315e-06
	0.06	5.87304e-06	6.48499e-06	5.31475e-06	6.10153e-06	5.19554e-06
	0.0616667	6.27836e-06	6.6479e-06	5.77569e-06	6.49095e-06	5.50151e-06
	0.0633333	6.67969e-06	6.71148e-06	6.1214e-06	6.82076e-06	5.87106e-06
	0.065	6.93003e-06	6.73135e-06	6.30418e-06	7.10289e-06	6.30816e-06
	0.0666667	7.04924e-06	6.71943e-06	6.32803e-06	7.25786e-06	6.70155e-06
	0.0683333	7.12474e-06	6.67175e-06	6.30816e-06	7.32541e-06	6.96778e-06
	0.07	7.16845e-06	6.6479e-06	6.32008e-06	7.39296e-06	7.12673e-06
	0.0716667	7.24395e-06	6.66777e-06	6.36776e-06	7.53999e-06	7.20223e-06
	0.0733333	7.33137e-06	6.75122e-06	6.34789e-06	7.72675e-06	7.28965e-06
	0.075	7.50621e-06	6.84659e-06	6.28829e-06	7.77841e-06	7.32144e-06
	0.0766667	7.70092e-06	7.02937e-06	6.32405e-06	7.69893e-06	7.31349e-06
	0.0783333	7.79629e-06	7.22408e-06	6.62208e-06	7.55191e-06	7.30952e-06
	0.08	7.73668e-06	7.33137e-06	7.01149e-06	7.47244e-06	7.30952e-06
	0.0816667	7.56184e-06	7.3115e-06	7.27773e-06	7.51217e-06	7.39296e-06
	0.0833333	7.45853e-06	7.2519e-06	7.36117e-06	7.53999e-06	7.52807e-06
	0.085	7.53403e-06	7.30753e-06	7.36117e-06	7.50422e-06	7.69099e-06
	0.0866667	7.70887e-06	7.4029e-06	7.38502e-06	7.36515e-06	7.81417e-06
	0.0883333	7.84e-06	7.49826e-06	7.36515e-06	7.24991e-06	7.91351e-06
	0.09	7.83602e-06	7.51813e-06	7.36117e-06	7.25389e-06	8.02477e-06
	0.0916667	7.81616e-06	7.4625e-06	7.40091e-06	7.40488e-06	8.0804e-06
	0.0933333	7.91152e-06	7.49032e-06	7.47641e-06	7.67509e-06	8.06451e-06
	0.095	8.11021e-06	7.64529e-06	7.59959e-06	7.94927e-06	8.02477e-06
	0.0966667	8.38836e-06	7.92742e-06	7.74662e-06	8.14001e-06	8.13206e-06
	0.0983333	8.6387e-06	8.26518e-06	7.96914e-06	8.22743e-06	8.29101e-06
	0.1	8.84533e-06	8.61088e-06	8.25127e-06	8.25524e-06	8.46982e-06
	0.101667	8.99235e-06	8.93275e-06	8.54929e-06	8.29895e-06	8.54532e-06
	0.103333	9.09964e-06	9.15527e-06	8.80361e-06	8.40624e-06	8.64863e-06
	0.105	9.26256e-06	9.26654e-06	9.00229e-06	8.6089e-06	8.85526e-06
	0.106667	9.46919e-06	9.33806e-06	9.09368e-06	8.90692e-06	9.15726e-06
	0.108333	9.75529e-06	9.41753e-06	9.09766e-06	9.22481e-06	9.50297e-06
	0.11	1.00613e-05	9.5129e-06	9.04202e-06	9.49502e-06	9.72946e-06
	0.111667	1.0248e-05	9.62814e-06	9.11752e-06	9.70562e-06	9.92417e-06
	0.113333	1.03116e-05	9.75529e-06	9.34799e-06	9.82483e-06	1.00474e-05
	0.115	1.03513e-05	9.90629e-06	9.6182e-06	9.84867e-06	1.02381e-05
	0.116667	1.04149e-05	9.96987e-06	9.80894e-06	9.83278e-06	1.04646e-05
	0.118333	1.05381e-05	9.93013e-06	9.94802e-06	9.84867e-06	1.07348e-05
	0.12	1.07249e-05	9.8745e-06	1.01388e-05	9.94802e-06	1.09812e-05
	0.121667	1.1007e-05	9.91821e-06	1.03891e-05	1.0095e-05	1.10646e-05
	0.123333	1.13249e-05	1.01248e-05	1.06474e-05	1.02937e-05	1.09613e-05
	0.125	1.15116e-05	1.03633e-05	1.08023e-05	1.05083e-05	1.07745e-05
	0.126667	1.15752e-05	1.05381e-05	1.08381e-05	1.06871e-05	1.07427e-05
	0.128333	1.15951e-05	1.05659e-05	1.07149e-05	1.08222e-05	1.09017e-05
	0.13	1.15792e-05	1.05341e-05	1.06593e-05	1.08818e-05	1.12156e-05
	0.131667	1.15752e-05	1.05699e-05	1.08023e-05	1.0862e-05	1.1458e-05
	0.133333	1.1615e-05	1.07129e-05	1.11282e-05	1.08659e-05	1.16805e-05
	0.135	1.17858e-05	1.09911e-05	1.1462e-05	1.10288e-05	1.18315e-05
	0.136667	1.20083e-05	1.13249e-05	1.17004e-05	1.13547e-05	1.19428e-05
	0.138333	1.22348e-05	1.16309e-05	1.18673e-05	1.16646e-05	1.20302e-05
	0.14	1.24812e-05	1.18136e-05	1.20064e-05	1.18474e-05	1.21057e-05
	0.141667	1.2811e-05	1.19011e-05	1.20978e-05	1.19269e-05	1.2368e-05
	0.143333	1.31448e-05	1.19408e-05	1.21454e-05	1.20143e-05	1.27614e-05
	0.145	1.34269e-05	1.20044e-05	1.21256e-05	1.21295e-05	1.31428e-05
	0.146667	1.35899e-05	1.20799e-05	1.21057e-05	1.22249e-05	1.33415e-05
	0.148333	1.36177e-05	1.21474e-05	1.2205e-05	1.22885e-05	1.33415e-05
	0.15	1.36256e-05	1.21872e-05	1.24236e-05	1.23998e-05	1.327e-05
	0.151667	1.37011e-05	1.21673e-05	1.26342e-05	1.25547e-05	1.33097e-05
	0.153333	1.38164e-05	1.21872e-05	1.27693e-05	1.27455e-05	1.34528e-05
	0.155	1.38481e-05	1.23143e-05	1.28686e-05	1.30196e-05	1.37548e-05
	0.156667	1.38481e-05	1.25567e-05	1.30554e-05	1.33216e-05	1.40647e-05
	0.158333	1.38919e-05	1.28746e-05	1.33137e-05	1.36157e-05	1.42515e-05
	0.16	1.40905e-05	1.31647e-05	1.35283e-05	1.38303e-05	1.43071e-05
	0.161667	1.43846e-05	1.3419e-05	1.3568e-05	1.39813e-05	1.42435e-05
	0.163333	1.46548e-05	1.36216e-05	1.34408e-05	1.41084e-05	1.43548e-05
	0.165	1.4778e-05	1.37448e-05	1.33574e-05	1.42554e-05	1.44859e-05
	0.166667	1.47661e-05	1.38124e-05	1.34408e-05	1.45177e-05	1.45813e-05
	0.168333	1.4774e-05	1.39554e-05	1.36515e-05	1.48555e-05	1.45376e-05
	0.17	1.49409e-05	1.42177e-05	1.38581e-05	1.51773e-05	1.447e-05
	0.171667	1.52747e-05	1.45833e-05	1.40607e-05	1.53601e-05	1.45376e-05
	0.173333	1.55528e-05	1.49369e-05	1.42634e-05	1.54316e-05	1.46886e-05
	0.175	1.56204e-05	1.51555e-05	1.44184e-05	1.54475e-05	1.49628e-05
	0.176667	1.5521e-05	1.51912e-05	1.43905e-05	1.54793e-05	1.52131e-05
	0.178333	1.54734e-05	1.50839e-05	1.41879e-05	1.54634e-05	1.54436e-05
	0.18	1.56244e-05	1.50681e-05	1.39813e-05	1.54237e-05	1.55071e-05
	0.181667	1.58985e-05	1.52628e-05	1.39932e-05	1.54078e-05	1.55191e-05
	0.183333	1.62005e-05	1.55846e-05	1.42753e-05	1.54316e-05	1.54873e-05
	0.185	1.64986e-05	1.58151e-05	1.47164e-05	1.55151e-05	1.5535e-05
	0.186667	1.6729e-05	1.57992e-05	1.51416e-05	1.55548e-05	1.57058e-05
	0.188333	1.68562e-05	1.56681e-05	1.54157e-05	1.55906e-05	1.59562e-05
	0.19	1.6888e-05	1.56522e-05	1.56184e-05	1.55071e-05	1.61668e-05
	0.191667	1.69992e-05	1.5835e-05	1.58648e-05	1.53879e-05	1.61827e-05
	0.193333	1.72377e-05	1.61171e-05	1.61469e-05	1.53323e-05	1.61548e-05
	0.195	1.74244e-05	1.64628e-05	1.63972e-05	1.54078e-05	1.63098e-05
	0.196667	1.74761e-05	1.6892e-05	1.65284e-05	1.55826e-05	1.68025e-05
	0.198333	1.74284e-05	1.73012e-05	1.66078e-05	1.57853e-05	1.74344e-05
	0.2	1.74363e-05	1.75754e-05	1.67191e-05	1.59204e-05	1.7947e-05
	0.201667	1.75317e-05	1.76867e-05	1.68383e-05	1.58767e-05	1.81814e-05
	0.203333	1.77781e-05	1.76748e-05	1.69098e-05	1.57019e-05	1.81377e-05
	0.205	1.80483e-05	1.74403e-05	1.69098e-05	1.56144e-05	1.80066e-05
	0.206667	1.82668e-05	1.69873e-05	1.69496e-05	1.56939e-05	1.79827e-05
	0.208333	1.83741e-05	1.64707e-05	1.71761e-05	1.58449e-05	1.81576e-05
	0.21	1.83622e-05	1.61846e-05	1.75734e-05	1.5988e-05	1.8396e-05
	0.211667	1.82986e-05	1.6276e-05	1.79787e-05	1.61111e-05	1.85947e-05
	0.213333	1.82986e-05	1.66098e-05	1.81854e-05	1.6282e-05	1.8694e-05
	0.215	1.85053e-05	1.69158e-05	1.81615e-05	1.6429e-05	1.8698e-05
	0.216667	1.87715e-05	1.69992e-05	1.80145e-05	1.64608e-05	1.86106e-05
	0.218333	1.89225e-05	1.69635e-05	1.78277e-05	1.63853e-05	1.86185e-05
	0.22	1.88708e-05	1.69833e-05	1.77443e-05	1.62383e-05	1.88371e-05
	0.221667	1.87079e-05	1.71582e-05	1.77403e-05	1.60833e-05	1.91828e-05
	0.223333	1.85251e-05	1.73966e-05	1.78516e-05	1.59442e-05	1.95205e-05
	0.225	1.84457e-05	1.75158e-05	1.80145e-05	1.59482e-05	1.96755e-05
	0.226667	1.85251e-05	1.74999e-05	1.82211e-05	1.61231e-05	1.96278e-05
	0.228333	1.86563e-05	1.75635e-05	1.84953e-05	1.63813e-05	1.9453e-05
	0.23	1.86721e-05	1.76589e-05	1.87178e-05	1.65681e-05	1.92503e-05
	0.231667	1.85887e-05	1.76549e-05	1.88649e-05	1.66078e-05	1.91192e-05
	0.233333	1.85966e-05	1.7488e-05	1.89205e-05	1.66118e-05	1.91112e-05
	0.235	1.8692e-05	1.74046e-05	1.89801e-05	1.66436e-05	1.92424e-05
	0.236667	1.88986e-05	1.7635e-05	1.90079e-05	1.66992e-05	1.95205e-05
	0.238333	1.9145e-05	1.79688e-05	1.89245e-05	1.66913e-05	1.96993e-05
	0.24	1.93516e-05	1.81874e-05	1.87536e-05	1.66118e-05	1.98543e-05
	0.241667	1.94708e-05	1.81437e-05	1.86662e-05	1.65403e-05	1.99219e-05
	0.243333	1.95026e-05	1.79648e-05	1.8694e-05	1.65403e-05	2.00212e-05
	0.245	1.95384e-05	1.78615e-05	1.87695e-05	1.66078e-05	2.00729e-05
	0.246667	1.96338e-05	1.78456e-05	1.87616e-05	1.67191e-05	2.00689e-05
	0.248333	1.97848e-05	1.78377e-05	1.86741e-05	1.68304e-05	2.01166e-05
	0.25	2.00351e-05	1.78218e-05	1.86543e-05	1.70052e-05	2.01484e-05
	0.251667	2.02854e-05	1.78258e-05	1.88013e-05	1.7188e-05	2.02715e-05
	0.253333	2.04206e-05	1.78496e-05	1.90755e-05	1.72873e-05	2.03232e-05
	0.255	2.04047e-05	1.78099e-05	1.93099e-05	1.72317e-05	2.0355e-05
	0.256667	2.03133e-05	1.77741e-05	1.93934e-05	1.70847e-05	2.04265e-05
	0.258333	2.02616e-05	1.77662e-05	1.93576e-05	1.70449e-05	2.05775e-05
	0.26	2.01742e-05	1.78019e-05	1.93099e-05	1.71443e-05	2.07086e-05
	0.261667	2.00073e-05	1.78099e-05	1.93695e-05	1.73151e-05	2.0661e-05
	0.263333	1.98086e-05	1.78218e-05	1.95563e-05	1.74542e-05	2.05537e-05
	0.265	1.96934e-05	1.78814e-05	1.97907e-05	1.75019e-05	2.04662e-05
	0.266667	1.96656e-05	1.79887e-05	2.00053e-05	1.74503e-05	2.05179e-05
	0.268333	1.97053e-05	1.81794e-05	2.00808e-05	1.72873e-05	2.0502e-05
	0.27	1.98245e-05	1.83582e-05	2.00172e-05	1.70688e-05	2.04345e-05
	0.271667	1.99318e-05	1.85212e-05	1.99179e-05	1.69575e-05	2.02954e-05
	0.273333	1.99795e-05	1.86682e-05	1.9902e-05	1.70251e-05	2.02278e-05
	0.275	2.00033e-05	1.88033e-05	1.99735e-05	1.72039e-05	2.02954e-05
	0.276667	2.00987e-05	1.88629e-05	1.99894e-05	1.73787e-05	2.03272e-05
	0.278333	2.02139e-05	1.87357e-05	1.99457e-05	1.75099e-05	2.03669e-05
	0.28	2.01702e-05	1.85609e-05	1.98861e-05	1.76251e-05	2.0355e-05
	0.281667	2.00033e-05	1.84377e-05	1.98344e-05	1.76887e-05	2.04742e-05
	0.283333	1.98483e-05	1.83781e-05	1.98543e-05	1.7641e-05	2.06411e-05
	0.285	1.98166e-05	1.83582e-05	1.99338e-05	1.75416e-05	2.08477e-05
	0.286667	1.98483e-05	1.83344e-05	2.00013e-05	1.73986e-05	2.10345e-05
	0.288333	1.99238e-05	1.83026e-05	2.00411e-05	1.72595e-05	2.11497e-05
	0.29	2.00748e-05	1.82033e-05	2.00093e-05	1.71562e-05	2.12252e-05
	0.291667	2.02974e-05	1.81397e-05	2.00133e-05	1.71602e-05	2.12808e-05
	0.293333	2.04484e-05	1.81794e-05	2.00371e-05	1.73509e-05	2.14438e-05
	0.295	2.04762e-05	1.82867e-05	2.00013e-05	1.7645e-05	2.16146e-05
	0.296667	2.03927e-05	1.8386e-05	1.99179e-05	1.79589e-05	2.17617e-05
	0.298333	2.0349e-05	1.84933e-05	1.98146e-05	1.81854e-05	2.18054e-05
	0.3	2.03848e-05	1.8696e-05	1.98503e-05	1.83165e-05	2.18411e-05
	0.301667	2.04285e-05	1.89066e-05	2.00053e-05	1.83245e-05	2.18133e-05
	0.303333	2.05278e-05	1.90258e-05	2.01086e-05	1.82768e-05	2.16901e-05
	0.305	2.0651e-05	1.90377e-05	2.00848e-05	1.82887e-05	2.15153e-05
	0.306667	2.07822e-05	1.89861e-05	2.00172e-05	1.84278e-05	2.14199e-05
	0.308333	2.0798e-05	1.89702e-05	2.0049e-05	1.85748e-05	2.14756e-05
	0.31	2.07663e-05	1.9002e-05	2.02596e-05	1.85867e-05	2.15511e-05
	0.311667	2.07583e-05	1.90576e-05	2.05378e-05	1.85112e-05	2.15471e-05
	0.313333	2.07186e-05	1.90298e-05	2.07921e-05	1.84913e-05	2.14239e-05
	0.315	2.07027e-05	1.89424e-05	2.09113e-05	1.85907e-05	2.1261e-05
	0.316667	2.07901e-05	1.88351e-05	2.08716e-05	1.86582e-05	2.11577e-05
	0.318333	2.10921e-05	1.87596e-05	2.07722e-05	1.86145e-05	2.11577e-05
	0.32	2.141e-05	1.87834e-05	2.07166e-05	1.84953e-05	2.12292e-05
	0.321667	2.15411e-05	1.89225e-05	2.07404e-05	1.84437e-05	2.13405e-05
	0.323333	2.14616e-05	1.91212e-05	2.07921e-05	1.85629e-05	2.15312e-05
	0.325	2.13504e-05	1.92245e-05	2.08557e-05	1.87377e-05	2.17974e-05
	0.326667	2.12868e-05	1.91847e-05	2.09192e-05	1.8849e-05	2.20358e-05
	0.328333	2.11716e-05	1.90775e-05	2.10345e-05	1.88331e-05	2.21789e-05
	0.33	2.10007e-05	1.89543e-05	2.11736e-05	1.8694e-05	2.2167e-05
	0.331667	2.09014e-05	1.88748e-05	2.12848e-05	1.85152e-05	2.2012e-05
	0.333333	2.10087e-05	1.88589e-05	2.13683e-05	1.83523e-05	2.18689e-05
	0.335	2.11159e-05	1.88629e-05	2.14001e-05	1.82807e-05	2.18451e-05
	0.336667	2.10563e-05	1.89225e-05	2.1408e-05	1.82648e-05	2.19762e-05
	0.338333	2.08656e-05	1.91013e-05	2.13563e-05	1.83086e-05	2.21749e-05
	0.34	2.08656e-05	1.94073e-05	2.13444e-05	1.83841e-05	2.22822e-05
	0.341667	2.11279e-05	1.97132e-05	2.14358e-05	1.85351e-05	2.22345e-05
	0.343333	2.14259e-05	1.98642e-05	2.15749e-05	1.8698e-05	2.20279e-05
	0.345	2.15213e-05	1.99e-05	2.17021e-05	1.88371e-05	2.19365e-05
	0.346667	2.14458e-05	1.9896e-05	2.18054e-05	1.89364e-05	2.20239e-05
	0.348333	2.13226e-05	1.9896e-05	2.18332e-05	1.89245e-05	2.21908e-05
	0.35	2.11596e-05	1.98642e-05	2.17219e-05	1.88609e-05	2.23378e-05
	0.351667	2.09769e-05	1.98722e-05	2.15073e-05	1.87933e-05	2.2465e-05
	0.353333	2.08656e-05	1.99715e-05	2.12769e-05	1.88053e-05	2.25405e-05
	0.355	2.09371e-05	2.00987e-05	2.11219e-05	1.88251e-05	2.25445e-05
	0.356667	2.10683e-05	2.0051e-05	2.10702e-05	1.88251e-05	2.25206e-05
	0.358333	2.11358e-05	1.98086e-05	2.11616e-05	1.88212e-05	2.25047e-05
	0.36	2.1108e-05	1.96616e-05	2.13444e-05	1.87735e-05	2.25445e-05
	0.361667	2.10762e-05	1.97331e-05	2.14954e-05	1.86463e-05	2.24729e-05
	0.363333	2.11557e-05	1.99437e-05	2.15193e-05	1.84715e-05	2.23021e-05
	0.365	2.12987e-05	2.00351e-05	2.14477e-05	1.83284e-05	2.19882e-05
	0.366667	2.13901e-05	1.99715e-05	2.13683e-05	1.83562e-05	2.18372e-05
	0.368333	2.13981e-05	1.98245e-05	2.13325e-05	1.85271e-05	2.19206e-05
	0.37	2.14815e-05	1.97013e-05	2.14159e-05	1.87576e-05	2.22067e-05
	0.371667	2.1716e-05	1.96377e-05	2.15113e-05	1.89165e-05	2.24849e-05
	0.373333	2.19862e-05	1.95344e-05	2.14835e-05	1.90079e-05	2.262e-05
	0.375	2.21094e-05	1.93318e-05	2.12967e-05	1.91351e-05	2.27511e-05
	0.376667	2.20418e-05	1.91569e-05	2.10385e-05	1.92622e-05	2.28584e-05
	0.378333	2.19226e-05	1.91649e-05	2.09113e-05	1.9453e-05	2.29776e-05
	0.38	2.18352e-05	1.93199e-05	2.09312e-05	1.9604e-05	2.29061e-05
	0.381667	2.17756e-05	1.94271e-05	2.10543e-05	1.97073e-05	2.27749e-05
	0.383333	2.17001e-05	1.94748e-05	2.11497e-05	1.9743e-05	2.26835e-05
	0.385	2.16643e-05	1.95622e-05	2.11338e-05	1.97232e-05	2.27153e-05
	0.386667	2.17517e-05	1.96179e-05	2.10504e-05	1.97351e-05	2.28266e-05
	0.388333	2.18749e-05	1.96179e-05	2.10385e-05	1.97113e-05	2.28941e-05
	0.39	2.18829e-05	1.96934e-05	2.12053e-05	1.96834e-05	2.28544e-05
	0.391667	2.16961e-05	1.9904e-05	2.1412e-05	1.96e-05	2.26955e-05
	0.393333	2.14299e-05	2.00788e-05	2.15987e-05	1.9445e-05	2.25643e-05
	0.395	2.13305e-05	2.00947e-05	2.16822e-05	1.9298e-05	2.25365e-05
	0.396667	2.14815e-05	2.01503e-05	2.17815e-05	1.91708e-05	2.26835e-05
	0.398333	2.17199e-05	2.03053e-05	2.18411e-05	1.92146e-05	2.27948e-05
	0.4	2.18352e-05	2.04047e-05	2.17815e-05	1.9441e-05	2.28465e-05
	0.401667	2.17597e-05	2.0357e-05	2.16703e-05	1.97589e-05	2.27908e-05
	0.403333	2.16126e-05	2.02576e-05	2.14716e-05	1.99298e-05	2.27789e-05
	0.405	2.141e-05	2.0206e-05	2.13166e-05	1.98503e-05	2.28107e-05
	0.406667	2.12272e-05	2.00947e-05	2.12173e-05	1.96874e-05	2.27431e-05
	0.408333	2.12153e-05	1.98762e-05	2.12173e-05	1.96675e-05	2.26279e-05
	0.41	2.14696e-05	1.97212e-05	2.14279e-05	1.98623e-05	2.2457e-05
	0.411667	2.18868e-05	1.96854e-05	2.16981e-05	2.01364e-05	2.24014e-05
	0.413333	2.21014e-05	1.97172e-05	2.19206e-05	2.03113e-05	2.24809e-05
	0.415	2.20855e-05	1.97331e-05	2.19246e-05	2.03073e-05	2.27312e-05
	0.416667	2.2014e-05	1.98881e-05	2.17299e-05	2.01245e-05	2.31246e-05
	0.418333	2.20815e-05	2.02815e-05	2.15511e-05	1.9894e-05	2.34425e-05
	0.42	2.22007e-05	2.06391e-05	2.15232e-05	1.9751e-05	2.35776e-05
	0.421667	2.22047e-05	2.07345e-05	2.16862e-05	1.97351e-05	2.34544e-05
	0.423333	2.20935e-05	2.05715e-05	2.19047e-05	1.97351e-05	2.32001e-05
	0.425	2.19226e-05	2.04325e-05	2.20239e-05	1.96199e-05	2.30134e-05
	0.426667	2.17756e-05	2.04881e-05	2.20557e-05	1.9441e-05	2.29379e-05
	0.428333	2.16444e-05	2.07305e-05	2.20716e-05	1.93258e-05	2.30531e-05
	0.43	2.15848e-05	2.09928e-05	2.21511e-05	1.93735e-05	2.32279e-05
	0.431667	2.16484e-05	2.10087e-05	2.22544e-05	1.94927e-05	2.3375e-05
	0.433333	2.18948e-05	2.07186e-05	2.22902e-05	1.95841e-05	2.34465e-05
	0.435	2.2165e-05	2.03609e-05	2.22544e-05	1.96119e-05	2.3367e-05
	0.436667	2.22723e-05	2.02179e-05	2.21749e-05	1.96358e-05	2.32081e-05
	0.438333	2.20815e-05	2.02815e-05	2.21431e-05	1.96318e-05	2.31047e-05
	0.44	2.17279e-05	2.04643e-05	2.22027e-05	1.94649e-05	2.31047e-05
	0.441667	2.15093e-05	2.06908e-05	2.23418e-05	1.92265e-05	2.32915e-05
	0.443333	2.1557e-05	2.08616e-05	2.24769e-05	1.91033e-05	2.3367e-05
	0.445	2.18113e-05	2.08616e-05	2.25683e-05	1.92146e-05	2.32716e-05
	0.446667	2.2006e-05	2.06828e-05	2.25604e-05	1.94609e-05	2.31008e-05
	0.448333	2.21252e-05	2.05239e-05	2.25127e-05	1.96238e-05	2.29418e-05
	0.45	2.22286e-05	2.05119e-05	2.23974e-05	1.96556e-05	2.30134e-05
	0.451667	2.23796e-05	2.06113e-05	2.22464e-05	1.95205e-05	2.31246e-05
	0.453333	2.24988e-05	2.07146e-05	2.2159e-05	1.93536e-05	2.31644e-05
	0.455	2.2459e-05	2.06828e-05	2.21431e-05	1.92384e-05	2.30809e-05
	0.456667	2.24272e-05	2.05437e-05	2.22305e-05	1.92543e-05	2.29299e-05
	0.458333	2.24908e-05	2.04206e-05	2.22902e-05	1.93695e-05	2.2922e-05
	0.46	2.26339e-05	2.03888e-05	2.22663e-05	1.95483e-05	2.30213e-05
	0.461667	2.27292e-05	2.04245e-05	2.21511e-05	1.96954e-05	2.31644e-05
	0.463333	2.26577e-05	2.05358e-05	2.20398e-05	1.97351e-05	2.32836e-05
	0.465	2.24908e-05	2.07305e-05	2.20716e-05	1.96914e-05	2.33193e-05
	0.466667	2.24153e-05	2.09212e-05	2.22743e-05	1.95722e-05	2.33273e-05
	0.468333	2.25226e-05	2.09928e-05	2.25484e-05	1.94649e-05	2.32915e-05
	0.47	2.26657e-05	2.09967e-05	2.27034e-05	1.94252e-05	2.32359e-05
	0.471667	2.26537e-05	2.10683e-05	2.26637e-05	1.95483e-05	2.32518e-05
	0.473333	2.25147e-05	2.11517e-05	2.24491e-05	1.97391e-05	2.33432e-05
	0.475	2.2463e-05	2.10841e-05	2.22345e-05	1.99258e-05	2.34385e-05
	0.476667	2.24789e-05	2.08179e-05	2.2167e-05	2.01086e-05	2.34226e-05
	0.478333	2.24749e-05	2.05715e-05	2.22504e-05	2.02676e-05	2.33074e-05
	0.48	2.23796e-05	2.04325e-05	2.24213e-05	2.03033e-05	2.31405e-05
	0.481667	2.23597e-05	2.04126e-05	2.2616e-05	2.01086e-05	2.30173e-05
	0.483333	2.25663e-05	2.04643e-05	2.28186e-05	1.9751e-05	2.31286e-05
	0.485	2.28802e-05	2.06113e-05	2.29259e-05	1.94291e-05	2.34147e-05
	0.486667	2.30511e-05	2.08616e-05	2.28584e-05	1.93139e-05	2.36849e-05
	0.488333	2.29836e-05	2.1112e-05	2.2616e-05	1.95007e-05	2.37564e-05
	0.49	2.28326e-05	2.12987e-05	2.23815e-05	1.98583e-05	2.37246e-05
	0.491667	2.27888e-05	2.13583e-05	2.22623e-05	2.01881e-05	2.37087e-05
	0.493333	2.28604e-05	2.11795e-05	2.22504e-05	2.03311e-05	2.37008e-05
	0.495	2.28882e-05	2.0798e-05	2.23219e-05	2.02914e-05	2.37048e-05
	0.496667	2.27809e-05	2.04126e-05	2.24372e-05	2.02239e-05	2.36928e-05
	0.498333	2.2618e-05	2.01742e-05	2.25842e-05	2.01881e-05	2.3665e-05
	0.5	2.25623e-05	2.01066e-05	2.2767e-05	2.01603e-05	2.37445e-05
	0.501667	2.2618e-05	2.01503e-05	2.29895e-05	2.01682e-05	2.39511e-05
	0.503333	2.26696e-05	2.0357e-05	2.32399e-05	2.02119e-05	2.41737e-05
	0.505	2.26339e-05	2.07424e-05	2.3375e-05	2.02437e-05	2.42134e-05
	0.506667	2.25345e-05	2.11716e-05	2.33471e-05	2.01841e-05	2.40425e-05
	0.508333	2.24233e-05	2.14378e-05	2.31644e-05	2.00093e-05	2.3828e-05
	0.51	2.23557e-05	2.14179e-05	2.29259e-05	1.98583e-05	2.36849e-05
	0.511667	2.23637e-05	2.11914e-05	2.27312e-05	1.98185e-05	2.37048e-05
	0.513333	2.24153e-05	2.08934e-05	2.25882e-05	1.99378e-05	2.3816e-05
	0.515	2.24153e-05	2.06232e-05	2.25763e-05	2.01046e-05	2.39154e-05
	0.516667	2.23955e-05	2.04245e-05	2.26994e-05	2.0208e-05	2.39432e-05
	0.518333	2.24749e-05	2.03848e-05	2.2914e-05	2.02119e-05	2.39034e-05
	0.52	2.26816e-05	2.05517e-05	2.30928e-05	2.01046e-05	2.3828e-05
	0.521667	2.28326e-05	2.07782e-05	2.31524e-05	1.99854e-05	2.37644e-05
	0.523333	2.28842e-05	2.08934e-05	2.31047e-05	1.99775e-05	2.38438e-05
	0.525	2.29319e-05	2.09252e-05	2.29816e-05	2.00967e-05	2.39829e-05
	0.526667	2.31544e-05	2.09888e-05	2.28186e-05	2.02358e-05	2.40902e-05
	0.528333	2.35081e-05	2.10524e-05	2.26994e-05	2.02994e-05	2.41856e-05
	0.53	2.37664e-05	2.09689e-05	2.27511e-05	2.02755e-05	2.43843e-05
	0.531667	2.37664e-05	2.07663e-05	2.2922e-05	2.01682e-05	2.45829e-05
	0.533333	2.36154e-05	2.0655e-05	2.30809e-05	2.0057e-05	2.45829e-05
	0.535	2.35081e-05	2.07027e-05	2.31644e-05	2.00172e-05	2.43644e-05
	0.536667	2.34882e-05	2.08775e-05	2.32081e-05	2.0053e-05	2.41816e-05
	0.538333	2.34524e-05	2.10643e-05	2.32478e-05	2.00689e-05	2.41061e-05
	0.54	2.32577e-05	2.11914e-05	2.31882e-05	2.0057e-05	2.40703e-05
	0.541667	2.29836e-05	2.11835e-05	2.30292e-05	2.00689e-05	2.41458e-05
	0.543333	2.27332e-05	2.10683e-05	2.2922e-05	2.01682e-05	2.43127e-05
	0.545	2.26895e-05	2.10683e-05	2.29379e-05	2.02517e-05	2.45074e-05
	0.546667	2.28008e-05	2.12948e-05	2.30173e-05	2.03351e-05	2.4579e-05
	0.548333	2.29597e-05	2.16365e-05	2.30809e-05	2.04345e-05	2.46108e-05
	0.55	2.31107e-05	2.17477e-05	2.31644e-05	2.05338e-05	2.45909e-05
	0.551667	2.32379e-05	2.15809e-05	2.32836e-05	2.05894e-05	2.4428e-05
	0.553333	2.33571e-05	2.13941e-05	2.33591e-05	2.05616e-05	2.42968e-05
	0.555	2.3373e-05	2.1406e-05	2.32677e-05	2.04742e-05	2.43048e-05
	0.556667	2.32657e-05	2.15411e-05	2.30213e-05	2.03788e-05	2.44478e-05
	0.558333	2.30273e-05	2.16007e-05	2.28028e-05	2.03749e-05	2.45591e-05
	0.56	2.28405e-05	2.16405e-05	2.26875e-05	2.04543e-05	2.46664e-05
	0.561667	2.27928e-05	2.16722e-05	2.26478e-05	2.05497e-05	2.48651e-05
	0.563333	2.28127e-05	2.16007e-05	2.27233e-05	2.06014e-05	2.49644e-05
	0.565	2.27769e-05	2.13345e-05	2.29021e-05	2.06451e-05	2.48492e-05
	0.566667	2.26736e-05	2.1108e-05	2.31365e-05	2.06888e-05	2.46425e-05
	0.568333	2.26617e-05	2.11716e-05	2.32995e-05	2.06927e-05	2.45591e-05
	0.57	2.28286e-05	2.14577e-05	2.34147e-05	2.05656e-05	2.45472e-05
	0.571667	2.3059e-05	2.16285e-05	2.34624e-05	2.0359e-05	2.44478e-05
	0.573333	2.31385e-05	2.14775e-05	2.34465e-05	2.02119e-05	2.43485e-05
	0.575	2.30471e-05	2.11557e-05	2.33869e-05	2.02517e-05	2.44637e-05
	0.576667	2.29279e-05	2.09212e-05	2.32716e-05	2.03749e-05	2.473e-05
	0.578333	2.29836e-05	2.09014e-05	2.31723e-05	2.04543e-05	2.49366e-05
	0.58	2.31266e-05	2.10206e-05	2.29816e-05	2.04504e-05	2.50041e-05
	0.581667	2.3218e-05	2.11438e-05	2.28266e-05	2.03749e-05	2.49525e-05
	0.583333	2.3218e-05	2.12193e-05	2.27193e-05	2.02994e-05	2.48849e-05
	0.585	2.31822e-05	2.12113e-05	2.26796e-05	2.02636e-05	2.48412e-05
	0.586667	2.32617e-05	2.12312e-05	2.27431e-05	2.02795e-05	2.4881e-05
	0.588333	2.34087e-05	2.13106e-05	2.28226e-05	2.03153e-05	2.50081e-05
	0.59	2.35875e-05	2.14299e-05	2.2922e-05	2.03907e-05	2.50359e-05
	0.591667	2.36909e-05	2.14656e-05	2.29816e-05	2.05179e-05	2.48929e-05
	0.593333	2.37465e-05	2.14616e-05	2.30134e-05	2.06093e-05	2.46584e-05
	0.595	2.37703e-05	2.16126e-05	2.30054e-05	2.05815e-05	2.44955e-05
	0.596667	2.37783e-05	2.18471e-05	2.29339e-05	2.04861e-05	2.44002e-05
	0.598333	2.37584e-05	2.19345e-05	2.28782e-05	2.04265e-05	2.42293e-05
	0.6	2.35955e-05	2.17795e-05	2.28902e-05	2.0502e-05	2.40346e-05
	0.601667	2.33531e-05	2.16047e-05	2.29657e-05	2.06649e-05	2.3971e-05
	0.603333	2.31226e-05	2.1557e-05	2.30213e-05	2.08e-05	2.40664e-05
	0.605	2.30352e-05	2.15371e-05	2.30173e-05	2.09431e-05	2.42015e-05
	0.606667	2.31147e-05	2.13901e-05	2.30253e-05	2.09947e-05	2.42809e-05
	0.608333	2.32498e-05	2.12471e-05	2.31405e-05	2.0963e-05	2.43088e-05
	0.61	2.33412e-05	2.12669e-05	2.33511e-05	2.08517e-05	2.4424e-05
	0.611667	2.3369e-05	2.14775e-05	2.36134e-05	2.0812e-05	2.45551e-05
	0.613333	2.33809e-05	2.16683e-05	2.37882e-05	2.08954e-05	2.46028e-05
	0.615	2.34485e-05	2.17398e-05	2.3816e-05	2.09351e-05	2.45392e-05
	0.616667	2.35041e-05	2.17716e-05	2.37048e-05	2.09471e-05	2.44478e-05
	0.618333	2.34485e-05	2.1855e-05	2.35816e-05	2.08994e-05	2.44002e-05
	0.62	2.34048e-05	2.19703e-05	2.35021e-05	2.09192e-05	2.43604e-05
	0.621667	2.35081e-05	2.20656e-05	2.34346e-05	2.09033e-05	2.42531e-05
	0.623333	2.37147e-05	2.22047e-05	2.33511e-05	2.09073e-05	2.42213e-05
	0.625	2.3814e-05	2.23478e-05	2.32279e-05	2.09947e-05	2.43485e-05
	0.626667	2.36591e-05	2.23676e-05	2.31326e-05	2.11815e-05	2.46227e-05
	0.628333	2.34564e-05	2.22445e-05	2.30889e-05	2.14279e-05	2.48174e-05
	0.63	2.34127e-05	2.21252e-05	2.31644e-05	2.16146e-05	2.48214e-05
	0.631667	2.36352e-05	2.20458e-05	2.33193e-05	2.17259e-05	2.47697e-05
	0.633333	2.39889e-05	2.19544e-05	2.3518e-05	2.17219e-05	2.47935e-05
	0.635	2.41558e-05	2.18471e-05	2.36491e-05	2.16385e-05	2.49962e-05
	0.636667	2.40286e-05	2.18153e-05	2.36094e-05	2.14914e-05	2.5171e-05
	0.638333	2.37783e-05	2.1855e-05	2.33908e-05	2.12411e-05	2.51273e-05
	0.64	2.37068e-05	2.18749e-05	2.31405e-05	2.09351e-05	2.4873e-05
	0.641667	2.39054e-05	2.19067e-05	2.30968e-05	2.0657e-05	2.46147e-05
	0.643333	2.41717e-05	2.2018e-05	2.3375e-05	2.05497e-05	2.46068e-05
	0.645	2.43028e-05	2.21769e-05	2.38717e-05	2.06331e-05	2.46982e-05
	0.646667	2.42392e-05	2.22762e-05	2.4277e-05	2.07921e-05	2.47737e-05
	0.648333	2.41518e-05	2.22166e-05	2.43882e-05	2.0955e-05	2.47935e-05
	0.65	2.41081e-05	2.2161e-05	2.42293e-05	2.10106e-05	2.47578e-05
	0.651667	2.40127e-05	2.2308e-05	2.3967e-05	2.10146e-05	2.4718e-05
	0.653333	2.38299e-05	2.25663e-05	2.37683e-05	2.09471e-05	2.46664e-05
	0.655	2.35717e-05	2.26816e-05	2.37167e-05	2.09351e-05	2.47975e-05
	0.656667	2.34524e-05	2.25147e-05	2.3816e-05	2.10146e-05	2.50638e-05
	0.658333	2.3512e-05	2.2308e-05	2.39392e-05	2.11219e-05	2.5326e-05
	0.66	2.37028e-05	2.22405e-05	2.39511e-05	2.111e-05	2.54174e-05
	0.661667	2.38379e-05	2.23041e-05	2.38478e-05	2.10067e-05	2.5322e-05
	0.663333	2.37981e-05	2.24511e-05	2.36253e-05	2.09312e-05	2.51432e-05
	0.665	2.36948e-05	2.25981e-05	2.33948e-05	2.09987e-05	2.49445e-05
	0.666667	2.3663e-05	2.26458e-05	2.31683e-05	2.12212e-05	2.47538e-05
	0.668333	2.37743e-05	2.2459e-05	2.30372e-05	2.14477e-05	2.46147e-05
	0.67	2.39491e-05	2.21968e-05	2.30292e-05	2.15749e-05	2.46068e-05
	0.671667	2.41121e-05	2.20776e-05	2.31524e-05	2.1555e-05	2.48055e-05
	0.673333	2.41677e-05	2.21292e-05	2.33869e-05	2.14875e-05	2.51273e-05
	0.675	2.40684e-05	2.22206e-05	2.3677e-05	2.1412e-05	2.533e-05
	0.676667	2.3973e-05	2.21531e-05	2.39392e-05	2.13762e-05	2.53896e-05
	0.678333	2.39968e-05	2.201e-05	2.40783e-05	2.13365e-05	2.54412e-05
	0.68	2.40644e-05	2.19146e-05	2.40544e-05	2.13166e-05	2.55406e-05
	0.681667	2.40127e-05	2.20299e-05	2.39114e-05	2.13126e-05	2.55525e-05
	0.683333	2.38101e-05	2.22882e-05	2.37485e-05	2.13842e-05	2.53975e-05
	0.685	2.37266e-05	2.25147e-05	2.37048e-05	2.14597e-05	2.52267e-05
	0.686667	2.38617e-05	2.25822e-05	2.38399e-05	2.15113e-05	2.52783e-05
	0.688333	2.41041e-05	2.24431e-05	2.40703e-05	2.15232e-05	2.54492e-05
	0.69	2.41796e-05	2.22246e-05	2.42134e-05	2.15709e-05	2.5485e-05
	0.691667	2.40167e-05	2.20776e-05	2.42094e-05	2.16027e-05	2.53022e-05
	0.693333	2.37942e-05	2.21014e-05	2.41816e-05	2.16107e-05	2.50796e-05
	0.695	2.37147e-05	2.22286e-05	2.42134e-05	2.15749e-05	2.50677e-05
	0.696667	2.37624e-05	2.22365e-05	2.42651e-05	2.15431e-05	2.52306e-05
	0.698333	2.38061e-05	2.20378e-05	2.42213e-05	2.1559e-05	2.54055e-05
	0.7	2.37187e-05	2.18074e-05	2.40743e-05	2.16266e-05	2.54174e-05
	0.701667	2.35677e-05	2.17597e-05	2.38359e-05	2.17219e-05	2.52505e-05
	0.703333	2.35359e-05	2.18829e-05	2.36293e-05	2.17418e-05	2.51114e-05
	0.705	2.36551e-05	2.20378e-05	2.35299e-05	2.16385e-05	2.51551e-05
	0.706667	2.38538e-05	2.22802e-05	2.3522e-05	2.14914e-05	2.53419e-05
	0.708333	2.39452e-05	2.25981e-05	2.35816e-05	2.14517e-05	2.54651e-05
	0.71	2.38975e-05	2.28405e-05	2.38081e-05	2.15193e-05	2.54055e-05
	0.711667	2.37664e-05	2.28206e-05	2.42015e-05	2.16027e-05	2.52863e-05
	0.713333	2.37544e-05	2.26577e-05	2.4567e-05	2.15669e-05	2.52863e-05
	0.715	2.39571e-05	2.25981e-05	2.46306e-05	2.15073e-05	2.5481e-05
	0.716667	2.42949e-05	2.25782e-05	2.43882e-05	2.14477e-05	2.56519e-05
	0.718333	2.44617e-05	2.25147e-05	2.40942e-05	2.14914e-05	2.56558e-05
	0.72	2.43783e-05	2.23955e-05	2.39432e-05	2.15749e-05	2.55207e-05
	0.721667	2.41955e-05	2.22882e-05	2.39789e-05	2.15987e-05	2.54651e-05
	0.723333	2.41518e-05	2.22802e-05	2.40982e-05	2.14994e-05	2.55843e-05
	0.725	2.42194e-05	2.22603e-05	2.42452e-05	2.13285e-05	2.57512e-05
	0.726667	2.42631e-05	2.23001e-05	2.4277e-05	2.12451e-05	2.58585e-05
	0.728333	2.42154e-05	2.24153e-05	2.41578e-05	2.12411e-05	2.58386e-05
	0.73	2.40882e-05	2.25584e-05	2.39909e-05	2.12332e-05	2.57472e-05
	0.731667	2.40485e-05	2.26895e-05	2.39154e-05	2.11696e-05	2.55326e-05
	0.733333	2.41677e-05	2.2769e-05	2.40266e-05	2.11616e-05	2.51949e-05
	0.735	2.44379e-05	2.28286e-05	2.42611e-05	2.12252e-05	2.49326e-05
	0.736667	2.46088e-05	2.29001e-05	2.44876e-05	2.13484e-05	2.49445e-05
	0.738333	2.45253e-05	2.2916e-05	2.45114e-05	2.13762e-05	2.51631e-05
	0.74	2.4267e-05	2.28047e-05	2.42571e-05	2.13762e-05	2.53379e-05
	0.741667	2.40922e-05	2.25981e-05	2.38518e-05	2.13802e-05	2.53618e-05
	0.743333	2.4116e-05	2.23716e-05	2.35379e-05	2.14239e-05	2.54452e-05
	0.745	2.42154e-05	2.22683e-05	2.34346e-05	2.15073e-05	2.56479e-05
	0.746667	2.41796e-05	2.22683e-05	2.34942e-05	2.16424e-05	2.5787e-05
	0.748333	2.40207e-05	2.23239e-05	2.36094e-05	2.18451e-05	2.57472e-05
	0.75	2.38776e-05	2.23915e-05	2.37087e-05	2.20517e-05	2.56081e-05
	0.751667	2.38975e-05	2.24749e-05	2.37922e-05	2.21709e-05	2.56677e-05
	0.753333	2.40326e-05	2.25782e-05	2.39313e-05	2.2163e-05	2.58903e-05
	0.755	2.41518e-05	2.26657e-05	2.41419e-05	2.20398e-05	2.60651e-05
	0.756667	2.41478e-05	2.26617e-05	2.4277e-05	2.18848e-05	2.59658e-05
	0.758333	2.40564e-05	2.26736e-05	2.42849e-05	2.18411e-05	2.56757e-05
	0.76	2.40286e-05	2.27014e-05	2.42611e-05	2.18769e-05	2.54651e-05
	0.761667	2.41121e-05	2.27531e-05	2.42889e-05	2.19087e-05	2.54492e-05
	0.763333	2.43346e-05	2.27292e-05	2.43644e-05	2.18332e-05	2.55684e-05
	0.765	2.45651e-05	2.26418e-05	2.43644e-05	2.17696e-05	2.56677e-05
	0.766667	2.47161e-05	2.25464e-05	2.43485e-05	2.17974e-05	2.56956e-05
	0.768333	2.47002e-05	2.23319e-05	2.43247e-05	2.19564e-05	2.56956e-05
	0.77	2.46843e-05	2.21094e-05	2.42372e-05	2.21193e-05	2.57949e-05
	0.771667	2.47677e-05	2.19623e-05	2.40505e-05	2.22027e-05	2.5934e-05
	0.773333	2.49386e-05	2.20259e-05	2.3816e-05	2.21948e-05	2.60015e-05
	0.775	2.50538e-05	2.22723e-05	2.36412e-05	2.20954e-05	2.59022e-05
	0.776667	2.50181e-05	2.25464e-05	2.35379e-05	2.2008e-05	2.57472e-05
	0.778333	2.49545e-05	2.27213e-05	2.3522e-05	2.18809e-05	2.57274e-05
	0.78	2.4875e-05	2.27769e-05	2.35816e-05	2.18093e-05	2.58148e-05
	0.781667	2.48432e-05	2.27054e-05	2.37167e-05	2.17815e-05	2.58982e-05
	0.783333	2.47359e-05	2.26617e-05	2.38438e-05	2.18372e-05	2.58148e-05
	0.785	2.45094e-05	2.26657e-05	2.39948e-05	2.19762e-05	2.56201e-05
	0.786667	2.42511e-05	2.27292e-05	2.41776e-05	2.20557e-05	2.55009e-05
	0.788333	2.41121e-05	2.27491e-05	2.43445e-05	2.19921e-05	2.55962e-05
	0.79	2.41439e-05	2.26498e-05	2.44359e-05	2.17855e-05	2.58823e-05
	0.791667	2.42154e-05	2.25623e-05	2.44876e-05	2.16146e-05	2.61247e-05
	0.793333	2.42273e-05	2.25663e-05	2.45869e-05	2.15431e-05	2.61605e-05
	0.795	2.41995e-05	2.26299e-05	2.46902e-05	2.15749e-05	2.60214e-05
	0.796667	2.41756e-05	2.2618e-05	2.46465e-05	2.15789e-05	2.59062e-05
	0.798333	2.42551e-05	2.25147e-05	2.44717e-05	2.15391e-05	2.60055e-05
	0.8	2.44459e-05	2.23478e-05	2.42968e-05	2.14954e-05	2.62519e-05
	0.801667	2.46684e-05	2.22047e-05	2.41617e-05	2.15948e-05	2.64784e-05
	0.803333	2.47518e-05	2.21411e-05	2.40346e-05	2.1857e-05	2.64585e-05
	0.805	2.46485e-05	2.22206e-05	2.39193e-05	2.20915e-05	2.62121e-05
	0.806667	2.44578e-05	2.24074e-05	2.39233e-05	2.21868e-05	2.60214e-05
	0.808333	2.4279e-05	2.2622e-05	2.41021e-05	2.21471e-05	2.5938e-05
	0.81	2.41756e-05	2.28246e-05	2.43525e-05	2.21431e-05	2.58625e-05
	0.811667	2.41518e-05	2.29239e-05	2.45194e-05	2.21113e-05	2.57313e-05
	0.813333	2.4275e-05	2.28842e-05	2.44955e-05	2.20001e-05	2.57711e-05
	0.815	2.44617e-05	2.27094e-05	2.43445e-05	2.18491e-05	2.61088e-05
	0.816667	2.46525e-05	2.25743e-05	2.42333e-05	2.18252e-05	2.64386e-05
	0.818333	2.47399e-05	2.25266e-05	2.42651e-05	2.19524e-05	2.64664e-05
	0.82	2.47121e-05	2.25306e-05	2.45194e-05	2.21074e-05	2.61406e-05
	0.821667	2.45929e-05	2.25703e-05	2.48174e-05	2.22305e-05	2.57671e-05
	0.823333	2.44419e-05	2.26537e-05	2.49445e-05	2.22584e-05	2.55485e-05
	0.825	2.4422e-05	2.28008e-05	2.48651e-05	2.21868e-05	2.55724e-05
	0.826667	2.45651e-05	2.28643e-05	2.46982e-05	2.19643e-05	2.57115e-05
	0.828333	2.48194e-05	2.28326e-05	2.45591e-05	2.16703e-05	2.58108e-05
	0.83	2.49465e-05	2.27769e-05	2.44955e-05	2.14795e-05	2.58267e-05
	0.831667	2.49386e-05	2.2769e-05	2.45313e-05	2.14597e-05	2.57591e-05
	0.833333	2.49386e-05	2.28127e-05	2.46386e-05	2.16027e-05	2.57711e-05
	0.835	2.50578e-05	2.27412e-05	2.46942e-05	2.18689e-05	2.58942e-05
	0.836667	2.52366e-05	2.26061e-05	2.46147e-05	2.2163e-05	2.61168e-05
	0.838333	2.52446e-05	2.25425e-05	2.44677e-05	2.23974e-05	2.63433e-05
	0.84	2.5026e-05	2.26577e-05	2.43763e-05	2.25087e-05	2.64744e-05
	0.841667	2.47439e-05	2.28445e-05	2.4424e-05	2.25882e-05	2.65102e-05
	0.843333	2.46565e-05	2.29001e-05	2.45154e-05	2.26796e-05	2.64863e-05
	0.845	2.48233e-05	2.28524e-05	2.45988e-05	2.27789e-05	2.64625e-05
	0.846667	2.50181e-05	2.28087e-05	2.46704e-05	2.28584e-05	2.64108e-05
	0.848333	2.49942e-05	2.28206e-05	2.47498e-05	2.28425e-05	2.62996e-05
	0.85	2.47836e-05	2.2765e-05	2.48412e-05	2.2771e-05	2.61486e-05
	0.851667	2.46247e-05	2.26577e-05	2.49644e-05	2.26319e-05	2.60333e-05
	0.853333	2.47161e-05	2.27094e-05	2.50757e-05	2.24928e-05	2.59419e-05
	0.855	2.50816e-05	2.29677e-05	2.51393e-05	2.23418e-05	2.58466e-05
	0.856667	2.54432e-05	2.32776e-05	2.51194e-05	2.21789e-05	2.57711e-05
	0.858333	2.55148e-05	2.33531e-05	2.49962e-05	2.2016e-05	2.57313e-05
	0.86	2.52485e-05	2.32577e-05	2.48412e-05	2.18292e-05	2.57949e-05
	0.861667	2.48591e-05	2.32299e-05	2.46982e-05	2.17815e-05	2.59817e-05
	0.863333	2.46803e-05	2.33293e-05	2.46982e-05	2.19325e-05	2.61486e-05
	0.865	2.47439e-05	2.34962e-05	2.48174e-05	2.2159e-05	2.61645e-05
	0.866667	2.47995e-05	2.35399e-05	2.49604e-05	2.22584e-05	2.61207e-05
	0.868333	2.46962e-05	2.34048e-05	2.49843e-05	2.2155e-05	2.61843e-05
	0.87	2.44538e-05	2.31703e-05	2.48055e-05	2.19882e-05	2.63433e-05
	0.871667	2.43664e-05	2.292e-05	2.45512e-05	2.18689e-05	2.64943e-05
	0.873333	2.45452e-05	2.27849e-05	2.43564e-05	2.18252e-05	2.65181e-05
	0.875	2.4883e-05	2.27928e-05	2.42968e-05	2.19047e-05	2.64148e-05
	0.876667	2.51174e-05	2.292e-05	2.43247e-05	2.21034e-05	2.61645e-05
	0.878333	2.51452e-05	2.30908e-05	2.43882e-05	2.23378e-05	2.58784e-05
	0.88	2.51134e-05	2.31067e-05	2.44041e-05	2.24769e-05	2.5779e-05
	0.881667	2.5173e-05	2.30312e-05	2.43723e-05	2.24054e-05	2.58982e-05
	0.883333	2.53359e-05	2.29796e-05	2.42889e-05	2.21272e-05	2.61048e-05
	0.885	2.55346e-05	2.31226e-05	2.41816e-05	2.17537e-05	2.61605e-05
	0.886667	2.56618e-05	2.33253e-05	2.41021e-05	2.14914e-05	2.59777e-05
	0.888333	2.55823e-05	2.33372e-05	2.4122e-05	2.14636e-05	2.57711e-05
	0.89	2.52525e-05	2.31862e-05	2.42571e-05	2.15987e-05	2.57115e-05
	0.891667	2.48392e-05	2.3067e-05	2.44439e-05	2.17418e-05	2.59141e-05
	0.893333	2.46366e-05	2.32021e-05	2.46147e-05	2.18332e-05	2.61923e-05
	0.895	2.47041e-05	2.34405e-05	2.47101e-05	2.18848e-05	2.64307e-05
	0.896667	2.48551e-05	2.35558e-05	2.4718e-05	2.19285e-05	2.66135e-05
	0.898333	2.48512e-05	2.35279e-05	2.46267e-05	2.19882e-05	2.67446e-05
	0.9	2.47439e-05	2.34445e-05	2.45949e-05	2.19882e-05	2.67843e-05
	0.901667	2.47002e-05	2.34048e-05	2.46664e-05	2.19087e-05	2.6689e-05
	0.903333	2.4875e-05	2.32816e-05	2.47816e-05	2.1706e-05	2.66016e-05
	0.905	2.51333e-05	2.30233e-05	2.47737e-05	2.15153e-05	2.66055e-05
	0.906667	2.53598e-05	2.27014e-05	2.46465e-05	2.14636e-05	2.66572e-05
	0.908333	2.54552e-05	2.25504e-05	2.4579e-05	2.1555e-05	2.66333e-05
	0.91	2.53836e-05	2.26537e-05	2.46386e-05	2.17776e-05	2.6538e-05
	0.911667	2.52525e-05	2.28445e-05	2.4726e-05	2.20239e-05	2.64823e-05
	0.913333	2.50896e-05	2.29637e-05	2.47101e-05	2.22266e-05	2.653e-05
	0.915	2.50379e-05	2.30233e-05	2.46346e-05	2.23418e-05	2.66214e-05
	0.916667	2.50856e-05	2.31306e-05	2.4575e-05	2.22862e-05	2.66572e-05
	0.918333	2.51849e-05	2.32697e-05	2.45829e-05	2.20915e-05	2.66492e-05
	0.92	2.52366e-05	2.33452e-05	2.46227e-05	2.18252e-05	2.66612e-05
	0.921667	2.52167e-05	2.32418e-05	2.47498e-05	2.16583e-05	2.66731e-05
	0.923333	2.52684e-05	2.31266e-05	2.49843e-05	2.16544e-05	2.66373e-05
	0.925	2.53797e-05	2.31624e-05	2.52306e-05	2.17219e-05	2.65499e-05
	0.926667	2.5479e-05	2.34048e-05	2.53578e-05	2.17934e-05	2.6538e-05
	0.928333	2.54432e-05	2.36352e-05	2.53777e-05	2.1853e-05	2.65777e-05
	0.93	2.52406e-05	2.36392e-05	2.53578e-05	2.20557e-05	2.66214e-05
	0.931667	2.50578e-05	2.34604e-05	2.52505e-05	2.23776e-05	2.66055e-05
	0.933333	2.50419e-05	2.32418e-05	2.50558e-05	2.27034e-05	2.64704e-05
	0.935	2.52644e-05	2.31226e-05	2.48651e-05	2.28425e-05	2.62678e-05
	0.936667	2.54949e-05	2.30749e-05	2.48174e-05	2.28226e-05	2.61207e-05
	0.938333	2.5479e-05	2.30551e-05	2.48889e-05	2.27511e-05	2.61764e-05
	0.94	2.52485e-05	2.3059e-05	2.5028e-05	2.26796e-05	2.63631e-05
	0.941667	2.50022e-05	2.31345e-05	2.5179e-05	2.25524e-05	2.65459e-05
	0.943333	2.49545e-05	2.32339e-05	2.52664e-05	2.23617e-05	2.65857e-05
	0.945	2.51214e-05	2.33054e-05	2.5326e-05	2.21908e-05	2.65141e-05
	0.946667	2.53717e-05	2.33809e-05	2.53816e-05	2.2155e-05	2.64267e-05
	0.948333	2.55982e-05	2.34882e-05	2.54333e-05	2.22822e-05	2.63353e-05
	0.95	2.57333e-05	2.35438e-05	2.54611e-05	2.24014e-05	2.63035e-05
	0.951667	2.56578e-05	2.34445e-05	2.54532e-05	2.24531e-05	2.62876e-05
	0.953333	2.54313e-05	2.3218e-05	2.54134e-05	2.24054e-05	2.6391e-05
	0.955	2.5173e-05	2.30829e-05	2.53181e-05	2.24451e-05	2.65777e-05
	0.956667	2.51214e-05	2.31902e-05	2.52426e-05	2.25008e-05	2.67327e-05
	0.958333	2.52128e-05	2.352e-05	2.51909e-05	2.24968e-05	2.67684e-05
	0.96	2.52604e-05	2.38458e-05	2.51154e-05	2.24372e-05	2.67009e-05
	0.961667	2.52167e-05	2.39849e-05	2.50081e-05	2.22941e-05	2.66214e-05
	0.963333	2.5177e-05	2.39611e-05	2.49247e-05	2.21829e-05	2.65976e-05
	0.965	2.52724e-05	2.38895e-05	2.49604e-05	2.21074e-05	2.66691e-05
	0.966667	2.54114e-05	2.3818e-05	2.50717e-05	2.2159e-05	2.67446e-05
	0.968333	2.54631e-05	2.36948e-05	2.51353e-05	2.22663e-05	2.67208e-05
	0.97	2.53201e-05	2.35478e-05	2.51393e-05	2.23339e-05	2.65737e-05
	0.971667	2.50816e-05	2.3516e-05	2.52148e-05	2.24451e-05	2.64188e-05
	0.973333	2.49863e-05	2.35955e-05	2.54214e-05	2.25683e-05	2.64068e-05
	0.975	2.51293e-05	2.35995e-05	2.56081e-05	2.26716e-05	2.65102e-05
	0.976667	2.54035e-05	2.35081e-05	2.56479e-05	2.26438e-05	2.67049e-05
	0.978333	2.55505e-05	2.3365e-05	2.55525e-05	2.25484e-05	2.68479e-05
	0.98	2.54631e-05	2.3365e-05	2.54214e-05	2.25921e-05	2.69075e-05
	0.981667	2.52684e-05	2.34763e-05	2.5322e-05	2.27511e-05	2.68837e-05
	0.983333	2.5173e-05	2.35995e-05	2.52903e-05	2.28703e-05	2.67724e-05
	0.985	2.53161e-05	2.3663e-05	2.53379e-05	2.28306e-05	2.66294e-05
	0.986667	2.5622e-05	2.36074e-05	2.54174e-05	2.26716e-05	2.64903e-05
	0.988333	2.58366e-05	2.36154e-05	2.5481e-05	2.24968e-05	2.64784e-05
	0.99	2.57889e-05	2.36869e-05	2.54571e-05	2.22941e-05	2.66016e-05
	0.991667	2.55624e-05	2.37346e-05	2.54373e-05	2.21272e-05	2.68002e-05
	0.993333	2.53558e-05	2.35915e-05	2.55247e-05	2.20517e-05	2.68837e-05
	0.995	2.5324e-05	2.32935e-05	2.56399e-05	2.20795e-05	2.68479e-05
	0.996667	2.54552e-05	2.3071e-05	2.56399e-05	2.21272e-05	2.6836e-05
	0.998333	2.56181e-05	2.30988e-05	2.55446e-05	2.21113e-05	2.70108e-05
	1	2.57134e-05	2.33849e-05	2.54532e-05	2.20438e-05	2.73565e-05
	1.00167	2.56817e-05	2.36829e-05	2.54254e-05	2.2008e-05	2.75354e-05
	1.00333	2.56181e-05	2.37942e-05	2.53896e-05	2.20795e-05	2.74082e-05
	1.005	2.56896e-05	2.36948e-05	2.53181e-05	2.22544e-05	2.70347e-05
	1.00667	2.59042e-05	2.34405e-05	2.51909e-05	2.24411e-05	2.66612e-05
	1.00833	2.61823e-05	2.31902e-05	2.50836e-05	2.25643e-05	2.64823e-05
	1.01	2.63015e-05	2.30511e-05	2.50836e-05	2.25723e-05	2.65221e-05
	1.01167	2.62062e-05	2.30749e-05	2.5179e-05	2.24809e-05	2.67406e-05
	1.01333	2.60035e-05	2.3222e-05	2.53022e-05	2.23815e-05	2.69433e-05
	1.015	2.58088e-05	2.33968e-05	2.53022e-05	2.23736e-05	2.70029e-05
	1.01667	2.5773e-05	2.35041e-05	2.51512e-05	2.25127e-05	2.69314e-05
	1.01833	2.58446e-05	2.34922e-05	2.50161e-05	2.26716e-05	2.6832e-05
	1.02	2.59519e-05	2.34604e-05	2.50479e-05	2.27948e-05	2.67168e-05
	1.02167	2.59558e-05	2.35717e-05	2.52267e-05	2.28504e-05	2.65777e-05
	1.02333	2.57929e-05	2.38538e-05	2.54134e-05	2.28544e-05	2.64545e-05
	1.025	2.56181e-05	2.40882e-05	2.55048e-05	2.2763e-05	2.64347e-05
	1.02667	2.56022e-05	2.40684e-05	2.55207e-05	2.25763e-05	2.64943e-05
	1.02833	2.57651e-05	2.38379e-05	2.55326e-05	2.23815e-05	2.65976e-05
	1.03	2.58803e-05	2.36034e-05	2.55843e-05	2.22902e-05	2.67049e-05
	1.03167	2.58247e-05	2.35319e-05	2.55843e-05	2.231e-05	2.6836e-05
	1.03333	2.57373e-05	2.35637e-05	2.54651e-05	2.24253e-05	2.6991e-05
	1.035	2.57929e-05	2.35915e-05	2.53538e-05	2.25842e-05	2.71579e-05
	1.03667	2.6083e-05	2.36511e-05	2.54134e-05	2.28028e-05	2.7285e-05
	1.03833	2.64128e-05	2.38061e-05	2.55962e-05	2.30928e-05	2.73168e-05
	1.04	2.65638e-05	2.39889e-05	2.57115e-05	2.33352e-05	2.72572e-05
	1.04167	2.64168e-05	2.40922e-05	2.56081e-05	2.3514e-05	2.71698e-05
	1.04333	2.60909e-05	2.40843e-05	2.53697e-05	2.35935e-05	2.71976e-05
	1.045	2.58247e-05	2.40803e-05	2.51949e-05	2.36531e-05	2.72016e-05
	1.04667	2.5785e-05	2.41319e-05	2.52068e-05	2.36054e-05	2.70943e-05
	1.04833	2.59757e-05	2.41836e-05	2.54611e-05	2.3371e-05	2.67645e-05
	1.05	2.62499e-05	2.42194e-05	2.58346e-05	2.31286e-05	2.63989e-05
	1.05167	2.63691e-05	2.41796e-05	2.61764e-05	2.3065e-05	2.62042e-05
	1.05333	2.62737e-05	2.41359e-05	2.63075e-05	2.32359e-05	2.62876e-05
	1.055	2.61029e-05	2.40445e-05	2.62439e-05	2.34226e-05	2.65698e-05
	1.05667	2.60552e-05	2.39929e-05	2.60015e-05	2.34187e-05	2.67724e-05
	1.05833	2.62022e-05	2.40246e-05	2.56677e-05	2.31842e-05	2.67843e-05
	1.06	2.63651e-05	2.4128e-05	2.54412e-05	2.28186e-05	2.66572e-05
	1.06167	2.6381e-05	2.4271e-05	2.54214e-05	2.25087e-05	2.66135e-05
	1.06333	2.62101e-05	2.43783e-05	2.55565e-05	2.24372e-05	2.66651e-05
	1.065	2.59916e-05	2.44538e-05	2.5624e-05	2.2612e-05	2.66929e-05
	1.06667	2.59042e-05	2.43902e-05	2.55485e-05	2.28822e-05	2.66453e-05
	1.06833	2.60075e-05	2.41677e-05	2.54651e-05	2.30332e-05	2.65857e-05
	1.07	2.61545e-05	2.38816e-05	2.55287e-05	2.29816e-05	2.66174e-05
	1.07167	2.62181e-05	2.37823e-05	2.57512e-05	2.28226e-05	2.66969e-05
	1.07333	2.60989e-05	2.39174e-05	2.5938e-05	2.26557e-05	2.67724e-05
	1.075	2.59956e-05	2.41041e-05	2.59936e-05	2.24849e-05	2.68757e-05
	1.07667	2.60274e-05	2.41478e-05	2.60095e-05	2.2318e-05	2.69989e-05
	1.07833	2.6234e-05	2.41081e-05	2.59221e-05	2.22385e-05	2.70784e-05
	1.08	2.64684e-05	2.41001e-05	2.57313e-05	2.22862e-05	2.70824e-05
	1.08167	2.65837e-05	2.40525e-05	2.54651e-05	2.24451e-05	2.70704e-05
	1.08333	2.65638e-05	2.38379e-05	2.5322e-05	2.26279e-05	2.71102e-05
	1.085	2.64287e-05	2.35399e-05	2.52426e-05	2.27988e-05	2.71936e-05
	1.08667	2.62698e-05	2.34127e-05	2.52148e-05	2.29776e-05	2.72135e-05
	1.08833	2.61426e-05	2.3512e-05	2.52505e-05	2.31723e-05	2.713e-05
	1.09	2.60353e-05	2.3675e-05	2.53777e-05	2.33829e-05	2.70069e-05
	1.09167	2.59201e-05	2.37465e-05	2.55644e-05	2.35418e-05	2.69711e-05
	1.09333	2.58366e-05	2.37346e-05	2.56479e-05	2.35299e-05	2.71221e-05
	1.095	2.58446e-05	2.37584e-05	2.56638e-05	2.3375e-05	2.73049e-05
	1.09667	2.61068e-05	2.38617e-05	2.56797e-05	2.3212e-05	2.74082e-05
	1.09833	2.64923e-05	2.39571e-05	2.58148e-05	2.30889e-05	2.74638e-05
	1.1	2.67824e-05	2.3965e-05	2.59817e-05	2.30173e-05	2.75671e-05
	1.10167	2.67784e-05	2.38736e-05	2.6085e-05	2.2918e-05	2.77181e-05
	1.10333	2.6528e-05	2.38299e-05	2.60929e-05	2.28743e-05	2.77936e-05
	1.105	2.62499e-05	2.39293e-05	2.60055e-05	2.28544e-05	2.76903e-05
	1.10667	2.6079e-05	2.41915e-05	2.58823e-05	2.28107e-05	2.75195e-05
	1.10833	2.61227e-05	2.44776e-05	2.58068e-05	2.27988e-05	2.73248e-05
	1.11	2.62777e-05	2.45134e-05	2.57909e-05	2.27988e-05	2.71579e-05
	1.11167	2.64168e-05	2.4267e-05	2.58505e-05	2.28703e-05	2.70108e-05
	1.11333	2.64804e-05	2.39611e-05	2.59419e-05	2.28782e-05	2.68678e-05
	1.115	2.65996e-05	2.3822e-05	2.60214e-05	2.28186e-05	2.6828e-05
	1.11667	2.68539e-05	2.38538e-05	2.60611e-05	2.27034e-05	2.68916e-05
	1.11833	2.71638e-05	2.38538e-05	2.61168e-05	2.26835e-05	2.71062e-05
	1.12	2.73347e-05	2.38339e-05	2.62082e-05	2.2771e-05	2.73049e-05
	1.12167	2.71996e-05	2.38816e-05	2.63194e-05	2.28822e-05	2.73049e-05
	1.12333	2.67943e-05	2.41041e-05	2.63711e-05	2.29657e-05	2.71102e-05
	1.125	2.6381e-05	2.43862e-05	2.63393e-05	2.29816e-05	2.68956e-05
	1.12667	2.62459e-05	2.45531e-05	2.61883e-05	2.29577e-05	2.68122e-05
	1.12833	2.63651e-05	2.45174e-05	2.5926e-05	2.28902e-05	2.6832e-05
	1.13	2.65916e-05	2.44141e-05	2.56479e-05	2.28345e-05	2.69194e-05
	1.13167	2.66949e-05	2.44419e-05	2.54929e-05	2.27749e-05	2.70585e-05
	1.13333	2.6683e-05	2.45849e-05	2.55287e-05	2.27749e-05	2.72652e-05
	1.135	2.66234e-05	2.46525e-05	2.56598e-05	2.28226e-05	2.74201e-05
	1.13667	2.65916e-05	2.45492e-05	2.57552e-05	2.29498e-05	2.73844e-05
	1.13833	2.66472e-05	2.43624e-05	2.57711e-05	2.30451e-05	2.71579e-05
	1.14	2.67227e-05	2.42154e-05	2.58346e-05	2.3073e-05	2.6828e-05
	1.14167	2.67227e-05	2.41041e-05	2.5926e-05	2.30253e-05	2.66214e-05
	1.14333	2.65916e-05	2.39889e-05	2.60055e-05	2.29299e-05	2.65539e-05
	1.145	2.6377e-05	2.39015e-05	2.60095e-05	2.28186e-05	2.65976e-05
	1.14667	2.62817e-05	2.38379e-05	2.59658e-05	2.27352e-05	2.66373e-05
	1.14833	2.64366e-05	2.38538e-05	2.58982e-05	2.27193e-05	2.66691e-05
	1.15	2.67108e-05	2.38816e-05	2.57711e-05	2.27749e-05	2.67446e-05
	1.15167	2.68817e-05	2.39372e-05	2.55446e-05	2.28981e-05	2.68122e-05
	1.15333	2.68261e-05	2.39054e-05	2.52903e-05	2.29816e-05	2.69075e-05
	1.155	2.66592e-05	2.3822e-05	2.51551e-05	2.30451e-05	2.70307e-05
	1.15667	2.654e-05	2.38061e-05	2.51631e-05	2.31564e-05	2.71936e-05
	1.15833	2.65479e-05	2.39333e-05	2.52227e-05	2.33432e-05	2.73089e-05
	1.16	2.65718e-05	2.41756e-05	2.52942e-05	2.34385e-05	2.73168e-05
	1.16167	2.65718e-05	2.4271e-05	2.54254e-05	2.3375e-05	2.72691e-05
	1.16333	2.65439e-05	2.41558e-05	2.55644e-05	2.33034e-05	2.72135e-05
	1.165	2.65638e-05	2.39809e-05	2.5632e-05	2.3371e-05	2.72055e-05
	1.16667	2.66115e-05	2.39849e-05	2.56519e-05	2.35816e-05	2.72413e-05
	1.16833	2.65996e-05	2.41399e-05	2.56717e-05	2.37723e-05	2.72652e-05
	1.17	2.64645e-05	2.41955e-05	2.57512e-05	2.38558e-05	2.72532e-05
	1.17167	2.6226e-05	2.4128e-05	2.59022e-05	2.37564e-05	2.71936e-05
	1.17333	2.60274e-05	2.41041e-05	2.61088e-05	2.3522e-05	2.71698e-05
	1.175	2.59956e-05	2.41955e-05	2.63035e-05	2.32319e-05	2.71062e-05
	1.17667	2.61982e-05	2.42392e-05	2.63711e-05	2.29259e-05	2.6991e-05
	1.17833	2.65161e-05	2.40525e-05	2.6228e-05	2.27273e-05	2.6836e-05
	1.18	2.68022e-05	2.37862e-05	2.5938e-05	2.26478e-05	2.67804e-05
	1.18167	2.69016e-05	2.37187e-05	2.57393e-05	2.28465e-05	2.68956e-05
	1.18333	2.67665e-05	2.3973e-05	2.57989e-05	2.3224e-05	2.71579e-05
	1.185	2.64366e-05	2.43505e-05	2.59419e-05	2.3514e-05	2.74479e-05
	1.18667	2.61386e-05	2.45214e-05	2.59578e-05	2.35538e-05	2.75711e-05
	1.18833	2.61704e-05	2.4422e-05	2.57512e-05	2.33154e-05	2.75552e-05
	1.19	2.64724e-05	2.42551e-05	2.54929e-05	2.3069e-05	2.75115e-05
	1.19167	2.67386e-05	2.43028e-05	2.53379e-05	2.29299e-05	2.75791e-05
	1.19333	2.67069e-05	2.45372e-05	2.53022e-05	2.29816e-05	2.76466e-05
	1.195	2.6532e-05	2.47478e-05	2.54015e-05	2.31922e-05	2.75751e-05
	1.19667	2.65757e-05	2.48035e-05	2.5473e-05	2.34703e-05	2.74042e-05
	1.19833	2.69175e-05	2.47757e-05	2.55366e-05	2.3669e-05	2.72413e-05
	1.2	2.73824e-05	2.47916e-05	2.56002e-05	2.3673e-05	2.71618e-05
	1.20167	2.7597e-05	2.4871e-05	2.56797e-05	2.35538e-05	2.71777e-05
	1.20333	2.74618e-05	2.49187e-05	2.58625e-05	2.34147e-05	2.72572e-05
	1.205	2.71519e-05	2.48154e-05	2.61247e-05	2.33869e-05	2.73605e-05
	1.20667	2.69771e-05	2.45929e-05	2.63552e-05	2.34226e-05	2.7432e-05
	1.20833	2.70526e-05	2.44339e-05	2.64108e-05	2.33948e-05	2.74479e-05
	1.21	2.72552e-05	2.4418e-05	2.62956e-05	2.32915e-05	2.73844e-05
	1.21167	2.74181e-05	2.44538e-05	2.61883e-05	2.32518e-05	2.7281e-05
	1.21333	2.73585e-05	2.43823e-05	2.60413e-05	2.33233e-05	2.71817e-05
	1.215	2.70565e-05	2.42591e-05	2.58744e-05	2.33511e-05	2.70943e-05
	1.21667	2.66075e-05	2.4275e-05	2.57711e-05	2.32955e-05	2.70863e-05
	1.21833	2.62221e-05	2.44657e-05	2.58108e-05	2.32319e-05	2.71698e-05
	1.22	2.61982e-05	2.46326e-05	2.59697e-05	2.33154e-05	2.73724e-05
	1.22167	2.65042e-05	2.45214e-05	2.61525e-05	2.34187e-05	2.7591e-05
	1.22333	2.69294e-05	2.41955e-05	2.624e-05	2.34743e-05	2.78016e-05
	1.225	2.71281e-05	2.39094e-05	2.61645e-05	2.34981e-05	2.79605e-05
	1.22667	2.71042e-05	2.39015e-05	2.60611e-05	2.34028e-05	2.79884e-05
	1.22833	2.70764e-05	2.40962e-05	2.59777e-05	2.32955e-05	2.78811e-05
	1.23	2.71797e-05	2.42194e-05	2.58823e-05	2.31922e-05	2.76585e-05
	1.23167	2.73506e-05	2.41558e-05	2.57591e-05	2.31683e-05	2.74837e-05
	1.23333	2.73426e-05	2.40167e-05	2.57234e-05	2.31485e-05	2.73764e-05
	1.235	2.71797e-05	2.40564e-05	2.58029e-05	2.30372e-05	2.73685e-05
	1.23667	2.69771e-05	2.43425e-05	2.58625e-05	2.29816e-05	2.73963e-05
	1.23833	2.68777e-05	2.46604e-05	2.58346e-05	2.30173e-05	2.74718e-05
	1.24	2.69214e-05	2.4728e-05	2.57671e-05	2.31127e-05	2.75989e-05
	1.24167	2.70287e-05	2.44578e-05	2.57671e-05	2.31286e-05	2.7738e-05
	1.24333	2.71042e-05	2.41359e-05	2.58307e-05	2.30889e-05	2.78016e-05
	1.245	2.70804e-05	2.41001e-05	2.58982e-05	2.31405e-05	2.77579e-05
	1.24667	2.70287e-05	2.43664e-05	2.59737e-05	2.32955e-05	2.76705e-05
	1.24833	2.70208e-05	2.46882e-05	2.61724e-05	2.34425e-05	2.76268e-05
	1.25	2.70645e-05	2.47677e-05	2.64784e-05	2.34624e-05	2.76864e-05
	1.25167	2.72234e-05	2.4569e-05	2.66731e-05	2.34505e-05	2.77301e-05
	1.25333	2.75135e-05	2.43187e-05	2.66492e-05	2.35021e-05	2.77976e-05
	1.255	2.78751e-05	2.42313e-05	2.64625e-05	2.36809e-05	2.77778e-05
	1.25667	2.8046e-05	2.43545e-05	2.62837e-05	2.39273e-05	2.77658e-05
	1.25833	2.7895e-05	2.44737e-05	2.62002e-05	2.41061e-05	2.78453e-05
	1.26	2.75016e-05	2.4426e-05	2.62678e-05	2.42015e-05	2.80639e-05
	1.26167	2.71122e-05	2.42432e-05	2.64347e-05	2.42372e-05	2.82864e-05
	1.26333	2.70089e-05	2.41319e-05	2.65578e-05	2.42492e-05	2.82745e-05
	1.265	2.71201e-05	2.41796e-05	2.65857e-05	2.40584e-05	2.80678e-05
	1.26667	2.7283e-05	2.42949e-05	2.65062e-05	2.3665e-05	2.77976e-05
	1.26833	2.73029e-05	2.43068e-05	2.63075e-05	2.32557e-05	2.75632e-05
	1.27	2.71877e-05	2.41677e-05	2.61207e-05	2.31644e-05	2.73287e-05
	1.27167	2.70406e-05	2.39889e-05	2.60293e-05	2.34306e-05	2.72612e-05
	1.27333	2.6981e-05	2.39213e-05	2.60611e-05	2.37882e-05	2.74479e-05
	1.275	2.70883e-05	2.41478e-05	2.61764e-05	2.40664e-05	2.78135e-05
	1.27667	2.73069e-05	2.45412e-05	2.63711e-05	2.41021e-05	2.8036e-05
	1.27833	2.74817e-05	2.49227e-05	2.65578e-05	2.40942e-05	2.80241e-05
	1.28	2.75215e-05	2.50856e-05	2.66453e-05	2.41419e-05	2.78572e-05
	1.28167	2.7446e-05	2.50975e-05	2.66532e-05	2.41737e-05	2.76864e-05
	1.28333	2.74618e-05	2.51651e-05	2.66771e-05	2.40982e-05	2.76426e-05
	1.285	2.76764e-05	2.53042e-05	2.67883e-05	2.38518e-05	2.77301e-05
	1.28667	2.79546e-05	2.53916e-05	2.68797e-05	2.35498e-05	2.79327e-05
	1.28833	2.81215e-05	2.52048e-05	2.69115e-05	2.3375e-05	2.81036e-05
	1.29	2.80817e-05	2.47598e-05	2.69036e-05	2.3371e-05	2.82109e-05
	1.29167	2.79387e-05	2.43584e-05	2.69075e-05	2.36015e-05	2.82347e-05
	1.29333	2.78354e-05	2.42909e-05	2.69632e-05	2.39193e-05	2.82546e-05
	1.295	2.78354e-05	2.45849e-05	2.69751e-05	2.42054e-05	2.83182e-05
	1.29667	2.79228e-05	2.48949e-05	2.69194e-05	2.43525e-05	2.84175e-05
	1.29833	2.80301e-05	2.49982e-05	2.68757e-05	2.43485e-05	2.84811e-05
	1.3	2.8042e-05	2.49227e-05	2.68837e-05	2.42611e-05	2.85049e-05
	1.30167	2.79586e-05	2.48233e-05	2.69155e-05	2.41339e-05	2.86043e-05
	1.30333	2.78592e-05	2.47757e-05	2.69632e-05	2.4122e-05	2.87751e-05
	1.305	2.79943e-05	2.47916e-05	2.70387e-05	2.41935e-05	2.89142e-05
	1.30667	2.84473e-05	2.48949e-05	2.7138e-05	2.42651e-05	2.89142e-05
	1.30833	2.89361e-05	2.50181e-05	2.71658e-05	2.41737e-05	2.88506e-05
	1.31	2.92063e-05	2.51095e-05	2.71022e-05	2.40107e-05	2.88109e-05
	1.31167	2.91387e-05	2.51969e-05	2.70983e-05	2.39472e-05	2.88268e-05
	1.31333	2.88248e-05	2.5328e-05	2.71817e-05	2.39273e-05	2.88387e-05
	1.315	2.84235e-05	2.55267e-05	2.72771e-05	2.39114e-05	2.88546e-05
	1.31667	2.81215e-05	2.57174e-05	2.73208e-05	2.38438e-05	2.88308e-05
	1.31833	2.80539e-05	2.57969e-05	2.73049e-05	2.37962e-05	2.86639e-05
	1.32	2.80897e-05	2.57254e-05	2.72334e-05	2.38041e-05	2.84771e-05
	1.32167	2.80817e-05	2.56062e-05	2.70784e-05	2.3816e-05	2.84374e-05
	1.32333	2.79903e-05	2.55267e-05	2.68996e-05	2.38717e-05	2.86639e-05
	1.325	2.79307e-05	2.54512e-05	2.68559e-05	2.39631e-05	2.89738e-05
	1.32667	2.80023e-05	2.53916e-05	2.70148e-05	2.41617e-05	2.91844e-05
	1.32833	2.82248e-05	2.53876e-05	2.73128e-05	2.43525e-05	2.92679e-05
	1.33	2.85904e-05	2.54552e-05	2.75473e-05	2.44955e-05	2.91646e-05
	1.33167	2.89202e-05	2.55028e-05	2.76387e-05	2.45551e-05	2.88943e-05
	1.33333	2.90394e-05	2.54552e-05	2.76347e-05	2.45035e-05	2.86043e-05
	1.335	2.89321e-05	2.54353e-05	2.76307e-05	2.44081e-05	2.84771e-05
	1.33667	2.87056e-05	2.5479e-05	2.75751e-05	2.42531e-05	2.86361e-05
	1.33833	2.85705e-05	2.55187e-05	2.74201e-05	2.41538e-05	2.89579e-05
	1.34	2.86102e-05	2.54313e-05	2.72532e-05	2.41776e-05	2.92838e-05
	1.34167	2.8793e-05	2.53359e-05	2.7138e-05	2.43604e-05	2.94586e-05
	1.34333	2.89917e-05	2.53677e-05	2.70784e-05	2.46187e-05	2.94348e-05
	1.345	2.90553e-05	2.55148e-05	2.70784e-05	2.47379e-05	2.92877e-05
	1.34667	2.89043e-05	2.563e-05	2.71579e-05	2.4726e-05	2.91089e-05
	1.34833	2.86182e-05	2.56499e-05	2.73327e-05	2.46584e-05	2.89818e-05
	1.35	2.84354e-05	2.56817e-05	2.75513e-05	2.45194e-05	2.88745e-05
	1.35167	2.85347e-05	2.57611e-05	2.76347e-05	2.44002e-05	2.87751e-05
	1.35333	2.87374e-05	2.59082e-05	2.74797e-05	2.43405e-05	2.87553e-05
	1.355	2.87255e-05	2.60433e-05	2.71181e-05	2.44876e-05	2.88149e-05
	1.35667	2.84712e-05	2.61227e-05	2.6828e-05	2.46902e-05	2.89301e-05
	1.35833	2.82367e-05	2.60989e-05	2.67923e-05	2.48015e-05	2.89818e-05
	1.36	2.82884e-05	2.59161e-05	2.69512e-05	2.4726e-05	2.90175e-05
	1.36167	2.85864e-05	2.56856e-05	2.72572e-05	2.45551e-05	2.91487e-05
	1.36333	2.89877e-05	2.55545e-05	2.75552e-05	2.45035e-05	2.94228e-05
	1.365	2.92897e-05	2.56419e-05	2.77499e-05	2.45353e-05	2.96613e-05
	1.36667	2.93891e-05	2.58287e-05	2.7746e-05	2.4579e-05	2.96136e-05
	1.36833	2.9246e-05	2.58923e-05	2.76347e-05	2.44915e-05	2.92758e-05
	1.37	2.89996e-05	2.58088e-05	2.75354e-05	2.43763e-05	2.89977e-05
	1.37167	2.88248e-05	2.5785e-05	2.74956e-05	2.43882e-05	2.90453e-05
	1.37333	2.87374e-05	2.59717e-05	2.75314e-05	2.4575e-05	2.92997e-05
	1.375	2.86857e-05	2.62618e-05	2.7591e-05	2.48531e-05	2.94149e-05
	1.37667	2.85546e-05	2.65121e-05	2.76307e-05	2.49883e-05	2.92997e-05
	1.37833	2.83877e-05	2.65837e-05	2.76426e-05	2.49485e-05	2.91924e-05
	1.38	2.82685e-05	2.65439e-05	2.76625e-05	2.48651e-05	2.92957e-05
	1.38167	2.8348e-05	2.65042e-05	2.76705e-05	2.48373e-05	2.94944e-05
	1.38333	2.865e-05	2.65519e-05	2.7746e-05	2.48611e-05	2.95659e-05
	1.385	2.90473e-05	2.6679e-05	2.79248e-05	2.48253e-05	2.94427e-05
	1.38667	2.93533e-05	2.66989e-05	2.8187e-05	2.47856e-05	2.93036e-05
	1.38833	2.94447e-05	2.65678e-05	2.82745e-05	2.47935e-05	2.93235e-05
	1.39	2.93851e-05	2.63214e-05	2.81314e-05	2.47777e-05	2.95619e-05
	1.39167	2.91944e-05	2.61545e-05	2.79009e-05	2.47737e-05	2.98639e-05
	1.39333	2.89321e-05	2.6238e-05	2.77778e-05	2.47657e-05	3.00348e-05
	1.395	2.87135e-05	2.65161e-05	2.78811e-05	2.4873e-05	3.01341e-05
	1.39667	2.86778e-05	2.67744e-05	2.80837e-05	2.51194e-05	3.01977e-05
	1.39833	2.88685e-05	2.67903e-05	2.82864e-05	2.54134e-05	3.01977e-05
	1.4	2.91347e-05	2.66512e-05	2.84413e-05	2.5636e-05	3.01341e-05
	1.40167	2.92857e-05	2.65439e-05	2.85963e-05	2.56677e-05	3.0158e-05
	1.40333	2.92778e-05	2.66075e-05	2.87592e-05	2.56081e-05	3.04838e-05
	1.405	2.92857e-05	2.67466e-05	2.88943e-05	2.56201e-05	3.09368e-05
	1.40667	2.95361e-05	2.67943e-05	2.8942e-05	2.56995e-05	3.12269e-05
	1.40833	3.0001e-05	2.6683e-05	2.88387e-05	2.5787e-05	3.12746e-05
	1.41	3.03785e-05	2.64764e-05	2.8648e-05	2.5775e-05	3.11911e-05
	1.41167	3.0458e-05	2.64009e-05	2.85248e-05	2.57035e-05	3.10679e-05
	1.41333	3.02434e-05	2.6532e-05	2.85844e-05	2.57075e-05	3.08772e-05
	1.415	2.99215e-05	2.67863e-05	2.87473e-05	2.57552e-05	3.06944e-05
	1.41667	2.9695e-05	2.70168e-05	2.89619e-05	2.58545e-05	3.06388e-05
	1.41833	2.96513e-05	2.71479e-05	2.92679e-05	2.59221e-05	3.07341e-05
	1.42	2.98301e-05	2.72314e-05	2.95381e-05	2.59777e-05	3.08772e-05
	1.42167	3.00884e-05	2.73267e-05	2.96295e-05	2.60731e-05	3.1056e-05
	1.42333	3.03388e-05	2.7442e-05	2.95103e-05	2.61486e-05	3.1211e-05
	1.425	3.04858e-05	2.76208e-05	2.93672e-05	2.62161e-05	3.12626e-05
	1.42667	3.04818e-05	2.77281e-05	2.92957e-05	2.6228e-05	3.11951e-05
	1.42833	3.03348e-05	2.77281e-05	2.92599e-05	2.62558e-05	3.11832e-05
	1.43	3.0152e-05	2.76287e-05	2.92957e-05	2.63711e-05	3.1362e-05
	1.43167	3.00686e-05	2.7442e-05	2.94387e-05	2.64664e-05	3.16401e-05
	1.43333	3.02076e-05	2.73347e-05	2.96811e-05	2.65022e-05	3.1811e-05
	1.435	3.05851e-05	2.73307e-05	2.98878e-05	2.64863e-05	3.17951e-05
	1.43667	3.10302e-05	2.74579e-05	2.99076e-05	2.64307e-05	3.17276e-05
	1.43833	3.13004e-05	2.76367e-05	2.97805e-05	2.64227e-05	3.17077e-05
	1.44	3.12249e-05	2.77479e-05	2.9701e-05	2.65141e-05	3.17713e-05
	1.44167	3.10461e-05	2.77837e-05	2.98401e-05	2.67486e-05	3.18547e-05
	1.44333	3.09348e-05	2.77162e-05	3.00388e-05	2.70506e-05	3.1958e-05
	1.445	3.09984e-05	2.77281e-05	3.01143e-05	2.72691e-05	3.20415e-05
	1.44667	3.11772e-05	2.78791e-05	3.00864e-05	2.73764e-05	3.20772e-05
	1.44833	3.14315e-05	2.81612e-05	3.00546e-05	2.73248e-05	3.21011e-05
	1.45	3.17891e-05	2.85387e-05	3.00944e-05	2.71857e-05	3.21448e-05
	1.45167	3.21349e-05	2.8797e-05	3.02692e-05	2.70347e-05	3.22362e-05
	1.45333	3.23574e-05	2.88248e-05	3.06229e-05	2.69552e-05	3.23276e-05
	1.455	3.23137e-05	2.86102e-05	3.10798e-05	2.70188e-05	3.2411e-05
	1.45667	3.20474e-05	2.82963e-05	3.14176e-05	2.72294e-05	3.2566e-05
	1.45833	3.17534e-05	2.81254e-05	3.15368e-05	2.75513e-05	3.28044e-05
	1.46	3.15746e-05	2.8193e-05	3.14653e-05	2.77817e-05	3.29951e-05
	1.46167	3.15944e-05	2.84513e-05	3.12467e-05	2.78334e-05	3.29554e-05
	1.46333	3.18368e-05	2.87135e-05	3.09845e-05	2.77817e-05	3.27249e-05
	1.465	3.2266e-05	2.88049e-05	3.08454e-05	2.77897e-05	3.26574e-05
	1.46667	3.27031e-05	2.8789e-05	3.0905e-05	2.78652e-05	3.2872e-05
	1.46833	3.28978e-05	2.87692e-05	3.11116e-05	2.79287e-05	3.32812e-05
	1.47	3.27945e-05	2.88447e-05	3.13103e-05	2.7889e-05	3.35713e-05
	1.47167	3.25282e-05	2.89917e-05	3.15011e-05	2.78334e-05	3.36627e-05
	1.47333	3.23097e-05	2.91705e-05	3.16481e-05	2.78374e-05	3.3627e-05
	1.475	3.23097e-05	2.94129e-05	3.17911e-05	2.78691e-05	3.35594e-05
	1.47667	3.25282e-05	2.97149e-05	3.19461e-05	2.79685e-05	3.3468e-05
	1.47833	3.27945e-05	2.99652e-05	3.20812e-05	2.80917e-05	3.32415e-05
	1.48	3.29733e-05	3.01202e-05	3.20653e-05	2.82625e-05	3.29951e-05
	1.48167	3.30965e-05	3.00845e-05	3.18189e-05	2.84453e-05	3.3011e-05
	1.48333	3.32713e-05	2.9858e-05	3.15487e-05	2.86003e-05	3.34044e-05
	1.485	3.35217e-05	2.95083e-05	3.14852e-05	2.87751e-05	3.39607e-05
	1.48667	3.37164e-05	2.92937e-05	3.16997e-05	2.88943e-05	3.42429e-05
	1.48833	3.37839e-05	2.94248e-05	3.20534e-05	2.88904e-05	3.41475e-05
	1.49	3.37005e-05	2.98301e-05	3.23673e-05	2.87672e-05	3.38654e-05
	1.49167	3.34779e-05	3.02672e-05	3.25024e-05	2.86241e-05	3.36707e-05
	1.49333	3.31918e-05	3.04778e-05	3.23991e-05	2.85804e-05	3.37342e-05
	1.495	3.29733e-05	3.04063e-05	3.21845e-05	2.87116e-05	3.39091e-05
	1.49667	3.29733e-05	3.02116e-05	3.21448e-05	2.89142e-05	3.41435e-05
	1.49833	3.31918e-05	3.00129e-05	3.23514e-05	2.90414e-05	3.43263e-05
	1.5	3.34938e-05	2.9858e-05	3.26176e-05	2.90652e-05	3.44813e-05
	1.50167	3.3776e-05	2.98301e-05	3.26971e-05	2.90334e-05	3.46045e-05
	1.50333	3.39627e-05	3.00447e-05	3.26455e-05	2.90573e-05	3.46442e-05
	1.505	3.41137e-05	3.05216e-05	3.25461e-05	2.91129e-05	3.45886e-05
	1.50667	3.42528e-05	3.10421e-05	3.25342e-05	2.91049e-05	3.45528e-05
	1.50833	3.44197e-05	3.13481e-05	3.25739e-05	2.90692e-05	3.45687e-05
	1.51	3.45588e-05	3.12448e-05	3.27249e-05	2.90175e-05	3.46402e-05
	1.51167	3.46184e-05	3.09348e-05	3.28879e-05	2.89857e-05	3.46839e-05
	1.51333	3.45985e-05	3.0601e-05	3.29912e-05	2.89977e-05	3.47714e-05
	1.515	3.44833e-05	3.045e-05	3.30667e-05	2.9093e-05	3.49462e-05
	1.51667	3.42687e-05	3.04262e-05	3.31779e-05	2.93354e-05	3.50893e-05
	1.51833	3.40581e-05	3.04739e-05	3.33448e-05	2.95818e-05	3.5129e-05
	1.52	3.39866e-05	3.05454e-05	3.34521e-05	2.97566e-05	3.50177e-05
	1.52167	3.40819e-05	3.06805e-05	3.34879e-05	2.99315e-05	3.48826e-05
	1.52333	3.42886e-05	3.08752e-05	3.34958e-05	3.01182e-05	3.47555e-05
	1.525	3.45429e-05	3.11176e-05	3.35515e-05	3.02494e-05	3.4672e-05
	1.52667	3.47813e-05	3.13282e-05	3.35356e-05	3.02613e-05	3.46363e-05
	1.52833	3.49045e-05	3.136e-05	3.35038e-05	3.01619e-05	3.4676e-05
	1.53	3.49641e-05	3.12249e-05	3.34879e-05	3.0003e-05	3.47992e-05
	1.53167	3.50078e-05	3.09626e-05	3.3615e-05	2.98719e-05	3.49343e-05
	1.53333	3.50634e-05	3.07242e-05	3.38256e-05	2.97924e-05	3.50376e-05
	1.535	3.50992e-05	3.06288e-05	3.39329e-05	2.97527e-05	3.51727e-05
	1.53667	3.51191e-05	3.07282e-05	3.39488e-05	2.97407e-05	3.54071e-05
	1.53833	3.51707e-05	3.09428e-05	3.38852e-05	2.97685e-05	3.55979e-05
	1.54	3.52184e-05	3.11097e-05	3.37938e-05	2.98599e-05	3.56138e-05
	1.54167	3.52104e-05	3.11454e-05	3.36428e-05	2.99752e-05	3.54191e-05
	1.54333	3.5135e-05	3.12169e-05	3.35356e-05	3.00268e-05	3.52442e-05
	1.545	3.50118e-05	3.13282e-05	3.36031e-05	2.99593e-05	3.51926e-05
	1.54667	3.49283e-05	3.14077e-05	3.377e-05	2.98282e-05	3.52045e-05
	1.54833	3.48926e-05	3.136e-05	3.38415e-05	2.97884e-05	3.52522e-05
	1.55	3.49204e-05	3.12606e-05	3.37938e-05	2.99315e-05	3.52522e-05
	1.55167	3.49681e-05	3.12209e-05	3.37382e-05	3.02215e-05	3.53475e-05
	1.55333	3.49442e-05	3.13123e-05	3.37462e-05	3.05593e-05	3.55224e-05
	1.555	3.48528e-05	3.15746e-05	3.37899e-05	3.08692e-05	3.56774e-05
	1.55667	3.48012e-05	3.19481e-05	3.38892e-05	3.1052e-05	3.56177e-05
	1.55833	3.4825e-05	3.23256e-05	3.40362e-05	3.11116e-05	3.53475e-05
	1.56	3.49283e-05	3.25481e-05	3.40601e-05	3.10838e-05	3.50734e-05
	1.56167	3.50793e-05	3.26355e-05	3.38813e-05	3.10163e-05	3.49621e-05
	1.56333	3.52502e-05	3.26077e-05	3.3615e-05	3.09845e-05	3.51171e-05
	1.565	3.54052e-05	3.24766e-05	3.35236e-05	3.10083e-05	3.53237e-05
	1.56667	3.54886e-05	3.22421e-05	3.36548e-05	3.09885e-05	3.5431e-05
	1.56833	3.55721e-05	3.20276e-05	3.38058e-05	3.08772e-05	3.54111e-05
	1.57	3.56952e-05	3.19282e-05	3.38574e-05	3.07461e-05	3.5435e-05
	1.57167	3.57866e-05	3.19044e-05	3.39051e-05	3.07222e-05	3.55025e-05
	1.57333	3.58224e-05	3.18885e-05	3.4072e-05	3.08454e-05	3.55422e-05
	1.575	3.58144e-05	3.19044e-05	3.42866e-05	3.09845e-05	3.55343e-05
	1.57667	3.57946e-05	3.20474e-05	3.44217e-05	3.11355e-05	3.54548e-05
	1.57833	3.57389e-05	3.22779e-05	3.44415e-05	3.12825e-05	3.53277e-05
	1.58	3.55641e-05	3.24885e-05	3.44415e-05	3.13024e-05	3.51926e-05
	1.58167	3.53456e-05	3.25203e-05	3.43859e-05	3.11712e-05	3.52244e-05
	1.58333	3.51508e-05	3.23613e-05	3.42866e-05	3.09527e-05	3.53913e-05
	1.585	3.49482e-05	3.21349e-05	3.41992e-05	3.07461e-05	3.56058e-05
	1.58667	3.46939e-05	3.19719e-05	3.41515e-05	3.05871e-05	3.57012e-05
	1.58833	3.43879e-05	3.19203e-05	3.41157e-05	3.04759e-05	3.56813e-05
	1.59	3.42051e-05	3.19242e-05	3.40482e-05	3.04679e-05	3.56535e-05
	1.59167	3.4221e-05	3.19084e-05	3.40402e-05	3.06308e-05	3.57131e-05
	1.59333	3.44396e-05	3.18805e-05	3.41237e-05	3.09328e-05	3.58721e-05
	1.595	3.47892e-05	3.18408e-05	3.42349e-05	3.12308e-05	3.60628e-05
	1.59667	3.5123e-05	3.1813e-05	3.42468e-05	3.13381e-05	3.62734e-05
	1.59833	3.5425e-05	3.17852e-05	3.41833e-05	3.12467e-05	3.64482e-05
	1.6	3.56952e-05	3.17454e-05	3.41753e-05	3.10878e-05	3.65992e-05
	1.60167	3.59019e-05	3.17415e-05	3.43025e-05	3.09805e-05	3.65873e-05
	1.60333	3.59297e-05	3.18368e-05	3.44257e-05	3.10123e-05	3.64681e-05
	1.605	3.57747e-05	3.20037e-05	3.437e-05	3.11434e-05	3.63727e-05
	1.60667	3.5584e-05	3.21349e-05	3.41316e-05	3.12825e-05	3.63767e-05
	1.60833	3.54648e-05	3.21309e-05	3.38813e-05	3.13222e-05	3.6492e-05
	1.61	3.54052e-05	3.20713e-05	3.36945e-05	3.13024e-05	3.66112e-05
	1.61167	3.5278e-05	3.21587e-05	3.35912e-05	3.12984e-05	3.66668e-05
	1.61333	3.50316e-05	3.2417e-05	3.35832e-05	3.1362e-05	3.65595e-05
	1.615	3.47018e-05	3.27667e-05	3.37025e-05	3.14335e-05	3.62376e-05
	1.61667	3.44117e-05	3.30567e-05	3.39886e-05	3.14415e-05	3.59754e-05
	1.61833	3.42608e-05	3.32236e-05	3.43382e-05	3.13381e-05	3.5876e-05
	1.62	3.43045e-05	3.31402e-05	3.46005e-05	3.11792e-05	3.59635e-05
	1.62167	3.45508e-05	3.28581e-05	3.47237e-05	3.1064e-05	3.61264e-05
	1.62333	3.48687e-05	3.25998e-05	3.47038e-05	3.09885e-05	3.63211e-05
	1.625	3.51429e-05	3.24329e-05	3.4529e-05	3.09765e-05	3.65953e-05
	1.62667	3.52859e-05	3.24051e-05	3.42111e-05	3.10719e-05	3.6786e-05
	1.62833	3.53972e-05	3.24567e-05	3.38693e-05	3.12905e-05	3.68694e-05
	1.63	3.55283e-05	3.25878e-05	3.36985e-05	3.15209e-05	3.68218e-05
	1.63167	3.56436e-05	3.2719e-05	3.37064e-05	3.16242e-05	3.67343e-05
	1.63333	3.57072e-05	3.27865e-05	3.38376e-05	3.15487e-05	3.66509e-05
	1.635	3.57548e-05	3.28581e-05	3.39727e-05	3.14216e-05	3.66151e-05
	1.63667	3.58303e-05	3.29534e-05	3.41038e-05	3.14057e-05	3.66628e-05
	1.63833	3.58701e-05	3.30885e-05	3.42031e-05	3.14812e-05	3.66906e-05
	1.64	3.58423e-05	3.32117e-05	3.42707e-05	3.15686e-05	3.66509e-05
	1.64167	3.57986e-05	3.32634e-05	3.43025e-05	3.1513e-05	3.65476e-05
	1.64333	3.58184e-05	3.32356e-05	3.42747e-05	3.13024e-05	3.65158e-05
	1.645	3.58582e-05	3.3172e-05	3.4227e-05	3.10719e-05	3.65595e-05
	1.64667	3.57906e-05	3.30647e-05	3.42508e-05	3.09964e-05	3.65158e-05
	1.64833	3.55959e-05	3.29177e-05	3.4378e-05	3.10759e-05	3.6333e-05
	1.65	3.54012e-05	3.26514e-05	3.45131e-05	3.12547e-05	3.61462e-05
	1.65167	3.53217e-05	3.2409e-05	3.45727e-05	3.13381e-05	3.61145e-05
	1.65333	3.53813e-05	3.23097e-05	3.46045e-05	3.13103e-05	3.6178e-05
	1.655	3.55721e-05	3.24567e-05	3.46363e-05	3.13103e-05	3.62019e-05
	1.65667	3.58105e-05	3.28024e-05	3.46879e-05	3.13779e-05	3.62376e-05
	1.65833	3.59376e-05	3.31442e-05	3.47157e-05	3.15885e-05	3.63767e-05
	1.66	3.59933e-05	3.34501e-05	3.47435e-05	3.18309e-05	3.66628e-05
	1.66167	3.61482e-05	3.36051e-05	3.48032e-05	3.20772e-05	3.6933e-05
	1.66333	3.65019e-05	3.36448e-05	3.48826e-05	3.22998e-05	3.72112e-05
	1.665	3.69032e-05	3.3625e-05	3.50217e-05	3.25183e-05	3.75529e-05
	1.66667	3.72052e-05	3.35852e-05	3.52164e-05	3.27528e-05	3.79105e-05
	1.66833	3.74715e-05	3.36091e-05	3.55025e-05	3.28918e-05	3.81847e-05
	1.67	3.77615e-05	3.36568e-05	3.57846e-05	3.29475e-05	3.82642e-05
	1.67167	3.80476e-05	3.38515e-05	3.60111e-05	3.29912e-05	3.83675e-05
	1.67333	3.83019e-05	3.42449e-05	3.61939e-05	3.32614e-05	3.84788e-05
	1.675	3.85602e-05	3.48568e-05	3.64323e-05	3.37581e-05	3.8598e-05
	1.67667	3.89298e-05	3.55601e-05	3.69251e-05	3.42866e-05	3.88006e-05
	1.67833	3.94781e-05	3.62356e-05	3.77158e-05	3.47753e-05	3.91463e-05
	1.68	4.01219e-05	3.68595e-05	3.85582e-05	3.52283e-05	3.98179e-05
	1.68167	4.08371e-05	3.74317e-05	3.91781e-05	3.57687e-05	4.05888e-05
	1.68333	4.15564e-05	3.80198e-05	3.95079e-05	3.63847e-05	4.12365e-05
	1.685	4.22517e-05	3.86357e-05	3.98378e-05	3.70284e-05	4.17133e-05
	1.68667	4.29153e-05	3.93391e-05	4.03821e-05	3.77397e-05	4.221e-05
	1.68833	4.34915e-05	4.0106e-05	4.11093e-05	3.85265e-05	4.29014e-05
	1.69	4.40876e-05	4.09166e-05	4.19478e-05	3.93132e-05	4.36167e-05
	1.69167	4.47472e-05	4.1755e-05	4.28657e-05	4.01517e-05	4.42485e-05
	1.69333	4.54466e-05	4.25577e-05	4.38948e-05	4.11371e-05	4.49161e-05
	1.695	4.62214e-05	4.33246e-05	4.4932e-05	4.23173e-05	4.58936e-05
	1.69667	4.70599e-05	4.40955e-05	4.5985e-05	4.35253e-05	4.71612e-05
	1.69833	4.80851e-05	4.50214e-05	4.71334e-05	4.45982e-05	4.84606e-05
	1.7	4.93169e-05	4.62015e-05	4.83175e-05	4.56512e-05	4.95493e-05
	1.70167	5.07752e-05	4.75128e-05	4.95414e-05	4.68552e-05	5.04712e-05
	1.70333	5.23249e-05	4.87963e-05	5.08368e-05	4.8242e-05	5.15163e-05
	1.705	5.37753e-05	5.00282e-05	5.2311e-05	4.96566e-05	5.27441e-05
	1.70667	5.50747e-05	5.13275e-05	5.39243e-05	5.08924e-05	5.40952e-05
	1.70833	5.63343e-05	5.26945e-05	5.55853e-05	5.19772e-05	5.55257e-05
	1.71	5.76576e-05	5.40257e-05	5.73019e-05	5.30501e-05	5.70277e-05
	1.71167	5.89728e-05	5.53687e-05	5.90106e-05	5.42939e-05	5.8641e-05
	1.71333	6.01729e-05	5.68628e-05	6.06914e-05	5.57601e-05	6.01749e-05
	1.715	6.13173e-05	5.85397e-05	6.22332e-05	5.73496e-05	6.15299e-05
	1.71667	6.26524e-05	6.03e-05	6.35882e-05	5.89152e-05	6.26862e-05
	1.71833	6.42419e-05	6.19968e-05	6.47485e-05	6.03735e-05	6.38147e-05
	1.72	6.58631e-05	6.35664e-05	6.59406e-05	6.18796e-05	6.50386e-05
	1.72167	6.72976e-05	6.49214e-05	6.73155e-05	6.35405e-05	6.64572e-05
	1.72333	6.84937e-05	6.60976e-05	6.88096e-05	6.5273e-05	6.79632e-05
	1.725	6.96619e-05	6.72221e-05	7.02322e-05	6.68546e-05	6.94215e-05
	1.72667	7.09136e-05	6.83268e-05	7.14878e-05	6.81301e-05	7.07845e-05
	1.72833	7.21494e-05	6.94593e-05	7.27435e-05	6.91513e-05	7.19726e-05
	1.73	7.32541e-05	7.06355e-05	7.40389e-05	7.00891e-05	7.30852e-05
	1.73167	7.41164e-05	7.18276e-05	7.53065e-05	7.11421e-05	7.41343e-05
	1.73333	7.49111e-05	7.30475e-05	7.64708e-05	7.23422e-05	7.52191e-05
	1.735	7.58648e-05	7.4176e-05	7.75516e-05	7.35899e-05	7.63476e-05
	1.73667	7.70052e-05	7.51813e-05	7.86046e-05	7.47343e-05	7.74682e-05
	1.73833	7.80861e-05	7.60357e-05	7.961e-05	7.56164e-05	7.86563e-05
	1.74	7.88093e-05	7.68383e-05	8.05557e-05	7.62999e-05	7.99437e-05
	1.74167	7.93179e-05	7.76211e-05	8.14418e-05	7.69397e-05	8.11994e-05
	1.74333	7.98186e-05	7.83682e-05	8.22484e-05	7.77264e-05	8.22127e-05
	1.745	8.03669e-05	7.91589e-05	8.29677e-05	7.85967e-05	8.29279e-05
	1.74667	8.07881e-05	8.00014e-05	8.35915e-05	7.93795e-05	8.34922e-05
	1.74833	8.10782e-05	8.07484e-05	8.41359e-05	7.99358e-05	8.39492e-05
	1.75	8.13047e-05	8.11974e-05	8.45214e-05	8.0361e-05	8.42591e-05
	1.75167	8.14398e-05	8.12928e-05	8.47598e-05	8.07146e-05	8.4422e-05
	1.75333	8.13723e-05	8.11617e-05	8.48989e-05	8.09848e-05	8.45015e-05
	1.755	8.11179e-05	8.09431e-05	8.49346e-05	8.1104e-05	8.44856e-05
	1.75667	8.0808e-05	8.07126e-05	8.48115e-05	8.09133e-05	8.42949e-05
	1.75833	8.0506e-05	8.04782e-05	8.44379e-05	8.04285e-05	8.38896e-05
	1.76	8.0061e-05	8.01682e-05	8.39531e-05	7.96854e-05	8.33571e-05
	1.76167	7.93616e-05	7.9747e-05	8.34247e-05	7.89662e-05	8.28842e-05
	1.76333	7.84715e-05	7.91113e-05	8.28365e-05	7.83662e-05	8.25028e-05
	1.765	7.75019e-05	7.82013e-05	8.21014e-05	7.76907e-05	8.2018e-05
	1.76667	7.65085e-05	7.70887e-05	8.10683e-05	7.6737e-05	8.11636e-05
	1.76833	7.5384e-05	7.59045e-05	7.9753e-05	7.54654e-05	7.9904e-05
	1.77	7.40886e-05	7.46767e-05	7.82311e-05	7.41343e-05	7.84894e-05
	1.77167	7.25985e-05	7.33972e-05	7.66774e-05	7.28746e-05	7.71383e-05
	1.77333	7.10766e-05	7.20779e-05	7.51197e-05	7.16984e-05	7.5835e-05
	1.775	6.9646e-05	7.07507e-05	7.3578e-05	7.04547e-05	7.45237e-05
	1.77667	6.83983e-05	6.94116e-05	7.21514e-05	6.89805e-05	7.31488e-05
	1.77833	6.7242e-05	6.80129e-05	7.08242e-05	6.73354e-05	7.177e-05
	1.78	6.60578e-05	6.65387e-05	6.94613e-05	6.56863e-05	7.04149e-05
	1.78167	6.47426e-05	6.50803e-05	6.79314e-05	6.42121e-05	6.90043e-05
	1.78333	6.3316e-05	6.37094e-05	6.64294e-05	6.28928e-05	6.7546e-05
	1.785	6.19491e-05	6.25094e-05	6.51101e-05	6.16332e-05	6.61512e-05
	1.78667	6.07649e-05	6.14564e-05	6.39657e-05	6.04053e-05	6.48558e-05
	1.78833	5.97994e-05	6.04312e-05	6.28054e-05	5.92331e-05	6.35882e-05
	1.79	5.88973e-05	5.93066e-05	6.15339e-05	5.80808e-05	6.23564e-05
	1.79167	5.79516e-05	5.80748e-05	6.02265e-05	5.69403e-05	6.13113e-05
	1.79333	5.70099e-05	5.68549e-05	5.89907e-05	5.57959e-05	6.0461e-05
	1.795	5.61674e-05	5.56588e-05	5.78543e-05	5.46714e-05	5.9547e-05
	1.79667	5.54601e-05	5.44667e-05	5.68092e-05	5.35826e-05	5.84026e-05
	1.79833	5.47171e-05	5.32746e-05	5.58039e-05	5.26567e-05	5.72423e-05
	1.8	5.3815e-05	5.22256e-05	5.48104e-05	5.19852e-05	5.63602e-05
	1.80167	5.27819e-05	5.14269e-05	5.38369e-05	5.14726e-05	5.57284e-05
	1.80333	5.17964e-05	5.08269e-05	5.29269e-05	5.09361e-05	5.51244e-05
	1.805	5.10931e-05	5.03341e-05	5.21004e-05	5.02487e-05	5.43853e-05
	1.80667	5.07633e-05	4.97659e-05	5.12779e-05	4.94182e-05	5.36223e-05
	1.80833	5.06798e-05	4.90745e-05	5.05586e-05	4.85202e-05	5.28514e-05
	1.81	5.04414e-05	4.82877e-05	4.99467e-05	4.75943e-05	5.20647e-05
	1.81167	4.97778e-05	4.75844e-05	4.94262e-05	4.6732e-05	5.12381e-05
	1.81333	4.8852e-05	4.69764e-05	4.89136e-05	4.60724e-05	5.04593e-05
	1.815	4.79857e-05	4.63843e-05	4.83255e-05	4.57029e-05	4.98553e-05
	1.81667	4.73539e-05	4.57446e-05	4.77016e-05	4.54764e-05	4.93944e-05
	1.81833	4.6885e-05	4.51247e-05	4.71334e-05	4.51585e-05	4.88738e-05
	1.82	4.64638e-05	4.47114e-05	4.67241e-05	4.46141e-05	4.81347e-05
	1.82167	4.60466e-05	4.45048e-05	4.65333e-05	4.4026e-05	4.74433e-05
	1.82333	4.56572e-05	4.43578e-05	4.65492e-05	4.35491e-05	4.70738e-05
	1.825	4.53631e-05	4.40677e-05	4.66287e-05	4.31955e-05	4.7042e-05
	1.82667	4.51485e-05	4.36147e-05	4.66049e-05	4.28458e-05	4.70857e-05
	1.82833	4.50134e-05	4.31458e-05	4.63426e-05	4.23968e-05	4.69983e-05
	1.83	4.4934e-05	4.26849e-05	4.58697e-05	4.19716e-05	4.66963e-05
	1.83167	4.48942e-05	4.22796e-05	4.51982e-05	4.16219e-05	4.62711e-05
	1.83333	4.48585e-05	4.18584e-05	4.43319e-05	4.13279e-05	4.58856e-05
	1.835	4.48187e-05	4.14451e-05	4.35094e-05	4.10775e-05	4.55638e-05
	1.83667	4.47631e-05	4.10636e-05	4.29332e-05	4.08669e-05	4.52697e-05
	1.83833	4.45565e-05	4.071e-05	4.27425e-05	4.07755e-05	4.49836e-05
	1.84	4.42227e-05	4.04477e-05	4.28696e-05	4.0712e-05	4.46618e-05
	1.84167	4.39167e-05	4.02133e-05	4.31796e-05	4.05729e-05	4.42962e-05
	1.84333	4.37458e-05	4.00305e-05	4.34935e-05	4.03742e-05	4.39545e-05
	1.845	4.36982e-05	3.98676e-05	4.36485e-05	4.00563e-05	4.37478e-05
	1.84667	4.35472e-05	3.97682e-05	4.36087e-05	3.96669e-05	4.36962e-05
	1.84833	4.32571e-05	3.96689e-05	4.34101e-05	3.91861e-05	4.36882e-05
	1.85	4.29591e-05	3.95338e-05	4.31478e-05	3.88086e-05	4.36882e-05
	1.85167	4.2812e-05	3.94106e-05	4.28975e-05	3.85861e-05	4.35491e-05
	1.85333	4.2816e-05	3.93868e-05	4.2663e-05	3.84748e-05	4.32193e-05
	1.855	4.2812e-05	3.93987e-05	4.24325e-05	3.83755e-05	4.27862e-05
	1.85667	4.2673e-05	3.9343e-05	4.22776e-05	3.83e-05	4.25239e-05
	1.85833	4.24385e-05	3.92358e-05	4.22577e-05	3.83198e-05	4.2508e-05
	1.86	4.21921e-05	3.92119e-05	4.2361e-05	3.83476e-05	4.25677e-05
	1.86167	4.19895e-05	3.92914e-05	4.23888e-05	3.83159e-05	4.24961e-05
	1.86333	4.18266e-05	3.92954e-05	4.22458e-05	3.81649e-05	4.22537e-05
	1.865	4.16438e-05	3.91722e-05	4.19557e-05	3.79423e-05	4.20471e-05
	1.86667	4.14491e-05	3.89973e-05	4.161e-05	3.77675e-05	4.20074e-05
	1.86833	4.13418e-05	3.8898e-05	4.1304e-05	3.76721e-05	4.21186e-05
	1.87	4.13418e-05	3.88106e-05	4.10934e-05	3.76165e-05	4.23213e-05
	1.87167	4.13974e-05	3.86198e-05	4.10378e-05	3.75172e-05	4.24365e-05
	1.87333	4.14332e-05	3.83099e-05	4.10457e-05	3.73383e-05	4.23968e-05
	1.875	4.14054e-05	3.80119e-05	4.09583e-05	3.71516e-05	4.22021e-05
	1.87667	4.13895e-05	3.79046e-05	4.07159e-05	3.70085e-05	4.1908e-05
	1.87833	4.12941e-05	3.7996e-05	4.0402e-05	3.69171e-05	4.16179e-05
	1.88	4.11232e-05	3.81827e-05	4.01477e-05	3.68337e-05	4.13318e-05
	1.88167	4.09166e-05	3.82503e-05	4.00245e-05	3.66549e-05	4.10974e-05
	1.88333	4.07457e-05	3.81112e-05	4.00245e-05	3.63648e-05	4.10179e-05
	1.885	4.06305e-05	3.77576e-05	4.00722e-05	3.6039e-05	4.10497e-05
	1.88667	4.05629e-05	3.72251e-05	4.00007e-05	3.58085e-05	4.10895e-05
	1.88833	4.05272e-05	3.68079e-05	3.96868e-05	3.5725e-05	4.09623e-05
	1.89	4.04636e-05	3.66648e-05	3.92417e-05	3.57449e-05	4.06047e-05
	1.89167	4.02848e-05	3.67641e-05	3.88722e-05	3.58721e-05	4.01556e-05
	1.89333	4.00345e-05	3.68635e-05	3.87808e-05	3.60787e-05	3.97344e-05
	1.895	3.98795e-05	3.69032e-05	3.88245e-05	3.62416e-05	3.9496e-05
	1.89667	3.98556e-05	3.69628e-05	3.87251e-05	3.61423e-05	3.94642e-05
	1.89833	3.9955e-05	3.70026e-05	3.83675e-05	3.5729e-05	3.95517e-05
	1.9	3.9955e-05	3.70026e-05	3.78748e-05	3.52283e-05	3.95715e-05
	1.90167	3.97484e-05	3.68555e-05	3.75211e-05	3.49104e-05	3.94166e-05
	1.90333	3.93629e-05	3.65535e-05	3.73979e-05	3.48588e-05	3.91543e-05
	1.905	3.89059e-05	3.61045e-05	3.75013e-05	3.49502e-05	3.9047e-05
	1.90667	3.85125e-05	3.56515e-05	3.77436e-05	3.50654e-05	3.91146e-05
	1.90833	3.81748e-05	3.53416e-05	3.80019e-05	3.5133e-05	3.92735e-05
	1.91	3.79284e-05	3.51151e-05	3.82046e-05	3.51131e-05	3.94245e-05
	1.91167	3.77178e-05	3.498e-05	3.82801e-05	3.50018e-05	3.94801e-05
	1.91333	3.75271e-05	3.4829e-05	3.82761e-05	3.48469e-05	3.94285e-05
	1.915	3.74039e-05	3.47098e-05	3.82205e-05	3.4672e-05	3.92934e-05
	1.91667	3.74317e-05	3.47177e-05	3.80615e-05	3.44654e-05	3.91742e-05
	1.91833	3.76463e-05	3.48488e-05	3.77675e-05	3.42071e-05	3.91146e-05
	1.92	3.79086e-05	3.51111e-05	3.74337e-05	3.39687e-05	3.90351e-05
	1.92167	3.80516e-05	3.53058e-05	3.72549e-05	3.38455e-05	3.88801e-05
	1.92333	3.80715e-05	3.54648e-05	3.73383e-05	3.3917e-05	3.87371e-05
	1.925	3.80794e-05	3.54926e-05	3.76165e-05	3.40402e-05	3.86179e-05
	1.92667	3.8139e-05	3.55005e-05	3.77715e-05	3.40084e-05	3.8602e-05
	1.92833	3.82344e-05	3.54648e-05	3.75927e-05	3.38018e-05	3.86655e-05
	1.93	3.82582e-05	3.53813e-05	3.71516e-05	3.34958e-05	3.86655e-05
	1.93167	3.82026e-05	3.5278e-05	3.67979e-05	3.33091e-05	3.86218e-05
	1.93333	3.80754e-05	3.50952e-05	3.66946e-05	3.3325e-05	3.84907e-05
	1.935	3.78966e-05	3.49164e-05	3.66787e-05	3.34839e-05	3.83079e-05
	1.93667	3.7694e-05	3.46979e-05	3.65913e-05	3.3615e-05	3.81887e-05
	1.93833	3.74675e-05	3.44912e-05	3.64045e-05	3.35753e-05	3.8137e-05
	1.94	3.7237e-05	3.42727e-05	3.62933e-05	3.33965e-05	3.81609e-05
	1.94167	3.70224e-05	3.40939e-05	3.63529e-05	3.31382e-05	3.81331e-05
	1.94333	3.68953e-05	3.40541e-05	3.65078e-05	3.29554e-05	3.7986e-05
	1.945	3.68992e-05	3.41892e-05	3.65158e-05	3.29117e-05	3.77635e-05
	1.94667	3.69827e-05	3.43561e-05	3.63131e-05	3.29395e-05	3.75132e-05
	1.94833	3.70185e-05	3.44276e-05	3.60668e-05	3.29117e-05	3.73383e-05
	1.95	3.69747e-05	3.438e-05	3.60072e-05	3.28441e-05	3.71873e-05
	1.95167	3.68595e-05	3.43323e-05	3.60866e-05	3.28759e-05	3.69092e-05
	1.95333	3.67443e-05	3.4368e-05	3.60747e-05	3.29475e-05	3.66509e-05
	1.955	3.66886e-05	3.43521e-05	3.5876e-05	3.29872e-05	3.65754e-05
	1.95667	3.66211e-05	3.41535e-05	3.55661e-05	3.28918e-05	3.68178e-05
	1.95833	3.65376e-05	3.3776e-05	3.53158e-05	3.27567e-05	3.72112e-05
	1.96	3.64304e-05	3.34144e-05	3.51965e-05	3.26375e-05	3.74973e-05
	1.96167	3.63906e-05	3.32117e-05	3.51131e-05	3.24984e-05	3.75966e-05
	1.96333	3.64304e-05	3.32117e-05	3.50058e-05	3.23435e-05	3.74297e-05
	1.965	3.6478e-05	3.34183e-05	3.48906e-05	3.21766e-05	3.71913e-05
	1.96667	3.64184e-05	3.37084e-05	3.48945e-05	3.20733e-05	3.70642e-05
	1.96833	3.61681e-05	3.39905e-05	3.50336e-05	3.20017e-05	3.71476e-05
	1.97	3.57906e-05	3.41415e-05	3.52442e-05	3.19541e-05	3.73304e-05
	1.97167	3.54489e-05	3.41892e-05	3.53316e-05	3.19739e-05	3.73185e-05
	1.97333	3.52144e-05	3.41813e-05	3.52283e-05	3.20494e-05	3.71556e-05
	1.975	3.5131e-05	3.41018e-05	3.50416e-05	3.21329e-05	3.69728e-05
	1.97667	3.52462e-05	3.3923e-05	3.50098e-05	3.21686e-05	3.6941e-05
	1.97833	3.54886e-05	3.35813e-05	3.50932e-05	3.20852e-05	3.69251e-05
	1.98	3.57429e-05	3.31759e-05	3.50972e-05	3.1962e-05	3.67781e-05
	1.98167	3.59178e-05	3.28501e-05	3.49581e-05	3.17951e-05	3.6484e-05
	1.98333	3.60449e-05	3.27547e-05	3.48786e-05	3.16521e-05	3.62178e-05
	1.985	3.61005e-05	3.28978e-05	3.50813e-05	3.1513e-05	3.62337e-05
	1.98667	3.60052e-05	3.31879e-05	3.53873e-05	3.13898e-05	3.64165e-05
	1.98833	3.58184e-05	3.34223e-05	3.55264e-05	3.13938e-05	3.65674e-05
	1.99	3.56555e-05	3.35614e-05	3.53674e-05	3.15448e-05	3.64681e-05
	1.99167	3.55681e-05	3.36687e-05	3.50893e-05	3.18428e-05	3.62575e-05
	1.99333	3.54846e-05	3.38197e-05	3.49661e-05	3.21368e-05	3.6178e-05
	1.995	3.5429e-05	3.39746e-05	3.50257e-05	3.23395e-05	3.63211e-05
	1.99667	3.55124e-05	3.39667e-05	3.51965e-05	3.25382e-05	3.66032e-05
	1.99833	3.57787e-05	3.37442e-05	3.52641e-05	3.27726e-05	3.67542e-05
	2	3.61244e-05	3.33865e-05	3.5276e-05	3.29395e-05	3.67542e-05
	2.00167	3.64184e-05	3.30687e-05	3.53356e-05	3.2872e-05	3.66429e-05
	2.00333	3.66171e-05	3.29216e-05	3.54826e-05	3.25541e-05	3.66151e-05
	2.005	3.66807e-05	3.3013e-05	3.55899e-05	3.21686e-05	3.66628e-05
	2.00667	3.66569e-05	3.32912e-05	3.54866e-05	3.18587e-05	3.67105e-05
	2.00833	3.65376e-05	3.36846e-05	3.53396e-05	3.17276e-05	3.67423e-05
	2.01	3.63708e-05	3.40343e-05	3.53316e-05	3.17474e-05	3.67741e-05
	2.01167	3.61284e-05	3.42131e-05	3.54985e-05	3.18428e-05	3.68059e-05
	2.01333	3.58105e-05	3.41932e-05	3.55184e-05	3.1962e-05	3.68337e-05
	2.015	3.54608e-05	3.39786e-05	3.52403e-05	3.20017e-05	3.68178e-05
	2.01667	3.51548e-05	3.3621e-05	3.48389e-05	3.19342e-05	3.66708e-05
	2.01833	3.49681e-05	3.31521e-05	3.46283e-05	3.17434e-05	3.65078e-05
	2.02	3.48886e-05	3.26594e-05	3.45846e-05	3.14494e-05	3.63489e-05
	2.02167	3.48409e-05	3.22819e-05	3.44932e-05	3.11395e-05	3.619e-05
	2.02333	3.47773e-05	3.19958e-05	3.42309e-05	3.08414e-05	3.59436e-05
	2.025	3.46184e-05	3.17494e-05	3.38813e-05	3.0599e-05	3.56932e-05
	2.02667	3.43084e-05	3.15428e-05	3.35952e-05	3.04043e-05	3.55621e-05
	2.02833	3.38793e-05	3.1364e-05	3.33448e-05	3.02176e-05	3.53952e-05
	2.03	3.33428e-05	3.1201e-05	3.30746e-05	3.0003e-05	3.51727e-05
	2.03167	3.28581e-05	3.09706e-05	3.27925e-05	2.97487e-05	3.48826e-05
	2.03333	3.25282e-05	3.06606e-05	3.25779e-05	2.94149e-05	3.47038e-05
	2.035	3.24329e-05	3.03467e-05	3.2415e-05	2.90652e-05	3.45608e-05
	2.03667	3.24011e-05	3.01441e-05	3.21845e-05	2.87871e-05	3.43382e-05
	2.03833	3.2262e-05	3.00884e-05	3.18309e-05	2.85804e-05	3.39965e-05
	2.04	3.19282e-05	3.00924e-05	3.14216e-05	2.8338e-05	3.35515e-05
	2.04167	3.14037e-05	2.99652e-05	3.09845e-05	2.79407e-05	3.31263e-05
	2.04333	3.08037e-05	2.96235e-05	3.04878e-05	2.73923e-05	3.26415e-05
	2.045	3.02633e-05	2.90791e-05	2.98997e-05	2.68916e-05	3.21527e-05
	2.04667	2.98381e-05	2.84195e-05	2.92798e-05	2.64823e-05	3.17633e-05
	2.04833	2.93811e-05	2.7736e-05	2.86639e-05	2.6085e-05	3.14057e-05
	2.05	2.865e-05	2.71082e-05	2.80718e-05	2.55525e-05	3.0901e-05
	2.05167	2.76764e-05	2.65439e-05	2.74916e-05	2.48611e-05	3.01103e-05
	2.05333	2.66552e-05	2.59479e-05	2.68877e-05	2.40982e-05	2.92242e-05
	2.055	2.57889e-05	2.52287e-05	2.6228e-05	2.32875e-05	2.84135e-05
	2.05667	2.51015e-05	2.42949e-05	2.54254e-05	2.24849e-05	2.76228e-05
	2.05833	2.43187e-05	2.32697e-05	2.43684e-05	2.16305e-05	2.66095e-05
	2.06	2.321e-05	2.22365e-05	2.30769e-05	2.06848e-05	2.52744e-05
	2.06167	2.17319e-05	2.11636e-05	2.16623e-05	1.96238e-05	2.38717e-05
	2.06333	2.0055e-05	1.98285e-05	2.02835e-05	1.85311e-05	2.25842e-05
	2.065	1.82947e-05	1.81476e-05	1.89523e-05	1.73589e-05	2.13683e-05
	2.06667	1.64707e-05	1.62323e-05	1.74781e-05	1.60237e-05	1.98106e-05
	2.06833	1.4468e-05	1.41342e-05	1.57575e-05	1.45455e-05	1.76847e-05
	2.07	1.19805e-05	1.1762e-05	1.37111e-05	1.29958e-05	1.50621e-05
	2.07167	8.62678e-06	8.90096e-06	1.13666e-05	1.14818e-05	1.20938e-05
	2.07333	4.04119e-06	5.20945e-06	8.51353e-06	9.88046e-06	8.64863e-06
	2.075	-1.99874e-06	3.61602e-07	4.75844e-06	7.99298e-06	4.25776e-06
	2.07667	-9.70761e-06	-5.96046e-06	-3.19878e-07	5.37038e-06	-1.56363e-06
	2.07833	-1.90616e-05	-1.38481e-05	-7.06712e-06	1.40468e-06	-9.13739e-06
	2.08	-2.97308e-05	-2.33213e-05	-1.55826e-05	-4.36505e-06	-1.84238e-05
	2.08167	-4.11669e-05	-3.42369e-05	-2.56757e-05	-1.21017e-05	-2.91606e-05
	2.08333	-5.25117e-05	-4.61817e-05	-3.66986e-05	-2.15352e-05	-4.0863e-05
	2.085	-6.29147e-05	-5.83967e-05	-4.78089e-05	-3.20812e-05	-5.29031e-05
	2.08667	-7.1756e-05	-6.98249e-05	-5.82198e-05	-4.29889e-05	-6.44386e-05
	2.08833	-7.89086e-05	-7.96278e-05	-6.74228e-05	-5.3515e-05	-7.45873e-05
	2.09	-8.46783e-05	-8.73129e-05	-7.52151e-05	-6.30279e-05	-8.27491e-05
	2.09167	-8.96335e-05	-9.29475e-05	-8.16921e-05	-7.12176e-05	-8.89122e-05
	2.09333	-9.44535e-05	-9.70085e-05	-8.7287e-05	-7.81914e-05	-9.34462e-05
	2.095	-9.96987e-05	-0.000100247	-9.25958e-05	-8.4426e-05	-9.69589e-05
	2.09667	-0.000105675	-0.000103442	-9.8302e-05	-9.05057e-05	-0.000100102
	2.09833	-0.000112391	-0.000107153	-0.000104835	-9.69112e-05	-0.000103476
	2.1	-0.000119515	-0.00011189	-0.00011213	-0.000103881	-0.000107668
	2.10167	-0.000126568	-0.000117675	-0.00011976	-0.000111399	-0.000112965
	2.10333	-0.000133022	-0.000124156	-0.000127214	-0.000119207	-0.000119215
	2.105	-0.000138446	-0.000130808	-0.000133942	-0.000126853	-0.000125843
	2.10667	-0.00014257	-0.000137031	-0.000139393	-0.000133727	-0.000132042
	2.10833	-0.000145213	-0.000142304	-0.00014322	-0.000139334	-0.000137232
	2.11	-0.000146258	-0.000146131	-0.00014541	-0.000143458	-0.000141154
	2.11167	-0.000145801	-0.00014836	-0.000146153	-0.000146085	-0.000143832
	2.11333	-0.000144132	-0.000149103	-0.000145652	-0.000147305	-0.000145358
	2.115	-0.000141648	-0.000148547	-0.000144162	-0.000147202	-0.000145596
	2.11667	-0.000138668	-0.000146925	-0.000141913	-0.00014593	-0.000144472
	2.11833	-0.000135406	-0.000144446	-0.000139155	-0.000143725	-0.000142151
	2.12	-0.000132044	-0.00014139	-0.000136004	-0.000140915	-0.000139083
	2.12167	-0.000128611	-0.000138092	-0.000132539	-0.000137848	-0.000135726
	2.12333	-0.000125257	-0.000134738	-0.000128915	-0.000134645	-0.000132356
	2.125	-0.00012207	-0.000131389	-0.000125378	-0.000131363	-0.000129058
	2.12667	-0.000119074	-0.000128078	-0.000122164	-0.000128076	-0.000125831
	2.12833	-0.000116261	-0.000124864	-0.00011935	-0.000124818	-0.000122589
	2.13	-0.000113602	-0.0001218	-0.000116859	-0.000121715	-0.000119418
	2.13167	-0.000111234	-0.000118951	-0.000114506	-0.000118877	-0.000116521
	2.13333	-0.000109152	-0.000116456	-0.000112122	-0.000116418	-0.000114022
	2.135	-0.000107312	-0.000114314	-0.000109774	-0.000114316	-0.000111761
	2.13667	-0.000105596	-0.000112351	-0.000107636	-0.000112361	-0.000109543
	2.13833	-0.000103951	-0.000110416	-0.000105927	-0.000110402	-0.00010739
	2.14	-0.00010248	-0.000108484	-0.000104644	-0.000108486	-0.000105447
	2.14167	-0.000101181	-0.000106629	-0.000103567	-0.000106738	-0.000103845
	2.14333	-0.000100036	-0.000104944	-0.00010251	-0.000105319	-0.000102593
	2.145	-9.89318e-05	-0.000103486	-0.000101366	-0.000104167	-0.000101592
	2.14667	-9.78351e-05	-0.000102349	-0.000100237	-0.00010315	-0.000100579
	2.14833	-9.67383e-05	-0.000101475	-9.91484e-05	-0.000102133	-9.94066e-05
	2.15	-9.56655e-05	-0.000100764	-9.81152e-05	-0.000101052	-9.8143e-05
	2.15167	-9.47316e-05	-9.99927e-05	-9.71218e-05	-9.99749e-05	-9.70503e-05
	2.15333	-9.39846e-05	-9.90232e-05	-9.6192e-05	-9.89576e-05	-9.62079e-05
	2.155	-9.33647e-05	-9.79026e-05	-9.53337e-05	-9.80635e-05	-9.54727e-05
	2.15667	-9.27488e-05	-9.68059e-05	-9.45826e-05	-9.73046e-05	-9.46502e-05
	2.15833	-9.20852e-05	-9.59237e-05	-9.39826e-05	-9.6645e-05	-9.3621e-05
	2.16	-9.13739e-05	-9.52721e-05	-9.3478e-05	-9.6037e-05	-9.24647e-05
	2.16167	-9.06507e-05	-9.47913e-05	-9.29892e-05	-9.54767e-05	-9.13839e-05
	2.16333	-8.99474e-05	-9.43224e-05	-9.23892e-05	-9.49482e-05	-9.05653e-05
	2.165	-8.93275e-05	-9.38336e-05	-9.17614e-05	-9.43522e-05	-9.00328e-05
	2.16667	-8.87911e-05	-9.32654e-05	-9.11812e-05	-9.36528e-05	-8.96037e-05
	2.16833	-8.82824e-05	-9.26773e-05	-9.06368e-05	-9.28859e-05	-8.91745e-05
	2.17	-8.7738e-05	-9.20335e-05	-9.00805e-05	-9.21945e-05	-8.87056e-05
	2.17167	-8.71539e-05	-9.13739e-05	-8.94884e-05	-9.16898e-05	-8.81294e-05
	2.17333	-8.65181e-05	-9.07024e-05	-8.88805e-05	-9.13084e-05	-8.74738e-05
	2.175	-8.59062e-05	-9.00189e-05	-8.8189e-05	-9.09547e-05	-8.67387e-05
	2.17667	-8.53658e-05	-8.93156e-05	-8.73744e-05	-9.04818e-05	-8.6079e-05
	2.17833	-8.49287e-05	-8.85884e-05	-8.65122e-05	-8.98937e-05	-8.55585e-05
	2.18	-8.45273e-05	-8.79526e-05	-8.5789e-05	-8.92739e-05	-8.51969e-05
	2.18167	-8.40863e-05	-8.744e-05	-8.52565e-05	-8.8654e-05	-8.49227e-05
	2.18333	-8.35935e-05	-8.70069e-05	-8.48273e-05	-8.80857e-05	-8.44936e-05
	2.185	-8.30253e-05	-8.6542e-05	-8.43585e-05	-8.75254e-05	-8.37823e-05
	2.18667	-8.24253e-05	-8.60135e-05	-8.38419e-05	-8.69691e-05	-8.2912e-05
	2.18833	-8.1865e-05	-8.54333e-05	-8.33849e-05	-8.64049e-05	-8.21491e-05
	2.19	-8.13762e-05	-8.48413e-05	-8.30114e-05	-8.59002e-05	-8.16087e-05
	2.19167	-8.09193e-05	-8.42651e-05	-8.26339e-05	-8.5475e-05	-8.11478e-05
	2.19333	-8.04385e-05	-8.36452e-05	-8.21451e-05	-8.50459e-05	-8.06987e-05
	2.195	-7.98861e-05	-8.29498e-05	-8.15729e-05	-8.45571e-05	-8.02418e-05
	2.19667	-7.93338e-05	-8.22862e-05	-8.09133e-05	-8.40048e-05	-7.98325e-05
	2.19833	-7.88053e-05	-8.17855e-05	-8.02577e-05	-8.34604e-05	-7.94311e-05
	2.2	-7.83642e-05	-8.1412e-05	-7.96854e-05	-8.29359e-05	-7.9002e-05
	2.20167	-7.80066e-05	-8.10067e-05	-7.92921e-05	-8.24789e-05	-7.8541e-05
	2.20333	-7.7641e-05	-8.0502e-05	-7.90099e-05	-8.20299e-05	-7.7949e-05
	2.205	-7.72317e-05	-8.00252e-05	-7.8692e-05	-8.15531e-05	-7.72933e-05
	2.20667	-7.68304e-05	-7.96318e-05	-7.82589e-05	-8.10365e-05	-7.67012e-05
	2.20833	-7.64608e-05	-7.93139e-05	-7.76986e-05	-8.0512e-05	-7.62522e-05
	2.21	-7.60873e-05	-7.90199e-05	-7.71741e-05	-8.00868e-05	-7.59304e-05
	2.21167	-7.56542e-05	-7.86066e-05	-7.68165e-05	-7.97252e-05	-7.55409e-05
	2.21333	-7.51813e-05	-7.80662e-05	-7.65622e-05	-7.94113e-05	-7.50919e-05
	2.215	-7.47124e-05	-7.73946e-05	-7.62443e-05	-7.89901e-05	-7.46787e-05
	2.21667	-7.42515e-05	-7.6735e-05	-7.57992e-05	-7.84218e-05	-7.43886e-05
	2.21833	-7.37627e-05	-7.61588e-05	-7.53423e-05	-7.7798e-05	-7.41382e-05
	2.22	-7.32104e-05	-7.5686e-05	-7.49211e-05	-7.72258e-05	-7.37488e-05
	2.22167	-7.26064e-05	-7.53045e-05	-7.4472e-05	-7.67608e-05	-7.3276e-05
	2.22333	-7.20183e-05	-7.50144e-05	-7.39555e-05	-7.63317e-05	-7.27991e-05
	2.225	-7.14699e-05	-7.47561e-05	-7.34587e-05	-7.59582e-05	-7.24057e-05
	2.22667	-7.09017e-05	-7.44224e-05	-7.30018e-05	-7.5688e-05	-7.19726e-05
	2.22833	-7.03414e-05	-7.39853e-05	-7.25488e-05	-7.54575e-05	-7.14521e-05
	2.23	-6.98527e-05	-7.34369e-05	-7.2064e-05	-7.51118e-05	-7.09116e-05
	2.23167	-6.94513e-05	-7.28488e-05	-7.15236e-05	-7.45594e-05	-7.04348e-05
	2.23333	-6.90897e-05	-7.22249e-05	-7.08838e-05	-7.39396e-05	-7.00215e-05
	2.235	-6.87122e-05	-7.15892e-05	-7.01408e-05	-7.34349e-05	-6.94652e-05
	2.23667	-6.83029e-05	-7.10527e-05	-6.94851e-05	-7.30574e-05	-6.87858e-05
	2.23833	-6.7846e-05	-7.06792e-05	-6.90798e-05	-7.27713e-05	-6.81619e-05
	2.24	-6.73016e-05	-7.04567e-05	-6.88096e-05	-7.24296e-05	-6.7697e-05
	2.24167	-6.68089e-05	-7.02461e-05	-6.84917e-05	-7.19885e-05	-6.73076e-05
	2.24333	-6.63678e-05	-6.99719e-05	-6.80824e-05	-7.14799e-05	-6.68744e-05
	2.245	-6.59943e-05	-6.96818e-05	-6.76413e-05	-7.08918e-05	-6.6493e-05
	2.24667	-6.56446e-05	-6.94553e-05	-6.72281e-05	-7.03196e-05	-6.61472e-05
	2.24833	-6.52949e-05	-6.9193e-05	-6.68148e-05	-6.9799e-05	-6.56863e-05
	2.25	-6.4981e-05	-6.87917e-05	-6.64373e-05	-6.93897e-05	-6.50346e-05
	2.25167	-6.452e-05	-6.82314e-05	-6.60916e-05	-6.9044e-05	-6.43551e-05
	2.25333	-6.38763e-05	-6.76235e-05	-6.57221e-05	-6.86347e-05	-6.38703e-05
	2.255	-6.31611e-05	-6.70234e-05	-6.53088e-05	-6.80784e-05	-6.35564e-05
	2.25667	-6.26644e-05	-6.64155e-05	-6.49154e-05	-6.74585e-05	-6.33021e-05
	2.25833	-6.24339e-05	-6.58274e-05	-6.45141e-05	-6.69261e-05	-6.29763e-05
	2.26	-6.22551e-05	-6.52989e-05	-6.40452e-05	-6.6493e-05	-6.25392e-05
	2.26167	-6.19133e-05	-6.48419e-05	-6.34094e-05	-6.60519e-05	-6.20186e-05
	2.26333	-6.14285e-05	-6.43571e-05	-6.27021e-05	-6.55512e-05	-6.1506e-05
	2.265	-6.09875e-05	-6.38207e-05	-6.20862e-05	-6.50624e-05	-6.10491e-05
	2.26667	-6.05901e-05	-6.32524e-05	-6.16213e-05	-6.46929e-05	-6.05722e-05
	2.26833	-6.01689e-05	-6.27518e-05	-6.1208e-05	-6.43591e-05	-6.00596e-05
	2.27	-5.96285e-05	-6.22749e-05	-6.07868e-05	-6.39737e-05	-5.95748e-05
	2.27167	-5.90285e-05	-6.18021e-05	-6.03616e-05	-6.35127e-05	-5.91735e-05
	2.27333	-5.85357e-05	-6.13451e-05	-5.99285e-05	-6.30081e-05	-5.87324e-05
	2.275	-5.81463e-05	-6.0904e-05	-5.94834e-05	-6.25312e-05	-5.8188e-05
	2.27667	-5.77529e-05	-6.0455e-05	-5.90146e-05	-6.20623e-05	-5.76834e-05
	2.27833	-5.72721e-05	-5.99503e-05	-5.85616e-05	-6.15974e-05	-5.73178e-05
	2.28	-5.67873e-05	-5.94497e-05	-5.81284e-05	-6.11564e-05	-5.6988e-05
	2.28167	-5.63463e-05	-5.89927e-05	-5.76595e-05	-6.07789e-05	-5.64992e-05
	2.28333	-5.59012e-05	-5.86152e-05	-5.72463e-05	-6.0453e-05	-5.58118e-05
	2.285	-5.54005e-05	-5.82178e-05	-5.68569e-05	-6.01033e-05	-5.51919e-05
	2.28667	-5.48919e-05	-5.77172e-05	-5.65151e-05	-5.96583e-05	-5.47588e-05
	2.28833	-5.43952e-05	-5.71847e-05	-5.61853e-05	-5.91457e-05	-5.43972e-05
	2.29	-5.38905e-05	-5.67198e-05	-5.57919e-05	-5.86212e-05	-5.39243e-05
	2.29167	-5.34415e-05	-5.63184e-05	-5.53787e-05	-5.81284e-05	-5.33601e-05
	2.29333	-5.31395e-05	-5.59052e-05	-5.49654e-05	-5.76953e-05	-5.2923e-05
	2.295	-5.28852e-05	-5.54562e-05	-5.45839e-05	-5.72979e-05	-5.27124e-05
	2.29667	-5.24878e-05	-5.50032e-05	-5.41588e-05	-5.69483e-05	-5.25455e-05
	2.29833	-5.1868e-05	-5.45343e-05	-5.36382e-05	-5.66343e-05	-5.22792e-05
	2.3	-5.12242e-05	-5.40257e-05	-5.30859e-05	-5.63284e-05	-5.19017e-05
	2.30167	-5.07514e-05	-5.35289e-05	-5.25733e-05	-5.59747e-05	-5.14328e-05
	2.30333	-5.04653e-05	-5.30759e-05	-5.20527e-05	-5.55774e-05	-5.09004e-05
	2.305	-5.02745e-05	-5.27422e-05	-5.15362e-05	-5.5172e-05	-5.03123e-05
	2.30667	-5.00162e-05	-5.25077e-05	-5.10355e-05	-5.47389e-05	-4.98672e-05
	2.30833	-4.96984e-05	-5.22892e-05	-5.06103e-05	-5.41945e-05	-4.96129e-05
	2.31	-4.93685e-05	-5.19753e-05	-5.02725e-05	-5.35111e-05	-4.93785e-05
	2.31167	-4.8999e-05	-5.15421e-05	-5.00143e-05	-5.27521e-05	-4.89891e-05
	2.31333	-4.85222e-05	-5.10693e-05	-4.97679e-05	-5.20289e-05	-4.84526e-05
	2.315	-4.79817e-05	-5.07355e-05	-4.94619e-05	-5.15282e-05	-4.7936e-05
	2.31667	-4.74254e-05	-5.05328e-05	-4.91083e-05	-5.12739e-05	-4.74513e-05
	2.31833	-4.69685e-05	-5.03421e-05	-4.8695e-05	-5.11626e-05	-4.69188e-05
	2.32	-4.66069e-05	-4.99209e-05	-4.83652e-05	-5.10156e-05	-4.63784e-05
	2.32167	-4.63486e-05	-4.92851e-05	-4.81387e-05	-5.07136e-05	-4.583e-05
	2.32333	-4.60505e-05	-4.86056e-05	-4.79519e-05	-5.02527e-05	-4.52697e-05
	2.325	-4.56214e-05	-4.80334e-05	-4.77095e-05	-4.96686e-05	-4.45902e-05
	2.32667	-4.51128e-05	-4.764e-05	-4.73003e-05	-4.90248e-05	-4.39187e-05
	2.32833	-4.46637e-05	-4.73579e-05	-4.67718e-05	-4.85003e-05	-4.34935e-05
	2.33	-4.43061e-05	-4.71155e-05	-4.61876e-05	-4.82341e-05	-4.33187e-05
	2.33167	-4.39525e-05	-4.67698e-05	-4.56234e-05	-4.82301e-05	-4.32193e-05
	2.33333	-4.35551e-05	-4.62969e-05	-4.51744e-05	-4.83215e-05	-4.30167e-05
	2.335	-4.31061e-05	-4.57168e-05	-4.4781e-05	-4.82182e-05	-4.28259e-05
	2.33667	-4.26809e-05	-4.51167e-05	-4.43558e-05	-4.78526e-05	-4.27067e-05
	2.33833	-4.22041e-05	-4.44969e-05	-4.38074e-05	-4.73281e-05	-4.25478e-05
	2.34	-4.17352e-05	-4.3877e-05	-4.31796e-05	-4.67678e-05	-4.21822e-05
	2.34167	-4.131e-05	-4.34081e-05	-4.26352e-05	-4.62393e-05	-4.15981e-05
	2.34333	-4.09842e-05	-4.31935e-05	-4.22219e-05	-4.57466e-05	-4.09186e-05
	2.345	-4.07259e-05	-4.31379e-05	-4.19438e-05	-4.53134e-05	-4.03901e-05
	2.34667	-4.03921e-05	-4.29511e-05	-4.1765e-05	-4.49161e-05	-4.01119e-05
	2.34833	-3.99828e-05	-4.251e-05	-4.15663e-05	-4.45783e-05	-3.99252e-05
	2.35	-3.95258e-05	-4.18822e-05	-4.11928e-05	-4.42326e-05	-3.95119e-05
	2.35167	-3.91324e-05	-4.12305e-05	-4.06722e-05	-4.38154e-05	-3.87688e-05
	2.35333	-3.88702e-05	-4.06623e-05	-4.01994e-05	-4.33028e-05	-3.79821e-05
	2.355	-3.86675e-05	-4.02848e-05	-3.9949e-05	-4.27743e-05	-3.74218e-05
	2.35667	-3.83814e-05	-4.0102e-05	-3.98417e-05	-4.23213e-05	-3.71556e-05
	2.35833	-3.7996e-05	-4.00583e-05	-3.96788e-05	-4.19001e-05	-3.70324e-05
	2.36	-3.75668e-05	-4.00225e-05	-3.9349e-05	-4.14868e-05	-3.68814e-05
	2.36167	-3.71854e-05	-3.98556e-05	-3.88523e-05	-4.10577e-05	-3.65953e-05
	2.36333	-3.67562e-05	-3.95377e-05	-3.82801e-05	-4.07159e-05	-3.62416e-05
	2.365	-3.62356e-05	-3.91006e-05	-3.77119e-05	-4.04378e-05	-3.59277e-05
	2.36667	-3.57111e-05	-3.86755e-05	-3.72032e-05	-4.01795e-05	-3.56853e-05
	2.36833	-3.52303e-05	-3.83258e-05	-3.67741e-05	-3.98815e-05	-3.54071e-05
	2.37	-3.48568e-05	-3.80397e-05	-3.64284e-05	-3.95556e-05	-3.49621e-05
	2.37167	-3.45588e-05	-3.77615e-05	-3.61025e-05	-3.92616e-05	-3.44217e-05
	2.37333	-3.44078e-05	-3.73522e-05	-3.57568e-05	-3.89516e-05	-3.39369e-05
	2.375	-3.43243e-05	-3.68555e-05	-3.53475e-05	-3.86179e-05	-3.36746e-05
	2.37667	-3.40859e-05	-3.63549e-05	-3.49422e-05	-3.81847e-05	-3.35276e-05
	2.37833	-3.36448e-05	-3.58939e-05	-3.46084e-05	-3.77635e-05	-3.32495e-05
	2.38	-3.31084e-05	-3.54608e-05	-3.42985e-05	-3.74377e-05	-3.27488e-05
	2.38167	-3.26594e-05	-3.50555e-05	-3.40084e-05	-3.7231e-05	-3.2264e-05
	2.38333	-3.23772e-05	-3.47733e-05	-3.37899e-05	-3.70363e-05	-3.20176e-05
	2.385	-3.21786e-05	-3.45469e-05	-3.37025e-05	-3.66986e-05	-3.19858e-05
	2.38667	-3.20156e-05	-3.43045e-05	-3.37025e-05	-3.62774e-05	-3.18746e-05
	2.38833	-3.17931e-05	-3.39945e-05	-3.35952e-05	-3.58562e-05	-3.1505e-05
	2.39	-3.14991e-05	-3.36965e-05	-3.31859e-05	-3.55581e-05	-3.09209e-05
	2.39167	-3.11375e-05	-3.34819e-05	-3.25223e-05	-3.53038e-05	-3.02931e-05
	2.39333	-3.06884e-05	-3.32673e-05	-3.18547e-05	-3.50297e-05	-2.98599e-05
	2.395	-3.02354e-05	-3.29733e-05	-3.14057e-05	-3.47157e-05	-2.96454e-05
	2.39667	-2.98818e-05	-3.25084e-05	-3.11553e-05	-3.44018e-05	-2.95738e-05
	2.39833	-2.9699e-05	-3.19521e-05	-3.09527e-05	-3.40799e-05	-2.94387e-05
	2.4	-2.96354e-05	-3.14315e-05	-3.06547e-05	-3.37382e-05	-2.91248e-05
	2.40167	-2.94844e-05	-3.10342e-05	-3.0305e-05	-3.33885e-05	-2.8644e-05
	2.40333	-2.9091e-05	-3.07997e-05	-3.0007e-05	-3.30468e-05	-2.81155e-05
	2.405	-2.84831e-05	-3.06169e-05	-2.9844e-05	-3.27528e-05	-2.76744e-05
	2.40667	-2.78989e-05	-3.04103e-05	-2.9693e-05	-3.24428e-05	-2.73486e-05
	2.40833	-2.75373e-05	-3.01758e-05	-2.94268e-05	-3.2117e-05	-2.70863e-05
	2.41	-2.73784e-05	-2.99692e-05	-2.90175e-05	-3.17474e-05	-2.684e-05
	2.41167	-2.72711e-05	-2.97785e-05	-2.85089e-05	-3.14176e-05	-2.66413e-05
	2.41333	-2.70605e-05	-2.95719e-05	-2.80519e-05	-3.11673e-05	-2.65499e-05
	2.415	-2.67824e-05	-2.94288e-05	-2.76705e-05	-3.09487e-05	-2.65857e-05
	2.41667	-2.65161e-05	-2.92897e-05	-2.73844e-05	-3.06904e-05	-2.65976e-05
	2.41833	-2.63413e-05	-2.90354e-05	-2.7142e-05	-3.04043e-05	-2.64108e-05
	2.42	-2.61982e-05	-2.8642e-05	-2.69711e-05	-3.02136e-05	-2.60293e-05
	2.42167	-2.60711e-05	-2.82884e-05	-2.68757e-05	-3.01222e-05	-2.56558e-05
	2.42333	-2.59002e-05	-2.80619e-05	-2.68161e-05	-3.00348e-05	-2.53856e-05
	2.425	-2.56737e-05	-2.78552e-05	-2.67446e-05	-2.9844e-05	-2.52187e-05
	2.42667	-2.53757e-05	-2.75612e-05	-2.66532e-05	-2.95818e-05	-2.5024e-05
	2.42833	-2.49585e-05	-2.71598e-05	-2.65261e-05	-2.93354e-05	-2.46823e-05
	2.43	-2.44816e-05	-2.67545e-05	-2.62757e-05	-2.91328e-05	-2.42889e-05
	2.43167	-2.40803e-05	-2.64684e-05	-2.59419e-05	-2.89222e-05	-2.39352e-05
	2.43333	-2.39015e-05	-2.6381e-05	-2.56161e-05	-2.86082e-05	-2.37485e-05
	2.435	-2.39491e-05	-2.63969e-05	-2.53777e-05	-2.82228e-05	-2.35975e-05
	2.43667	-2.40326e-05	-2.63651e-05	-2.51353e-05	-2.79049e-05	-2.34306e-05
	2.43833	-2.39253e-05	-2.6226e-05	-2.47618e-05	-2.76665e-05	-2.32995e-05
	2.44	-2.35558e-05	-2.60552e-05	-2.42333e-05	-2.73963e-05	-2.31723e-05
	2.44167	-2.3063e-05	-2.58883e-05	-2.36968e-05	-2.70983e-05	-2.2918e-05
	2.44333	-2.27292e-05	-2.56459e-05	-2.32915e-05	-2.68797e-05	-2.23855e-05
	2.445	-2.25584e-05	-2.52525e-05	-2.31008e-05	-2.68718e-05	-2.17179e-05
	2.44667	-2.24551e-05	-2.48075e-05	-2.30809e-05	-2.70108e-05	-2.11457e-05
	2.44833	-2.23041e-05	-2.43545e-05	-2.30928e-05	-2.70983e-05	-2.09153e-05
	2.45	-2.20776e-05	-2.3973e-05	-2.30134e-05	-2.69671e-05	-2.09709e-05
	2.45167	-2.18193e-05	-2.36988e-05	-2.28226e-05	-2.65817e-05	-2.11696e-05
	2.45333	-2.14934e-05	-2.36034e-05	-2.25286e-05	-2.61048e-05	-2.13524e-05
	2.455	-2.12113e-05	-2.36471e-05	-2.22305e-05	-2.57194e-05	-2.13524e-05
	2.45667	-2.09848e-05	-2.35717e-05	-2.19246e-05	-2.54492e-05	-2.10702e-05
	2.45833	-2.08537e-05	-2.33054e-05	-2.16583e-05	-2.52823e-05	-2.05497e-05
	2.46	-2.07384e-05	-2.29319e-05	-2.14279e-05	-2.50757e-05	-2.00053e-05
	2.46167	-2.05715e-05	-2.25703e-05	-2.11497e-05	-2.47737e-05	-1.9596e-05
	2.46333	-2.0357e-05	-2.22564e-05	-2.09033e-05	-2.43326e-05	-1.94013e-05
	2.465	-2.00391e-05	-2.19226e-05	-2.07285e-05	-2.37962e-05	-1.93099e-05
	2.46667	-1.96417e-05	-2.16325e-05	-2.06133e-05	-2.33948e-05	-1.91669e-05
	2.46833	-1.9153e-05	-2.14299e-05	-2.04742e-05	-2.31485e-05	-1.88728e-05
	2.47	-1.87e-05	-2.1263e-05	-2.02715e-05	-2.31246e-05	-1.84874e-05
	2.47167	-1.84019e-05	-2.11358e-05	-2.00053e-05	-2.31802e-05	-1.82013e-05
	2.47333	-1.8235e-05	-2.10166e-05	-1.97192e-05	-2.31683e-05	-1.79668e-05
	2.475	-1.81158e-05	-2.08378e-05	-1.94172e-05	-2.30173e-05	-1.76887e-05
	2.47667	-1.78814e-05	-2.04722e-05	-1.92106e-05	-2.26716e-05	-1.72595e-05
	2.47833	-1.75238e-05	-1.99795e-05	-1.9143e-05	-2.22504e-05	-1.68502e-05
	2.48	-1.71741e-05	-1.95543e-05	-1.9147e-05	-2.18332e-05	-1.66674e-05
	2.48167	-1.69754e-05	-1.93437e-05	-1.91271e-05	-2.14795e-05	-1.67072e-05
	2.48333	-1.69237e-05	-1.92841e-05	-1.89881e-05	-2.11974e-05	-1.68701e-05
	2.485	-1.68482e-05	-1.92444e-05	-1.87496e-05	-2.09113e-05	-1.6882e-05
	2.48667	-1.67211e-05	-1.90695e-05	-1.84119e-05	-2.05934e-05	-1.66277e-05
	2.48833	-1.659e-05	-1.87755e-05	-1.80026e-05	-2.03192e-05	-1.60754e-05
	2.49	-1.64707e-05	-1.84377e-05	-1.76052e-05	-2.01603e-05	-1.54952e-05
	2.49167	-1.62919e-05	-1.81635e-05	-1.72675e-05	-2.00967e-05	-1.51495e-05
	2.49333	-1.60098e-05	-1.80085e-05	-1.69615e-05	-2.00689e-05	-1.51535e-05
	2.495	-1.56482e-05	-1.79251e-05	-1.66237e-05	-1.99815e-05	-1.5384e-05
	2.49667	-1.52349e-05	-1.77701e-05	-1.63496e-05	-1.97669e-05	-1.55071e-05
	2.49833	-1.48575e-05	-1.74165e-05	-1.61668e-05	-1.93973e-05	-1.53085e-05
	2.5	-1.45594e-05	-1.69595e-05	-1.60436e-05	-1.89682e-05	-1.47521e-05
	2.50167	-1.4317e-05	-1.66257e-05	-1.58846e-05	-1.85788e-05	-1.40568e-05
	2.50333	-1.40985e-05	-1.64509e-05	-1.57019e-05	-1.82807e-05	-1.34488e-05
	2.505	-1.38243e-05	-1.628e-05	-1.55151e-05	-1.80344e-05	-1.30634e-05
	2.50667	-1.34985e-05	-1.60098e-05	-1.53045e-05	-1.7792e-05	-1.2964e-05
	2.50833	-1.3113e-05	-1.56601e-05	-1.50343e-05	-1.75615e-05	-1.30514e-05
	2.51	-1.27474e-05	-1.5378e-05	-1.46568e-05	-1.73112e-05	-1.3119e-05
	2.51167	-1.24256e-05	-1.51555e-05	-1.42356e-05	-1.70608e-05	-1.296e-05
	2.51333	-1.21832e-05	-1.49886e-05	-1.3866e-05	-1.67827e-05	-1.25905e-05
	2.515	-1.19766e-05	-1.4782e-05	-1.36276e-05	-1.6588e-05	-1.20779e-05
	2.51667	-1.1754e-05	-1.4472e-05	-1.35084e-05	-1.64648e-05	-1.15256e-05
	2.51833	-1.14799e-05	-1.417e-05	-1.34687e-05	-1.63098e-05	-1.1009e-05
	2.52	-1.11779e-05	-1.39276e-05	-1.34726e-05	-1.6135e-05	-1.06196e-05
	2.52167	-1.09514e-05	-1.37409e-05	-1.33971e-05	-1.59125e-05	-1.0409e-05
	2.52333	-1.07805e-05	-1.35223e-05	-1.31547e-05	-1.56184e-05	-1.0246e-05
	2.525	-1.05699e-05	-1.3272e-05	-1.2809e-05	-1.5225e-05	-1.00871e-05
	2.52667	-1.02321e-05	-1.297e-05	-1.24037e-05	-1.48356e-05	-9.91225e-06
	2.52833	-9.80695e-06	-1.25885e-05	-1.20421e-05	-1.45614e-05	-9.7851e-06
	2.53	-9.4533e-06	-1.22031e-05	-1.1764e-05	-1.42992e-05	-9.59039e-06
	2.53167	-9.24667e-06	-1.19408e-05	-1.15017e-05	-1.39614e-05	-9.30428e-06
	2.53333	-9.09567e-06	-1.18454e-05	-1.12037e-05	-1.36038e-05	-8.9546e-06
	2.535	-8.7897e-06	-1.17858e-05	-1.08222e-05	-1.33614e-05	-8.61684e-06
	2.53667	-8.24928e-06	-1.15991e-05	-1.04487e-05	-1.32541e-05	-8.43406e-06
	2.53833	-7.70887e-06	-1.1309e-05	-1.01825e-05	-1.31468e-05	-8.31485e-06
	2.54	-7.42277e-06	-1.09871e-05	-9.94007e-06	-1.29004e-05	-8.14398e-06
	2.54167	-7.39495e-06	-1.07249e-05	-9.66191e-06	-1.25468e-05	-7.75059e-06
	2.54333	-7.35521e-06	-1.04944e-05	-9.28839e-06	-1.21812e-05	-7.15852e-06
	2.545	-7.14858e-06	-1.02242e-05	-8.84334e-06	-1.18355e-05	-6.58234e-06
	2.54667	-6.82672e-06	-9.82682e-06	-8.43008e-06	-1.15494e-05	-6.31213e-06
	2.54833	-6.54459e-06	-9.42151e-06	-8.06848e-06	-1.13547e-05	-6.41147e-06
	2.55	-6.35386e-06	-9.18706e-06	-7.79033e-06	-1.12236e-05	-6.60618e-06
	2.55167	-6.17902e-06	-9.11951e-06	-7.63536e-06	-1.10885e-05	-6.52274e-06
	2.55333	-5.97636e-06	-9.02017e-06	-7.51217e-06	-1.08222e-05	-6.09756e-06
	2.555	-5.71012e-06	-8.68241e-06	-7.42078e-06	-1.04725e-05	-5.59688e-06
	2.55667	-5.36044e-06	-8.30094e-06	-7.28567e-06	-1.0099e-05	-5.2472e-06
	2.55833	-4.975e-06	-7.9751e-06	-7.15852e-06	-9.82483e-06	-5.04851e-06
	2.56	-4.60943e-06	-7.74066e-06	-7.06315e-06	-9.64602e-06	-4.82996e-06
	2.56167	-4.35114e-06	-7.5539e-06	-6.86844e-06	-9.51091e-06	-4.59552e-06
	2.56333	-4.16835e-06	-7.33534e-06	-6.50287e-06	-9.34799e-06	-4.44452e-06
	2.565	-3.97364e-06	-7.08898e-06	-5.97835e-06	-9.10163e-06	-4.42862e-06
	2.56667	-3.74317e-06	-6.73533e-06	-5.46177e-06	-8.74003e-06	-4.36902e-06
	2.56833	-3.42131e-06	-6.35783e-06	-5.08825e-06	-8.36651e-06	-4.13855e-06
	2.57	-3.01997e-06	-5.99225e-06	-4.86175e-06	-8.12014e-06	-3.75311e-06
	2.57167	-2.54313e-06	-5.63463e-06	-4.69486e-06	-7.96517e-06	-3.35574e-06
	2.57333	-2.06232e-06	-5.34852e-06	-4.53194e-06	-7.78635e-06	-2.98222e-06
	2.575	-1.68482e-06	-5.18958e-06	-4.31339e-06	-7.48436e-06	-2.57691e-06
	2.57667	-1.40667e-06	-5.09024e-06	-4.03523e-06	-7.09494e-06	-2.19544e-06
	2.57833	-1.14838e-06	-4.87566e-06	-3.68158e-06	-6.65784e-06	-1.90536e-06
	2.58	-7.94729e-07	-4.51406e-06	-3.316e-06	-6.27637e-06	-1.69476e-06
	2.58167	-4.2518e-07	-4.06504e-06	-3.03388e-06	-5.98629e-06	-1.40866e-06
	2.58333	-9.93411e-08	-3.63986e-06	-2.82327e-06	-5.77569e-06	-9.63608e-07
	2.585	9.93411e-08	-3.25839e-06	-2.56896e-06	-5.50548e-06	-4.78824e-07
	2.58667	2.98023e-07	-2.9405e-06	-2.21531e-06	-5.18759e-06	-6.55651e-08
	2.58833	5.72205e-07	-2.61466e-06	-1.82192e-06	-4.8697e-06	2.1259e-07
	2.59	9.3778e-07	-2.30074e-06	-1.46429e-06	-4.60744e-06	4.15246e-07
	2.59167	1.30733e-06	-2.02656e-06	-1.17819e-06	-4.36505e-06	6.57638e-07
	2.59333	1.56164e-06	-1.75238e-06	-9.11951e-07	-4.03523e-06	9.23872e-07
	2.595	1.72059e-06	-1.46627e-06	-6.97374e-07	-3.71337e-06	1.17819e-06
	2.59667	1.86761e-06	-1.12851e-06	-4.98692e-07	-3.41932e-06	1.38481e-06
	2.59833	2.12987e-06	-7.86781e-07	-3.4372e-07	-3.11732e-06	1.63913e-06
	2.6	2.47161e-06	-4.13259e-07	-8.54333e-08	-2.73585e-06	1.98086e-06
	2.60167	2.90473e-06	-5.5631e-08	2.72195e-07	-2.27888e-06	2.41796e-06
	2.60333	3.31799e-06	1.98682e-07	7.05322e-07	-1.91331e-06	2.90672e-06
	2.605	3.63588e-06	3.17891e-07	1.12653e-06	-1.73847e-06	3.31203e-06
	2.60667	3.89814e-06	4.01338e-07	1.51594e-06	-1.61529e-06	3.51469e-06
	2.60833	4.13259e-06	6.07967e-07	1.9451e-06	-1.40071e-06	3.61403e-06
	2.61	4.38293e-06	9.8149e-07	2.33054e-06	-1.055e-06	3.78092e-06
	2.61167	4.55379e-06	1.44641e-06	2.62459e-06	-7.05322e-07	4.07894e-06
	2.61333	4.66903e-06	1.84774e-06	2.81533e-06	-4.39088e-07	4.35313e-06
	2.615	4.87169e-06	2.08616e-06	2.9544e-06	-1.56959e-07	4.5081e-06
	2.61667	5.25316e-06	2.18153e-06	3.06169e-06	1.88748e-07	4.63525e-06
	2.61833	5.74191e-06	2.29677e-06	3.16898e-06	5.82139e-07	4.77036e-06
	2.62	6.1353e-06	2.49147e-06	3.29216e-06	8.96056e-07	4.97301e-06
	2.62167	6.29822e-06	2.76963e-06	3.53456e-06	1.11063e-06	5.28296e-06
	2.62333	6.27836e-06	2.97228e-06	3.85245e-06	1.26163e-06	5.68827e-06
	2.625	6.34193e-06	3.17891e-06	4.19815e-06	1.41263e-06	6.05782e-06
	2.62667	6.56048e-06	3.46104e-06	4.55578e-06	1.63515e-06	6.2724e-06
	2.62833	6.96182e-06	3.81072e-06	4.89354e-06	1.95305e-06	6.40353e-06
	2.63	7.37905e-06	4.10477e-06	5.20746e-06	2.31465e-06	6.63797e-06
	2.63167	7.7486e-06	4.2359e-06	5.42998e-06	2.57691e-06	7.03533e-06
	2.63333	8.05855e-06	4.31935e-06	5.66443e-06	2.70406e-06	7.5082e-06
	2.635	8.3367e-06	4.52995e-06	5.94656e-06	2.77162e-06	7.92146e-06
	2.63667	8.62678e-06	4.95911e-06	6.30816e-06	2.84314e-06	8.19167e-06
	2.63833	8.88507e-06	5.41608e-06	6.62605e-06	3.00209e-06	8.34664e-06
	2.64	9.0917e-06	5.76973e-06	6.86447e-06	3.28422e-06	8.39432e-06
	2.64167	9.25064e-06	5.9406e-06	7.04328e-06	3.64979e-06	8.38637e-06
	2.64333	9.42945e-06	6.10749e-06	7.19031e-06	4.03921e-06	8.4579e-06
	2.645	9.67185e-06	6.31015e-06	7.38104e-06	4.34518e-06	8.6844e-06
	2.64667	9.97782e-06	6.57638e-06	7.61151e-06	4.51207e-06	9.05792e-06
	2.64833	1.02798e-05	6.83467e-06	7.91748e-06	4.61936e-06	9.41952e-06
	2.65	1.05381e-05	7.16845e-06	8.21551e-06	4.79817e-06	9.69768e-06
	2.65167	1.07686e-05	7.61747e-06	8.44598e-06	5.13196e-06	9.90828e-06
	2.65333	1.09911e-05	8.09828e-06	8.62479e-06	5.48959e-06	1.00633e-05
	2.655	1.12017e-05	8.47975e-06	8.79168e-06	5.81145e-06	1.02619e-05
	2.65667	1.14163e-05	8.68638e-06	8.99831e-06	6.02603e-06	1.05043e-05
	2.65833	1.17183e-05	8.86917e-06	9.24071e-06	6.18895e-06	1.08699e-05
	2.66	1.21832e-05	9.06785e-06	9.51886e-06	6.38763e-06	1.13388e-05
	2.66167	1.26719e-05	9.2864e-06	9.80099e-06	6.67373e-06	1.17441e-05
	2.66333	1.30852e-05	9.47316e-06	1.00434e-05	7.0552e-06	1.20501e-05
	2.665	1.34031e-05	9.61622e-06	1.02858e-05	7.39694e-06	1.21772e-05
	2.66667	1.36574e-05	9.77119e-06	1.05759e-05	7.73072e-06	1.22408e-05
	2.66833	1.39554e-05	9.97782e-06	1.09176e-05	8.05656e-06	1.23401e-05
	2.67	1.42097e-05	1.02321e-05	1.12474e-05	8.39432e-06	1.25825e-05
	2.67167	1.44283e-05	1.05063e-05	1.15017e-05	8.6844e-06	1.29918e-05
	2.67333	1.45952e-05	1.07765e-05	1.16845e-05	8.85129e-06	1.34567e-05
	2.675	1.47541e-05	1.09951e-05	1.18673e-05	8.90692e-06	1.39256e-05
	2.67667	1.49687e-05	1.12057e-05	1.21137e-05	8.99037e-06	1.42952e-05
	2.67833	1.51237e-05	1.13487e-05	1.24196e-05	9.13739e-06	1.45654e-05
	2.68	1.51912e-05	1.13924e-05	1.27097e-05	9.30826e-06	1.478e-05
	2.68167	1.52389e-05	1.1464e-05	1.29481e-05	9.44336e-06	1.49985e-05
	2.68333	1.54018e-05	1.15991e-05	1.31269e-05	9.68973e-06	1.52409e-05
	2.685	1.58111e-05	1.18494e-05	1.33614e-05	1.00911e-05	1.54118e-05
	2.68667	1.63396e-05	1.20878e-05	1.37548e-05	1.05242e-05	1.54912e-05
	2.68833	1.67926e-05	1.23024e-05	1.42753e-05	1.09017e-05	1.55111e-05
	2.69	1.70787e-05	1.25845e-05	1.47283e-05	1.11719e-05	1.55032e-05
	2.69167	1.72178e-05	1.29382e-05	1.49707e-05	1.14381e-05	1.55548e-05
	2.69333	1.73211e-05	1.33157e-05	1.50065e-05	1.16805e-05	1.57456e-05
	2.695	1.75039e-05	1.37448e-05	1.49786e-05	1.19706e-05	1.60793e-05
	2.69667	1.77383e-05	1.41462e-05	1.50621e-05	1.23163e-05	1.65125e-05
	2.69833	1.7945e-05	1.4476e-05	1.53005e-05	1.26541e-05	1.68939e-05
	2.7	1.80205e-05	1.46627e-05	1.56065e-05	1.28885e-05	1.7188e-05
	2.70167	1.80165e-05	1.47065e-05	1.58568e-05	1.30037e-05	1.75059e-05
	2.70333	1.80682e-05	1.47144e-05	1.61111e-05	1.30753e-05	1.79072e-05
	2.705	1.82748e-05	1.48098e-05	1.63694e-05	1.32263e-05	1.83245e-05
	2.70667	1.85847e-05	1.50641e-05	1.65681e-05	1.34687e-05	1.8551e-05
	2.70833	1.88867e-05	1.54336e-05	1.67112e-05	1.37111e-05	1.85788e-05
	2.71	1.91371e-05	1.57992e-05	1.68661e-05	1.38899e-05	1.85668e-05
	2.71167	1.93834e-05	1.6129e-05	1.71045e-05	1.39376e-05	1.86344e-05
	2.71333	1.96735e-05	1.64191e-05	1.7335e-05	1.39137e-05	1.88251e-05
	2.715	1.99119e-05	1.65661e-05	1.75099e-05	1.39415e-05	1.90238e-05
	2.71667	2.01265e-05	1.65741e-05	1.7633e-05	1.42038e-05	1.92702e-05
	2.71833	2.02696e-05	1.6578e-05	1.78476e-05	1.46488e-05	1.95444e-05
	2.72	2.04285e-05	1.6737e-05	1.81218e-05	1.51455e-05	1.9898e-05
	2.72167	2.05994e-05	1.70112e-05	1.84476e-05	1.55707e-05	2.02755e-05
	2.72333	2.0802e-05	1.71781e-05	1.88013e-05	1.59045e-05	2.05775e-05
	2.725	2.09649e-05	1.7182e-05	1.90755e-05	1.62303e-05	2.07802e-05
	2.72667	2.10563e-05	1.73012e-05	1.93377e-05	1.64807e-05	2.0812e-05
	2.72833	2.1259e-05	1.76867e-05	1.95126e-05	1.66118e-05	2.08676e-05
	2.73	2.15292e-05	1.81675e-05	1.97391e-05	1.65721e-05	2.09749e-05
	2.73167	2.18908e-05	1.84774e-05	2.00013e-05	1.64251e-05	2.12014e-05
	2.73333	2.21769e-05	1.86086e-05	2.01881e-05	1.63575e-05	2.14358e-05
	2.735	2.23676e-05	1.86761e-05	2.02954e-05	1.64251e-05	2.15511e-05
	2.73667	2.25027e-05	1.87755e-05	2.03391e-05	1.66357e-05	2.15511e-05
	2.73833	2.26259e-05	1.89344e-05	2.04702e-05	1.68979e-05	2.15153e-05
	2.74	2.28246e-05	1.91649e-05	2.07007e-05	1.71204e-05	2.15709e-05
	2.74167	2.29955e-05	1.93397e-05	2.09033e-05	1.7335e-05	2.17895e-05
	2.74333	2.31107e-05	1.94232e-05	2.10623e-05	1.76132e-05	2.21113e-05
	2.745	2.3218e-05	1.94867e-05	2.11577e-05	1.79867e-05	2.24014e-05
	2.74667	2.32935e-05	1.95781e-05	2.12332e-05	1.83006e-05	2.26478e-05
	2.74833	2.33054e-05	1.97331e-05	2.13325e-05	1.84755e-05	2.2918e-05
	2.75	2.33531e-05	1.9908e-05	2.14795e-05	1.84953e-05	2.32637e-05
	2.75167	2.35438e-05	2.01384e-05	2.16544e-05	1.85033e-05	2.35577e-05
	2.75333	2.39213e-05	2.04047e-05	2.18014e-05	1.85986e-05	2.36809e-05
	2.755	2.4275e-05	2.05994e-05	2.20001e-05	1.87814e-05	2.37405e-05
	2.75667	2.44856e-05	2.07186e-05	2.22981e-05	1.90437e-05	2.38876e-05
	2.75833	2.4577e-05	2.08259e-05	2.26359e-05	1.92742e-05	2.4122e-05
	2.76	2.46525e-05	2.10245e-05	2.29061e-05	1.94967e-05	2.43843e-05
	2.76167	2.47995e-05	2.1251e-05	2.31127e-05	1.96755e-05	2.46306e-05
	2.76333	2.5022e-05	2.14974e-05	2.33233e-05	1.98026e-05	2.49207e-05
	2.765	2.52803e-05	2.17557e-05	2.34981e-05	1.99338e-05	2.50916e-05
	2.76667	2.54869e-05	2.19901e-05	2.35577e-05	2.00967e-05	2.5032e-05
	2.76833	2.55624e-05	2.21968e-05	2.35776e-05	2.02715e-05	2.48412e-05
	2.77	2.55148e-05	2.23835e-05	2.36611e-05	2.04186e-05	2.47538e-05
	2.77167	2.54472e-05	2.25902e-05	2.39313e-05	2.051e-05	2.49326e-05
	2.77333	2.54552e-05	2.27729e-05	2.42809e-05	2.06212e-05	2.5322e-05
	2.775	2.55783e-05	2.28961e-05	2.4579e-05	2.07245e-05	2.57115e-05
	2.77667	2.57532e-05	2.29716e-05	2.47379e-05	2.07881e-05	2.593e-05
	2.77833	2.59479e-05	2.30948e-05	2.46584e-05	2.08437e-05	2.59419e-05
	2.78	2.61386e-05	2.31862e-05	2.44399e-05	2.09153e-05	2.58625e-05
	2.78167	2.63254e-05	2.31822e-05	2.42094e-05	2.10067e-05	2.593e-05
	2.78333	2.64247e-05	2.31783e-05	2.41061e-05	2.111e-05	2.61565e-05
	2.785	2.6381e-05	2.33134e-05	2.40942e-05	2.12371e-05	2.64108e-05
	2.78667	2.63333e-05	2.35597e-05	2.41657e-05	2.1404e-05	2.65459e-05
	2.78833	2.64049e-05	2.36869e-05	2.42809e-05	2.15471e-05	2.65062e-05
	2.79	2.66552e-05	2.36313e-05	2.44081e-05	2.16305e-05	2.64545e-05
	2.79167	2.68698e-05	2.35915e-05	2.46028e-05	2.16782e-05	2.64466e-05
	2.79333	2.69651e-05	2.36909e-05	2.49048e-05	2.17776e-05	2.66214e-05
	2.795	2.6993e-05	2.39213e-05	2.52227e-05	2.19325e-05	2.68956e-05
	2.79667	2.70247e-05	2.41915e-05	2.53459e-05	2.21113e-05	2.71261e-05
	2.79833	2.71082e-05	2.443e-05	2.52306e-05	2.23021e-05	2.72413e-05
	2.8	2.72711e-05	2.46207e-05	2.50916e-05	2.24253e-05	2.71658e-05
	2.80167	2.75493e-05	2.47637e-05	2.50955e-05	2.2465e-05	2.70108e-05
	2.80333	2.77917e-05	2.48035e-05	2.52982e-05	2.24292e-05	2.68877e-05
	2.805	2.78513e-05	2.47081e-05	2.55247e-05	2.23974e-05	2.69632e-05
	2.80667	2.77917e-05	2.4573e-05	2.56598e-05	2.24253e-05	2.71817e-05
	2.80833	2.77678e-05	2.45253e-05	2.57115e-05	2.24968e-05	2.74161e-05
	2.81	2.78433e-05	2.46763e-05	2.57989e-05	2.26915e-05	2.76784e-05
	2.81167	2.79188e-05	2.48313e-05	2.60174e-05	2.28902e-05	2.79208e-05
	2.81333	2.79069e-05	2.49346e-05	2.6232e-05	2.30213e-05	2.80599e-05
	2.815	2.78393e-05	2.5022e-05	2.64347e-05	2.30213e-05	2.80718e-05
	2.81667	2.78592e-05	2.52446e-05	2.65777e-05	2.30253e-05	2.80678e-05
	2.81833	2.81215e-05	2.55863e-05	2.67128e-05	2.3073e-05	2.81831e-05
	2.82	2.84473e-05	2.57889e-05	2.68122e-05	2.31047e-05	2.83579e-05
	2.82167	2.85427e-05	2.58207e-05	2.6832e-05	2.31405e-05	2.8501e-05
	2.82333	2.83082e-05	2.5785e-05	2.68837e-05	2.31683e-05	2.8501e-05
	2.825	2.79943e-05	2.58366e-05	2.69274e-05	2.32955e-05	2.83341e-05
	2.82667	2.79347e-05	2.59042e-05	2.69473e-05	2.34703e-05	2.81235e-05
	2.82833	2.82248e-05	2.58247e-05	2.69989e-05	2.3677e-05	2.79923e-05
	2.83	2.865e-05	2.55783e-05	2.70506e-05	2.37882e-05	2.81076e-05
	2.83167	2.89281e-05	2.53479e-05	2.70148e-05	2.37286e-05	2.84135e-05
	2.83333	2.8952e-05	2.53518e-05	2.68082e-05	2.36293e-05	2.86917e-05
	2.835	2.88248e-05	2.55386e-05	2.65777e-05	2.36134e-05	2.88109e-05
	2.83667	2.87652e-05	2.56499e-05	2.653e-05	2.37048e-05	2.8791e-05
	2.83833	2.88526e-05	2.55903e-05	2.67446e-05	2.38359e-05	2.87076e-05
	2.84	2.90155e-05	2.55585e-05	2.71857e-05	2.39789e-05	2.85765e-05
	2.84167	2.91069e-05	2.57651e-05	2.76148e-05	2.41339e-05	2.84334e-05
	2.84333	2.90751e-05	2.61108e-05	2.79248e-05	2.42372e-05	2.84533e-05
	2.845	2.90712e-05	2.6389e-05	2.8036e-05	2.42253e-05	2.8648e-05
	2.84667	2.91864e-05	2.64247e-05	2.79963e-05	2.40902e-05	2.88546e-05
	2.84833	2.9405e-05	2.62618e-05	2.78691e-05	2.39511e-05	2.90136e-05
	2.85	2.95202e-05	2.61148e-05	2.77261e-05	2.39034e-05	2.91367e-05
	2.85167	2.94646e-05	2.61068e-05	2.76903e-05	2.40386e-05	2.92877e-05
	2.85333	2.92619e-05	2.62141e-05	2.77062e-05	2.42213e-05	2.93791e-05
	2.855	2.90553e-05	2.62578e-05	2.7734e-05	2.43326e-05	2.93632e-05
	2.85667	2.90235e-05	2.6226e-05	2.77301e-05	2.43564e-05	2.92877e-05
	2.85833	2.91944e-05	2.61823e-05	2.77579e-05	2.43604e-05	2.92679e-05
	2.86	2.95361e-05	2.62062e-05	2.78374e-05	2.44558e-05	2.94348e-05
	2.86167	2.98381e-05	2.6238e-05	2.79446e-05	2.46187e-05	2.97646e-05
	2.86333	2.98699e-05	2.62221e-05	2.80718e-05	2.48333e-05	3.00507e-05
	2.865	2.95917e-05	2.61505e-05	2.81314e-05	2.49724e-05	3.01778e-05
	2.86667	2.91427e-05	2.6083e-05	2.81473e-05	2.49366e-05	3.00944e-05
	2.86833	2.88049e-05	2.61148e-05	2.81672e-05	2.47578e-05	2.99195e-05
	2.87	2.87652e-05	2.62618e-05	2.81155e-05	2.46187e-05	2.97169e-05
	2.87167	2.89639e-05	2.64724e-05	2.79884e-05	2.45988e-05	2.94745e-05
	2.87333	2.92619e-05	2.66671e-05	2.77778e-05	2.46465e-05	2.92877e-05
	2.875	2.9548e-05	2.6838e-05	2.75473e-05	2.46942e-05	2.92162e-05
	2.87667	2.98421e-05	2.70367e-05	2.73724e-05	2.47339e-05	2.93275e-05
	2.87833	3.02037e-05	2.72552e-05	2.73605e-05	2.48253e-05	2.95699e-05
	2.88	3.04937e-05	2.73863e-05	2.7587e-05	2.49525e-05	2.97924e-05
	2.88167	3.05812e-05	2.73426e-05	2.79605e-05	2.50916e-05	2.99513e-05
	2.88333	3.04262e-05	2.71598e-05	2.83102e-05	2.51869e-05	2.9999e-05
	2.885	3.00964e-05	2.70526e-05	2.85685e-05	2.52068e-05	3.00308e-05
	2.88667	2.9703e-05	2.714e-05	2.8644e-05	2.51671e-05	3.00825e-05
	2.88833	2.93334e-05	2.73824e-05	2.85208e-05	2.51313e-05	3.0146e-05
	2.89	2.91109e-05	2.7597e-05	2.83539e-05	2.5179e-05	3.02255e-05
	2.89167	2.91069e-05	2.76645e-05	2.82069e-05	2.52982e-05	3.03566e-05
	2.89333	2.92818e-05	2.76248e-05	2.81433e-05	2.54134e-05	3.04878e-05
	2.895	2.94924e-05	2.75612e-05	2.81751e-05	2.55009e-05	3.05275e-05
	2.89667	2.95281e-05	2.75373e-05	2.8342e-05	2.54611e-05	3.0448e-05
	2.89833	2.93851e-05	2.75493e-05	2.85884e-05	2.54055e-05	3.02931e-05
	2.9	2.93096e-05	2.75373e-05	2.88069e-05	2.53936e-05	3.02255e-05
	2.90167	2.9548e-05	2.7438e-05	2.88745e-05	2.5477e-05	3.0301e-05
	2.90333	3.00884e-05	2.73546e-05	2.87513e-05	2.56121e-05	3.03964e-05
	2.905	3.06288e-05	2.73903e-05	2.85884e-05	2.5632e-05	3.03845e-05
	2.90667	3.08871e-05	2.75016e-05	2.85844e-05	2.55724e-05	3.02454e-05
	2.90833	3.08116e-05	2.75453e-05	2.87275e-05	2.54452e-05	3.01739e-05
	2.91	3.05057e-05	2.74499e-05	2.88308e-05	2.53777e-05	3.02732e-05
	2.91167	3.02116e-05	2.73546e-05	2.88785e-05	2.54254e-05	3.04202e-05
	2.91333	3.00845e-05	2.73983e-05	2.90016e-05	2.55128e-05	3.04997e-05
	2.915	3.01202e-05	2.75652e-05	2.91804e-05	2.56519e-05	3.046e-05
	2.91667	3.02156e-05	2.77519e-05	2.9252e-05	2.57115e-05	3.04242e-05
	2.91833	3.02792e-05	2.78552e-05	2.91407e-05	2.57194e-05	3.04043e-05
	2.92	3.02076e-05	2.7887e-05	2.88983e-05	2.56717e-05	3.0452e-05
	2.92167	3.00169e-05	2.7895e-05	2.86678e-05	2.55843e-05	3.0603e-05
	2.92333	2.98301e-05	2.7895e-05	2.85645e-05	2.55605e-05	3.07262e-05
	2.925	2.98341e-05	2.78632e-05	2.86917e-05	2.55605e-05	3.07421e-05
	2.92667	3.01043e-05	2.77996e-05	2.88745e-05	2.55247e-05	3.07103e-05
	2.92833	3.04619e-05	2.76804e-05	2.89579e-05	2.53618e-05	3.07739e-05
	2.93	3.07957e-05	2.75413e-05	2.88785e-05	2.50836e-05	3.09527e-05
	2.93167	3.09547e-05	2.73943e-05	2.87036e-05	2.49167e-05	3.11116e-05
	2.93333	3.08315e-05	2.73903e-05	2.85208e-05	2.49326e-05	3.11673e-05
	2.935	3.04619e-05	2.76327e-05	2.83937e-05	2.50876e-05	3.10441e-05
	2.93667	3.00447e-05	2.79824e-05	2.83976e-05	2.52545e-05	3.08176e-05
	2.93833	2.99017e-05	2.8189e-05	2.84016e-05	2.52903e-05	3.06825e-05
	2.94	3.00805e-05	2.81135e-05	2.83062e-05	2.53022e-05	3.06865e-05
	2.94167	3.03348e-05	2.79387e-05	2.81513e-05	2.53022e-05	3.07699e-05
	2.94333	3.04182e-05	2.7891e-05	2.81235e-05	2.53061e-05	3.07779e-05
	2.945	3.03149e-05	2.80142e-05	2.82665e-05	2.53499e-05	3.06626e-05
	2.94667	3.02076e-05	2.8189e-05	2.85447e-05	2.54095e-05	3.04679e-05
	2.94833	3.02315e-05	2.82407e-05	2.88069e-05	2.55326e-05	3.02692e-05
	2.95	3.03984e-05	2.81215e-05	2.88665e-05	2.56121e-05	3.02295e-05
	2.95167	3.06606e-05	2.79983e-05	2.86678e-05	2.56916e-05	3.02613e-05
	2.95333	3.09626e-05	2.79347e-05	2.835e-05	2.56876e-05	3.02931e-05
	2.955	3.1205e-05	2.79268e-05	2.8187e-05	2.56081e-05	3.03249e-05
	2.95667	3.12924e-05	2.79188e-05	2.82506e-05	2.55565e-05	3.03249e-05
	2.95833	3.1205e-05	2.79307e-05	2.85407e-05	2.56558e-05	3.03765e-05
	2.96	3.09587e-05	2.80142e-05	2.895e-05	2.58823e-05	3.04083e-05
	2.96167	3.06924e-05	2.81056e-05	2.92798e-05	2.59618e-05	3.04679e-05
	2.96333	3.04778e-05	2.82248e-05	2.93195e-05	2.58386e-05	3.05553e-05
	2.965	3.03586e-05	2.83758e-05	2.90573e-05	2.55962e-05	3.06944e-05
	2.96667	3.04381e-05	2.85149e-05	2.87116e-05	2.54134e-05	3.09209e-05
	2.96833	3.05851e-05	2.85784e-05	2.83976e-05	2.54134e-05	3.11315e-05
	2.97	3.06765e-05	2.85069e-05	2.8191e-05	2.56081e-05	3.12547e-05
	2.97167	3.06487e-05	2.83758e-05	2.80559e-05	2.59618e-05	3.12944e-05
	2.97333	3.05732e-05	2.83281e-05	2.80678e-05	2.62717e-05	3.13938e-05
	2.975	3.05812e-05	2.84115e-05	2.82387e-05	2.64545e-05	3.15487e-05
	2.97667	3.05851e-05	2.8491e-05	2.85049e-05	2.65261e-05	3.16441e-05
	2.97833	3.06567e-05	2.83718e-05	2.87553e-05	2.64903e-05	3.15448e-05
	2.98	3.08156e-05	2.79983e-05	2.88983e-05	2.63353e-05	3.12865e-05
	2.98167	3.09865e-05	2.76009e-05	2.895e-05	2.61128e-05	3.09726e-05
	2.98333	3.09865e-05	2.74698e-05	2.90056e-05	2.58625e-05	3.06745e-05
	2.985	3.0748e-05	2.76446e-05	2.91129e-05	2.57552e-05	3.05076e-05
	2.98667	3.04023e-05	2.78632e-05	2.92679e-05	2.58426e-05	3.05275e-05
	2.98833	3.0152e-05	2.78632e-05	2.94348e-05	2.61247e-05	3.07143e-05
	2.99	3.00646e-05	2.77519e-05	2.95381e-05	2.64029e-05	3.08653e-05
	2.99167	3.01639e-05	2.78115e-05	2.95381e-05	2.64664e-05	3.08176e-05
	2.99333	3.03745e-05	2.81811e-05	2.94348e-05	2.63393e-05	3.06547e-05
	2.995	3.05653e-05	2.8646e-05	2.93712e-05	2.60015e-05	3.05434e-05
	2.99667	3.0609e-05	2.89321e-05	2.94467e-05	2.56797e-05	3.07103e-05
	2.99833	3.0454e-05	2.88407e-05	2.95858e-05	2.55128e-05	3.106e-05
	3	3.02434e-05	2.85427e-05	2.96811e-05	2.56081e-05	3.14017e-05
	3.00167	3.00646e-05	2.83122e-05	2.96493e-05	2.58625e-05	3.15646e-05
	3.00333	3.0005e-05	2.8336e-05	2.94944e-05	2.61048e-05	3.14931e-05
	3.005	3.01083e-05	2.85546e-05	2.93235e-05	2.6232e-05	3.13501e-05
	3.00667	3.04381e-05	2.87612e-05	2.92798e-05	2.61684e-05	3.11951e-05
	3.00833	3.0903e-05	2.88526e-05	2.93632e-05	2.59896e-05	3.10798e-05
	3.01	3.12448e-05	2.87731e-05	2.94665e-05	2.58466e-05	3.09964e-05
	3.01167	3.13004e-05	2.8638e-05	2.95063e-05	2.58704e-05	3.09726e-05
	3.01333	3.11097e-05	2.85387e-05	2.95023e-05	2.60214e-05	3.1056e-05
	3.015	3.08752e-05	2.85784e-05	2.94983e-05	2.61565e-05	3.11951e-05
	3.01667	3.08116e-05	2.86261e-05	2.94785e-05	2.6228e-05	3.13024e-05
	3.01833	3.09269e-05	2.85188e-05	2.94626e-05	2.62241e-05	3.13024e-05
	3.02	3.1201e-05	2.82764e-05	2.94705e-05	2.62201e-05	3.1215e-05
	3.02167	3.14832e-05	2.81413e-05	2.94546e-05	2.62479e-05	3.11275e-05
	3.02333	3.16381e-05	2.83321e-05	2.93712e-05	2.63035e-05	3.11077e-05
	3.025	3.15269e-05	2.87294e-05	2.91725e-05	2.64108e-05	3.11275e-05
	3.02667	3.1201e-05	2.90116e-05	2.89659e-05	2.64982e-05	3.11593e-05
	3.02833	3.08235e-05	2.8948e-05	2.88387e-05	2.65539e-05	3.11633e-05
	3.03	3.05692e-05	2.86221e-05	2.88626e-05	2.65817e-05	3.11077e-05
	3.03167	3.06447e-05	2.83678e-05	2.90573e-05	2.66055e-05	3.10481e-05
	3.03333	3.09547e-05	2.84115e-05	2.93473e-05	2.66174e-05	3.10878e-05
	3.035	3.13044e-05	2.86261e-05	2.95977e-05	2.65578e-05	3.12626e-05
	3.03667	3.14156e-05	2.87731e-05	2.96533e-05	2.64625e-05	3.15448e-05
	3.03833	3.12726e-05	2.87294e-05	2.95937e-05	2.63711e-05	3.18348e-05
	3.04	3.09944e-05	2.8642e-05	2.95381e-05	2.62519e-05	3.20454e-05
	3.04167	3.0752e-05	2.86738e-05	2.95182e-05	2.61525e-05	3.21209e-05
	3.04333	3.06288e-05	2.88645e-05	2.94308e-05	2.60135e-05	3.19978e-05
	3.045	3.06129e-05	2.90871e-05	2.92957e-05	2.59221e-05	3.17315e-05
	3.04667	3.07043e-05	2.91109e-05	2.91606e-05	2.58784e-05	3.14891e-05
	3.04833	3.09348e-05	2.89083e-05	2.90493e-05	2.5926e-05	3.14017e-05
	3.05	3.12209e-05	2.86341e-05	2.89659e-05	2.61088e-05	3.13977e-05
	3.05167	3.13719e-05	2.84513e-05	2.90016e-05	2.63592e-05	3.13302e-05
	3.05333	3.1356e-05	2.83758e-05	2.9093e-05	2.6685e-05	3.13183e-05
	3.055	3.12527e-05	2.83877e-05	2.91129e-05	2.69353e-05	3.14613e-05
	3.05667	3.11971e-05	2.84712e-05	2.91049e-05	2.70943e-05	3.16322e-05
	3.05833	3.11931e-05	2.85784e-05	2.91804e-05	2.70704e-05	3.1656e-05
	3.06	3.12924e-05	2.85506e-05	2.93473e-05	2.68638e-05	3.15845e-05
	3.06167	3.1503e-05	2.83758e-05	2.94189e-05	2.65698e-05	3.16362e-05
	3.06333	3.1666e-05	2.82049e-05	2.93593e-05	2.62717e-05	3.18825e-05
	3.065	3.1658e-05	2.82367e-05	2.92957e-05	2.60095e-05	3.21805e-05
	3.06667	3.13799e-05	2.84155e-05	2.92043e-05	2.58545e-05	3.22759e-05
	3.06833	3.09944e-05	2.85904e-05	2.91248e-05	2.58187e-05	3.21408e-05
	3.07	3.06129e-05	2.86579e-05	2.91248e-05	2.59181e-05	3.19223e-05
	3.07167	3.03149e-05	2.8642e-05	2.92162e-05	2.6077e-05	3.17792e-05
	3.07333	3.016e-05	2.87175e-05	2.92997e-05	2.6236e-05	3.16759e-05
	3.075	3.01917e-05	2.88963e-05	2.92957e-05	2.63552e-05	3.14931e-05
	3.07667	3.03785e-05	2.91149e-05	2.93235e-05	2.63433e-05	3.12428e-05
	3.07833	3.05653e-05	2.91745e-05	2.93632e-05	2.624e-05	3.10322e-05
	3.08	3.06249e-05	2.90434e-05	2.93632e-05	2.6081e-05	3.10083e-05
	3.08167	3.05096e-05	2.88447e-05	2.93156e-05	2.60452e-05	3.11395e-05
	3.08333	3.03507e-05	2.87215e-05	2.92559e-05	2.61923e-05	3.13421e-05
	3.085	3.02831e-05	2.88288e-05	2.91328e-05	2.64744e-05	3.15408e-05
	3.08667	3.03666e-05	2.90394e-05	2.90096e-05	2.68082e-05	3.16759e-05
	3.08833	3.05851e-05	2.91864e-05	2.90414e-05	2.6991e-05	3.18348e-05
	3.09	3.08514e-05	2.91745e-05	2.92639e-05	2.70188e-05	3.19819e-05
	3.09167	3.1058e-05	2.90712e-05	2.9554e-05	2.69433e-05	3.2117e-05
	3.09333	3.11216e-05	2.89679e-05	2.97566e-05	2.6832e-05	3.21488e-05
	3.095	3.1058e-05	2.89003e-05	2.9844e-05	2.67923e-05	3.21925e-05
	3.09667	3.10461e-05	2.8952e-05	2.97924e-05	2.67406e-05	3.23554e-05
	3.09833	3.11216e-05	2.91069e-05	2.96255e-05	2.67009e-05	3.25501e-05
	3.1	3.1201e-05	2.9254e-05	2.94189e-05	2.65936e-05	3.26216e-05
	3.10167	3.12209e-05	2.92579e-05	2.92559e-05	2.63949e-05	3.24547e-05
	3.10333	3.11852e-05	2.91149e-05	2.91208e-05	2.6236e-05	3.21448e-05
	3.105	3.11772e-05	2.88924e-05	2.90414e-05	2.62201e-05	3.18189e-05
	3.10667	3.11414e-05	2.87334e-05	2.90732e-05	2.64466e-05	3.17037e-05
	3.10833	3.1058e-05	2.87096e-05	2.92321e-05	2.66771e-05	3.17673e-05
	3.11	3.10183e-05	2.87056e-05	2.94069e-05	2.67486e-05	3.18031e-05
	3.11167	3.10898e-05	2.86341e-05	2.95182e-05	2.66691e-05	3.17395e-05
	3.11333	3.12686e-05	2.84791e-05	2.95897e-05	2.66135e-05	3.17315e-05
	3.115	3.14236e-05	2.84553e-05	2.96414e-05	2.67287e-05	3.19421e-05
	3.11667	3.15388e-05	2.85745e-05	2.96533e-05	2.69234e-05	3.21845e-05
	3.11833	3.16699e-05	2.87294e-05	2.96374e-05	2.70665e-05	3.22243e-05
	3.12	3.18646e-05	2.88447e-05	2.97248e-05	2.70863e-05	3.20534e-05
	3.12167	3.19878e-05	2.89122e-05	2.98758e-05	2.69949e-05	3.18309e-05
	3.12333	3.19839e-05	2.89798e-05	2.99712e-05	2.68916e-05	3.17911e-05
	3.125	3.18686e-05	2.89957e-05	2.99831e-05	2.67883e-05	3.19064e-05
	3.12667	3.16938e-05	2.89758e-05	2.99116e-05	2.67486e-05	3.20574e-05
	3.12833	3.15229e-05	2.89679e-05	2.97566e-05	2.67327e-05	3.20415e-05
	3.13	3.13441e-05	2.90354e-05	2.95063e-05	2.67486e-05	3.19183e-05
	3.13167	3.13083e-05	2.91427e-05	2.92559e-05	2.67724e-05	3.18388e-05
	3.13333	3.13838e-05	2.92261e-05	2.91248e-05	2.67605e-05	3.19024e-05
	3.135	3.14713e-05	2.91586e-05	2.91049e-05	2.67168e-05	3.20733e-05
	3.13667	3.13719e-05	2.89679e-05	2.91606e-05	2.66771e-05	3.22084e-05
	3.13833	3.10898e-05	2.87334e-05	2.93116e-05	2.67526e-05	3.22203e-05
	3.14	3.08275e-05	2.86579e-05	2.94864e-05	2.69036e-05	3.2117e-05
	3.14167	3.08116e-05	2.8797e-05	2.95937e-05	2.70387e-05	3.20812e-05
	3.14333	3.10779e-05	2.90275e-05	2.95977e-05	2.70148e-05	3.22044e-05
	3.145	3.14514e-05	2.91705e-05	2.95579e-05	2.67526e-05	3.2411e-05
	3.14667	3.17931e-05	2.91109e-05	2.95579e-05	2.64029e-05	3.24746e-05
	3.14833	3.19282e-05	2.90076e-05	2.95699e-05	2.62002e-05	3.23713e-05
	3.15	3.18487e-05	2.89877e-05	2.95341e-05	2.6232e-05	3.2268e-05
	3.15167	3.15984e-05	2.90712e-05	2.94348e-05	2.64386e-05	3.21647e-05
	3.15333	3.13203e-05	2.90672e-05	2.92877e-05	2.65896e-05	3.19183e-05
	3.155	3.11176e-05	2.88804e-05	2.91924e-05	2.66016e-05	3.15487e-05
	3.15667	3.1058e-05	2.86301e-05	2.91765e-05	2.65261e-05	3.13421e-05
	3.15833	3.11216e-05	2.85625e-05	2.92679e-05	2.65022e-05	3.15726e-05
	3.16	3.12448e-05	2.8793e-05	2.93513e-05	2.66016e-05	3.20295e-05
	3.16167	3.14037e-05	2.91546e-05	2.93275e-05	2.67406e-05	3.23037e-05
	3.16333	3.16183e-05	2.93891e-05	2.92401e-05	2.69075e-05	3.22123e-05
	3.165	3.18567e-05	2.94129e-05	2.91844e-05	2.71022e-05	3.19342e-05
	3.16667	3.19839e-05	2.92857e-05	2.91884e-05	2.72652e-05	3.17593e-05
	3.16833	3.1968e-05	2.9095e-05	2.91447e-05	2.73486e-05	3.17514e-05
	3.17	3.18646e-05	2.90672e-05	2.91248e-05	2.72691e-05	3.17872e-05
	3.17167	3.17693e-05	2.92301e-05	2.92401e-05	2.71221e-05	3.18269e-05
	3.17333	3.17097e-05	2.94447e-05	2.94467e-05	2.69155e-05	3.19382e-05
	3.175	3.17693e-05	2.94407e-05	2.96096e-05	2.67287e-05	3.20812e-05
	3.17667	3.19163e-05	2.91427e-05	2.96096e-05	2.66294e-05	3.22243e-05
	3.17833	3.2115e-05	2.88049e-05	2.94427e-05	2.65817e-05	3.23117e-05
	3.18	3.21786e-05	2.86539e-05	2.92361e-05	2.66492e-05	3.23196e-05
	3.18167	3.20117e-05	2.88049e-05	2.91765e-05	2.67684e-05	3.21885e-05
	3.18333	3.17216e-05	2.91189e-05	2.93354e-05	2.69989e-05	3.20415e-05
	3.185	3.14951e-05	2.9401e-05	2.95977e-05	2.72652e-05	3.20772e-05
	3.18667	3.15746e-05	2.94884e-05	2.97725e-05	2.73883e-05	3.23117e-05
	3.18833	3.18726e-05	2.93652e-05	2.98639e-05	2.72095e-05	3.25223e-05
	3.19	3.22461e-05	2.91467e-05	2.98838e-05	2.67923e-05	3.24269e-05
	3.19167	3.25123e-05	2.90354e-05	2.9852e-05	2.64227e-05	3.20812e-05
	3.19333	3.25123e-05	2.91467e-05	2.97964e-05	2.62638e-05	3.17315e-05
	3.195	3.23176e-05	2.93692e-05	2.97844e-05	2.62916e-05	3.17117e-05
	3.19667	3.19441e-05	2.94884e-05	2.98361e-05	2.64029e-05	3.18865e-05
	3.19833	3.15785e-05	2.9401e-05	2.98083e-05	2.65102e-05	3.19779e-05
	3.2	3.13441e-05	2.91983e-05	2.97248e-05	2.65102e-05	3.18786e-05
	3.20167	3.12885e-05	2.90275e-05	2.97527e-05	2.63751e-05	3.18348e-05
	3.20333	3.13878e-05	2.89798e-05	2.99712e-05	2.6228e-05	3.20415e-05
	3.205	3.14434e-05	2.90155e-05	3.01937e-05	2.62797e-05	3.23355e-05
	3.20667	3.14752e-05	2.9095e-05	3.01659e-05	2.65419e-05	3.24627e-05
	3.20833	3.14752e-05	2.90871e-05	2.99116e-05	2.68002e-05	3.23196e-05
	3.21	3.1507e-05	2.89361e-05	2.96334e-05	2.68598e-05	3.20494e-05
	3.21167	3.15309e-05	2.87215e-05	2.94705e-05	2.67287e-05	3.19541e-05
	3.21333	3.15785e-05	2.85943e-05	2.95381e-05	2.66492e-05	3.2105e-05
	3.215	3.17216e-05	2.87294e-05	2.97844e-05	2.66333e-05	3.23196e-05
	3.21667	3.19004e-05	2.90871e-05	3.00149e-05	2.66651e-05	3.23673e-05
	3.21833	3.20236e-05	2.94089e-05	3.00388e-05	2.66651e-05	3.2256e-05
	3.22	3.19719e-05	2.94805e-05	2.98401e-05	2.66612e-05	3.21925e-05
	3.22167	3.17216e-05	2.9254e-05	2.96334e-05	2.67486e-05	3.21964e-05
	3.22333	3.13441e-05	2.89798e-05	2.95262e-05	2.67486e-05	3.21567e-05
	3.225	3.09467e-05	2.87612e-05	2.955e-05	2.67684e-05	3.20057e-05
	3.22667	3.07043e-05	2.86539e-05	2.96891e-05	2.67287e-05	3.18189e-05
	3.22833	3.07004e-05	2.87016e-05	2.9848e-05	2.6689e-05	3.17673e-05
	3.23	3.09547e-05	2.88328e-05	2.98878e-05	2.66174e-05	3.19421e-05
	3.23167	3.13878e-05	2.89718e-05	2.97447e-05	2.64625e-05	3.21647e-05
	3.23333	3.17891e-05	2.8948e-05	2.96056e-05	2.64148e-05	3.21925e-05
	3.235	3.19521e-05	2.88486e-05	2.96136e-05	2.64704e-05	3.19779e-05
	3.23667	3.1809e-05	2.88447e-05	2.96891e-05	2.67049e-05	3.1811e-05
	3.23833	3.14395e-05	2.90116e-05	2.97248e-05	2.69155e-05	3.19541e-05
	3.24	3.11136e-05	2.9242e-05	2.9705e-05	2.6979e-05	3.23673e-05
	3.24167	3.09587e-05	2.9397e-05	2.9697e-05	2.69194e-05	3.27607e-05
	3.24333	3.10183e-05	2.93851e-05	2.96414e-05	2.67764e-05	3.2864e-05
	3.245	3.11653e-05	2.93136e-05	2.95778e-05	2.66612e-05	3.25779e-05
	3.24667	3.12885e-05	2.93056e-05	2.96017e-05	2.65539e-05	3.21527e-05
	3.24833	3.13004e-05	2.94248e-05	2.96613e-05	2.65459e-05	3.18746e-05
	3.25	3.11494e-05	2.95838e-05	2.9705e-05	2.66572e-05	3.19541e-05
	3.25167	3.09587e-05	2.96275e-05	2.97407e-05	2.67883e-05	3.23276e-05
	3.25333	3.08235e-05	2.95122e-05	2.9844e-05	2.68718e-05	3.26852e-05
	3.255	3.08434e-05	2.92619e-05	2.99712e-05	2.68559e-05	3.28243e-05
	3.25667	3.09984e-05	2.90314e-05	2.99672e-05	2.68479e-05	3.26574e-05
	3.25833	3.11852e-05	2.89241e-05	2.9848e-05	2.68956e-05	3.22998e-05
	3.26	3.13401e-05	2.89917e-05	2.97248e-05	2.69592e-05	3.20097e-05
	3.26167	3.13679e-05	2.91745e-05	2.97089e-05	2.70069e-05	3.18627e-05
	3.26333	3.1201e-05	2.93016e-05	2.97646e-05	2.69671e-05	3.18786e-05
	3.265	3.09348e-05	2.92778e-05	2.98003e-05	2.69353e-05	3.1958e-05
	3.26667	3.07004e-05	2.90712e-05	2.98043e-05	2.69671e-05	3.20256e-05
	3.26833	3.06765e-05	2.88924e-05	2.98083e-05	2.69711e-05	3.19819e-05
	3.27	3.08951e-05	2.88804e-05	2.9848e-05	2.69711e-05	3.17991e-05
	3.27167	3.12448e-05	2.90593e-05	2.99315e-05	2.68996e-05	3.16958e-05
	3.27333	3.16064e-05	2.93533e-05	3.00546e-05	2.68479e-05	3.17911e-05
	3.275	3.18527e-05	2.95401e-05	3.01381e-05	2.67406e-05	3.19223e-05
	3.27667	3.19322e-05	2.94884e-05	3.01301e-05	2.65181e-05	3.19819e-05
	3.27833	3.18448e-05	2.91904e-05	3.00666e-05	2.63472e-05	3.20454e-05
	3.28	3.16342e-05	2.88884e-05	3.00149e-05	2.6232e-05	3.22084e-05
	3.28167	3.14196e-05	2.87811e-05	2.99712e-05	2.63115e-05	3.23951e-05
	3.28333	3.12885e-05	2.88685e-05	2.98798e-05	2.64982e-05	3.2411e-05
	3.285	3.12646e-05	2.89877e-05	2.97844e-05	2.67088e-05	3.23236e-05
	3.28667	3.12885e-05	2.8948e-05	2.97288e-05	2.69155e-05	3.22044e-05
	3.28833	3.13361e-05	2.87215e-05	2.96692e-05	2.70148e-05	3.21647e-05
	3.29	3.13242e-05	2.8495e-05	2.9546e-05	2.70545e-05	3.21567e-05
	3.29167	3.12249e-05	2.84712e-05	2.94665e-05	2.70108e-05	3.21567e-05
	3.29333	3.1205e-05	2.86659e-05	2.955e-05	2.68519e-05	3.21209e-05
	3.295	3.13401e-05	2.89798e-05	2.97169e-05	2.67327e-05	3.20534e-05
	3.29667	3.15825e-05	2.92778e-05	2.98401e-05	2.66651e-05	3.19978e-05
	3.29833	3.16699e-05	2.94089e-05	2.99513e-05	2.67168e-05	3.18984e-05
	3.3	3.15587e-05	2.92738e-05	3.01381e-05	2.68002e-05	3.17236e-05
	3.30167	3.136e-05	2.90354e-05	3.0305e-05	2.68916e-05	3.15328e-05
	3.30333	3.12209e-05	2.89917e-05	3.03606e-05	2.70983e-05	3.15686e-05
	3.305	3.1205e-05	2.92381e-05	3.0297e-05	2.72691e-05	3.18348e-05
	3.30667	3.1356e-05	2.95003e-05	3.01778e-05	2.73486e-05	3.20256e-05
	3.30833	3.1654e-05	2.95162e-05	3.00586e-05	2.7281e-05	3.21209e-05
	3.31	3.196e-05	2.92222e-05	2.99871e-05	2.72453e-05	3.21448e-05
	3.31167	3.21706e-05	2.88447e-05	3.00348e-05	2.7281e-05	3.2264e-05
	3.31333	3.227e-05	2.87056e-05	3.01659e-05	2.73287e-05	3.23435e-05
	3.315	3.21905e-05	2.88844e-05	3.02215e-05	2.73128e-05	3.23117e-05
	3.31667	3.18408e-05	2.92142e-05	3.01381e-05	2.72373e-05	3.20892e-05
	3.31833	3.13481e-05	2.93295e-05	3.00586e-05	2.7142e-05	3.17117e-05
	3.32	3.09785e-05	2.91785e-05	3.00944e-05	2.70188e-05	3.14653e-05
	3.32167	3.09547e-05	2.8952e-05	3.01023e-05	2.68678e-05	3.15249e-05
	3.32333	3.11693e-05	2.88566e-05	2.99275e-05	2.67963e-05	3.18825e-05
	3.325	3.14236e-05	2.89162e-05	2.96613e-05	2.68082e-05	3.22044e-05
	3.32667	3.15785e-05	2.90314e-05	2.95103e-05	2.68439e-05	3.23355e-05
	3.32833	3.15507e-05	2.91626e-05	2.95262e-05	2.67883e-05	3.23474e-05
	3.33	3.14156e-05	2.93255e-05	2.96334e-05	2.66492e-05	3.23753e-05
[truncated: 25,003 more rows]

## Sheet: Fig. 5c - Supplementary Fig. 1b
	Soure Data for Figure													Soure Data: Repetition

## Sheet: Fig. 5d
Raw data from UPLC-MS/MS chromatograms
					"Branching ratio"
Condition	Replicate number	Dilution	R-Ado (AUC)	R2-Ado (AUC)	(R2-Ado/R-Ado)*100	Mean
WT PARGi	1	-	4063145	9721	0.239248
	3	-	3658845	8568	0.234172
	4	-	4232637	10879	0.257027
	5	-	4421125	10818	0.244689
ARH3 KO PARGi	2	1:2	28378346	46327	0.163248
	3	1:2	24947660	50083	0.200752
	4	1:2	25088780	29074	0.115884
	5-a	1:2	26547800	45647	0.171943	0.148263
	5-b	1:10	6844372	8527	0.124584
Replicates 'WT PARGi #2' and 'ARH3 KO PARGi #1' were lost for technical reasons
Samples of ARH3 KO PARGi were diluted in MilliQ water prior to UPLC injection as indicated to avoid overload of the UPLC-MS/MS system

## Sheet: Fig. 5e
	Soure Data for Figure														Soure Data: Repetition													Soure Data: Repetition

## Sheet: Fig. 5f
Panel (f): ARH3 activity
			rep. 1	rep. 2	rep. 3	average	Background correction	normalisation
EXP1	cntr		794.36	965.634	912.48	890.825
	wt		81231.4	79583.6	79057.9	79957.6	79957.6	1
	D34G	active site	6053.67	6201.32	6372.59	6209.19	6209.19	0.077656
	E41A		5660.92	5595.95	5731.79	5662.89	5662.89	0.0708236
	T76R		1287.51	1423.35	1697.98	1469.61	1469.61	0.0183799
	D77N		1461.74	1243.22	953.822	1219.59	1219.59	0.015253
	D78N		947.916	590.602	587.649	708.722	708.722	0.00886372
	G115S	peptide coordination	78115.9	79075.7	75602.9	77598.2	77598.2	0.970491
	N269A		79595.4	80770.7	81553.2	80639.8	80639.8	1.00853
	G270C		81095.5	80882.9	82545.4	81508	81508	1.01939
	I271A		72936.4	74725.9	77191.6	74951.3	74951.3	0.937388
	F143L	adenosine coordination	2285.63	2344.69	2453.95	2361.42	2361.42	0.0295334
	S148A		2690.19	2507.1	2908.71	2702	2702	0.0337929
	Y149L		76745.7	76364.8	78765.6	77292	77292	0.966663
	G150E		7878.63	7860.91	8483.99	8074.51	8074.51	0.100985
	S185P		78641.6	79580.6	80463.6	79561.9	79561.9	0.995051
	L186V		78189.8	76621.7	80646.7	78486	78486	0.981595
EXP2	cntr		637.571	632.719	635.145	635.145
	wt		50028.5	48301	51407.1	49912.2	49912.2	1
	D34G	active site	8180.48	8366.85	8208.78	8252.04	8252.04	0.165331
	E41A		6171.54	6317.9	6378.94	6289.46	6289.46	0.12601
	T76R		1210.86	1184.18	1234.71	1209.92	1209.92	0.0242409
	D77N		824.759	805.353	872.061	834.058	834.058	0.0167105
	D78N		453.617	447.957	482.322	461.299	461.299	0.0092422
	G115S	peptide coordination	51514.7	48809.6	52104.5	50809.6	50809.6	1.01798
	N269A		54358.5	50630.5	53230.5	52739.8	52739.8	1.05665
	G270C		53108.8	52291.7	52069.8	52490.1	52490.1	1.05165
	I271A		54142.6	51572.5	53646.9	53120.7	53120.7	1.06428
	F143L	adenosine coordination	1826.6	1863.79	1919.59	1869.99	1869.99	0.0374656
	S148A		4112.88	3956.01	4222.04	4096.98	4096.98	0.0820837
	Y149L		54696.1	50429.2	51280.2	52135.1	52135.1	1.04454
	G150E		7018.94	7016.92	7024.6	7020.15	7020.15	0.14065
	S185P		50908.6	48943.8	51941.2	50597.9	50597.9	1.01374
	L186V		55944.9	53683.7	53051.4	54226.7	54226.7	1.08644
EXP3	cntr		710.748	693.364	631.102	678.405
	wt		50922.8	51349.3	53693.4	51988.5	51988.5	1
	D34G	active site	8505.93	8744.06	8702.01	8650.67	8650.67	0.166396
	E41A		6372.07	6410.48	6539.45	6440.67	6440.67	0.123886
	T76R		1250.88	1200.35	1156.28	1202.5	1202.5	0.0231302
	D77N		886.616	830.015	773.009	829.88	829.88	0.0159628
	D78N		445.532	441.084	426.934	437.85	437.85	0.00842205
	G115S	peptide coordination	51965.9	48765.5	49339.6	50023.6	50023.6	0.962206
	N269A		52794.7	52920.4	53389.4	53034.8	53034.8	1.02013
	G270C		52892.9	53682.5	54145	53573.5	53573.5	1.03049
	I271A		52423.9	52022.9	53841.8	52762.9	52762.9	1.01489
	F143L	adenosine coordination	1642.64	1615.96	1559.36	1605.99	1605.99	0.0308912
	S148A		4023.12	4092.66	4124.6	4080.13	4080.13	0.0784814
	Y149L		53690.6	53921.8	51556.7	53056.4	53056.4	1.02054
	G150E		6985.79	7000.34	7100.2	7028.78	7028.78	0.135199
	S185P		54329.8	55019.5	55429.5	54926.2	54926.2	1.05651
	L186V		54937.8	53957.8	54726.4	54540.7	54540.7	1.04909

## Sheet: Fig. 7c
	Total Ion Chromatograms (TICs): ADPr																																Totoal Ion Chromatograms (TICs): me ADPr
	H2BS7mar										trimer										α-NAD+												H2BS7mar										trimer
	ARH3								cntr		ARH3								cntr		ARH3								cntr				ARH3								cntr		ARH3
	cntr		0.75 M		1.5 M		3 M		3 M		cntr		0.75 M		1.5 M		3 M		3 M		cntr		0.75 M		1.5 M		3 M		3 M				cntr		0.75 M		1.5 M		3 M		3 M		cntr		0.75 M		1.5 M		3 M
	time [min]	intensity	time [min]	intensity	time [min]	intensity	time [min]	intensity	time [min]	intensity	time [min]	intensity	time [min]	intensity	time [min]	intensity	time [min]	intensity	time [min]	intensity	time [min]	intensity	time [min]	intensity	time [min]	intensity	time [min]	intensity	time [min]	intensity			time [min]	intensity	time [min]	intensity	time [min]	intensity	time [min]	intensity	time [min]	intensity	time [min]	intensity	time [min]	intensity	time [min]	intensity	time [min]
	0.0213393	0	0.0213379	0	0.0213351	0	0.021341	0	0.0213331	0	0.0213382	0	0.0213394	0	0.0213375	0	0.0213343	0	0.0213333	0	0.0213341	0	0.0213388	0	0.0213384	0	0.0213395	0	0.0213359	0			0.0213393	0	0.0213379	0	0.0213351	0	0.021341	0	0.0213331	0	0.0213382	0	0.0213394	0	0.0213375	0	0.0213343
	0.0481331	0	0.0482337	0	0.0481081	0	0.0480243	0	0.0482289	0	0.0483423	0	0.0482605	0	0.0482791	0	0.0486406	0	0.0484104	0	0.0486427	0	0.0485096	0	0.0483864	0	0.0484539	0	0.0484233	0			0.0481331	0	0.0482337	0	0.0481081	0	0.0480243	0	0.0482289	0	0.0483423	0	0.0482605	0	0.0482791	0	0.0486406
	0.0756331	0	0.0759673	0	0.0757645	0	0.0754327	0	0.0759831	0	0.0760423	0	0.0760665	0	0.0762417	0	0.0764697	0	0.0762104	0	0.0765737	0	0.0765763	0	0.0762572	0	0.0763393	0	0.0762816	0			0.0756331	0	0.0759673	0	0.0757645	0	0.0754327	0	0.0759831	0	0.0760423	0	0.0760665	0	0.0762417	0	0.0764697
	0.103173	0	0.1036	0	0.103364	0	0.103131	0	0.103619	0	0.103953	0	0.103875	0	0.104308	0	0.104501	0	0.104023	0	0.10432	0	0.104364	0	0.104078	0	0.103939	0	0.10395	0			0.103173	0	0.1036	0	0.103364	0	0.103131	0	0.103619	0	0.103953	0	0.103875	0	0.104308	0	0.104501
	0.130627	0	0.130965	0	0.130848	0	0.130718	0	0.131289	0	0.131707	0	0.131721	0	0.132171	0	0.132355	0	0.131975	0	0.132165	0	0.132174	0	0.131884	0	0.131812	0	0.131711	0			0.130627	0	0.130965	0	0.130848	0	0.130718	0	0.131289	0	0.131707	0	0.131721	0	0.132171	0	0.132355
	0.158264	0	0.158423	0	0.158329	0	0.158149	0	0.158829	0	0.159286	0	0.159558	0	0.160215	0	0.160195	0	0.159731	0	0.160126	0	0.160128	0	0.159557	0	0.159527	0	0.159611	0			0.158264	0	0.158423	0	0.158329	0	0.158149	0	0.158829	0	0.159286	0	0.159558	0	0.160215	0	0.160195
	0.186044	0	0.185907	0	0.185562	0	0.185379	0	0.186521	0	0.18693	0	0.187496	0	0.187979	0	0.188143	0	0.187404	0	0.187903	0	0.188089	0	0.187301	0	0.187414	0	0.187259	0			0.186044	0	0.185907	0	0.185562	0	0.185379	0	0.186521	0	0.18693	0	0.187496	0	0.187979	0	0.188143
	0.213666	0	0.21338	0	0.212985	0	0.212706	0	0.214364	0	0.214569	0	0.214939	0	0.215806	0	0.215924	0	0.215106	0	0.21584	0	0.216074	0	0.215049	0	0.215202	0	0.215032	0			0.213666	0	0.21338	0	0.212985	0	0.212706	0	0.214364	0	0.214569	0	0.214939	0	0.215806	0	0.215924
	0.241046	0	0.240748	0	0.240498	0	0.240364	0	0.242087	0	0.242065	0	0.242729	0	0.24369	0	0.243734	0	0.242731	0	0.243697	0	0.243749	0	0.242757	0	0.243	0	0.242988	0			0.241046	0	0.240748	0	0.240498	0	0.240364	0	0.242087	0	0.242065	0	0.242729	0	0.24369	0	0.243734
	0.268385	0	0.268065	0	0.267714	0	0.26766	0	0.269877	0	0.269576	0	0.270546	0	0.271275	0	0.271578	0	0.270371	0	0.271359	0	0.271668	0	0.27044	0	0.270912	0	0.270707	0			0.268385	0	0.268065	0	0.267714	0	0.26766	0	0.269877	0	0.269576	0	0.270546	0	0.271275	0	0.271578
	0.295869	0	0.295461	0	0.295262	0	0.294976	0	0.297598	0	0.297063	0	0.298065	0	0.298958	0	0.299303	0	0.298254	0	0.299132	0	0.299547	0	0.298245	0	0.298831	0	0.298467	0			0.295869	0	0.295461	0	0.295262	0	0.294976	0	0.297598	0	0.297063	0	0.298065	0	0.298958	0	0.299303
	0.323162	0	0.322898	0	0.322616	0	0.322439	0	0.32561	0	0.324686	0	0.325662	0	0.326608	0	0.327343	0	0.32615	0	0.326755	0	0.327379	0	0.325978	0	0.326898	0	0.326436	0			0.323162	0	0.322898	0	0.322616	0	0.322439	0	0.32561	0	0.324686	0	0.325662	0	0.326608	0	0.327343
	0.350408	0	0.350424	0	0.350164	0	0.349899	0	0.353633	0	0.352317	0	0.353383	0	0.354234	0	0.355082	0	0.353902	0	0.354355	0	0.355193	0	0.353705	0	0.354502	0	0.354253	0			0.350408	0	0.350424	0	0.350164	0	0.349899	0	0.353633	0	0.352317	0	0.353383	0	0.354234	0	0.355082
	0.377842	0	0.37813	0	0.377604	0	0.377489	0	0.381581	0	0.379834	0	0.381302	0	0.381971	0	0.382882	0	0.381921	0	0.382249	0	0.383126	0	0.38148	0	0.382425	0	0.382267	0			0.377842	0	0.37813	0	0.377604	0	0.377489	0	0.381581	0	0.379834	0	0.381302	0	0.381971	0	0.382882
	0.405173	0	0.405473	0	0.404889	0	0.404854	0	0.409519	0	0.407605	0	0.408921	0	0.409688	0	0.410912	0	0.4098	0	0.409743	0	0.410714	0	0.409503	0	0.410348	0	0.410186	0			0.405173	0	0.405473	0	0.404889	0	0.404854	0	0.409519	0	0.407605	0	0.408921	0	0.409688	0	0.410912
	0.432429	0	0.432807	0	0.432429	0	0.432152	0	0.437254	0	0.435182	0	0.43659	0	0.437371	0	0.43882	0	0.43765	0	0.437549	0	0.43872	0	0.437501	0	0.438248	0	0.438151	0			0.432429	0	0.432807	0	0.432429	0	0.432152	0	0.437254	0	0.435182	0	0.43659	0	0.437371	0	0.43882
	0.459579	0	0.460503	0	0.459996	0	0.459381	0	0.464996	0	0.462915	0	0.464183	0	0.465288	0	0.466818	0	0.465454	0	0.465397	0	0.466535	0	0.465324	0	0.466323	0	0.466028	0			0.459579	0	0.460503	0	0.459996	0	0.459381	0	0.464996	0	0.462915	0	0.464183	0	0.465288	0	0.466818
	0.487079	0	0.487675	0	0.487217	0	0.486779	0	0.492979	0	0.490605	0	0.492033	0	0.493234	0	0.494734	0	0.493498	0	0.493107	0	0.494524	0	0.493374	0	0.4942	0	0.493823	0			0.487079	0	0.487675	0	0.487217	0	0.486779	0	0.492979	0	0.490605	0	0.492033	0	0.493234	0	0.494734
	0.51429	0	0.515044	0	0.514623	0	0.51437	0	0.520786	0	0.518372	0	0.519535	0	0.520975	0	0.522741	0	0.521269	0	0.520966	0	0.522558	0	0.521426	0	0.522275	0	0.521719	0			0.51429	0	0.515044	0	0.514623	0	0.51437	0	0.520786	0	0.518372	0	0.519535	0	0.520975	0	0.522741
	0.541662	0	0.542592	0	0.542035	0	0.541877	0	0.54876	0	0.546111	0	0.547404	0	0.548658	0	0.550674	0	0.549346	0	0.548601	0	0.550529	0	0.549503	0	0.550352	0	0.549611	0			0.541662	0	0.542592	0	0.542035	0	0.541877	0	0.54876	0	0.546111	0	0.547404	0	0.548658	0	0.550674
	0.569133	0	0.570142	0	0.569413	0	0.569202	0	0.576712	0	0.573774	0	0.575308	0	0.576665	0	0.578514	0	0.577388	0	0.576334	0	0.57846	0	0.577591	0	0.578427	0	0.577409	0			0.569133	0	0.570142	0	0.569413	0	0.569202	0	0.576712	0	0.573774	0	0.575308	0	0.576665	0	0.578514
	0.596635	0	0.597319	0	0.596767	0	0.596789	0	0.604556	0	0.601553	0	0.603098	0	0.604646	0	0.606499	0	0.605427	0	0.604114	0	0.606481	0	0.605662	0	0.606504	0	0.605265	0			0.596635	0	0.597319	0	0.596767	0	0.596789	0	0.604556	0	0.601553	0	0.603098	0	0.604646	0	0.606499
	0.623985	0	0.624778	0	0.624394	0	0.624314	0	0.632527	0	0.629147	0	0.630846	0	0.632548	0	0.634485	0	0.633404	0	0.632039	0	0.634462	0	0.633741	0	0.634579	0	0.633146	0			0.623985	0	0.624778	0	0.624394	0	0.624314	0	0.632527	0	0.629147	0	0.630846	0	0.632548	0	0.634485
	0.65146	0	0.651919	0	0.651867	0	0.651714	0	0.660504	0	0.656995	0	0.658569	0	0.660446	0	0.662535	0	0.661459	0	0.660066	0	0.662441	0	0.66182	0	0.662575	0	0.661073	0			0.65146	0	0.651919	0	0.651867	0	0.651714	0	0.660504	0	0.656995	0	0.658569	0	0.660446	0	0.662535
	0.678925	0	0.679105	0	0.679354	0	0.679077	0	0.688354	0	0.684782	0	0.686123	0	0.688429	0	0.69061	0	0.689423	0	0.687993	0	0.690477	0	0.689812	0	0.690615	0	0.689144	0			0.678925	0	0.679105	0	0.679354	0	0.679077	0	0.688354	0	0.684782	0	0.686123	0	0.688429	0	0.69061
	0.706342	0	0.706299	0	0.706902	0	0.706579	0	0.716369	0	0.712657	0	0.713927	0	0.716388	0	0.718704	0	0.717369	0	0.71597	0	0.718497	0	0.71782	0	0.718627	0	0.717207	0			0.706342	0	0.706299	0	0.706902	0	0.706579	0	0.716369	0	0.712657	0	0.713927	0	0.716388	0	0.718704
	0.733604	0	0.733761	0	0.734327	0	0.734133	0	0.744329	0	0.74053	0	0.741694	0	0.744321	0	0.746751	0	0.745419	0	0.743999	0	0.746395	0	0.745895	0	0.746708	0	0.745165	0			0.733604	0	0.733761	0	0.734327	0	0.734133	0	0.744329	0	0.74053	0	0.741694	0	0.744321	0	0.746751
	0.761108	0	0.761044	0	0.761758	0	0.761722	0	0.772283	0	0.768257	0	0.769515	0	0.771992	0	0.774753	0	0.773369	0	0.771922	0	0.774337	0	0.773939	0	0.774763	0	0.773149	0			0.761108	0	0.761044	0	0.761758	0	0.761722	0	0.772283	0	0.768257	0	0.769515	0	0.771992	0	0.774753
	0.788475	0	0.788296	0	0.789356	0	0.788881	0	0.800192	0	0.796059	0	0.79734	0	0.799894	0	0.80277	0	0.801219	0	0.799853	0	0.802283	0	0.801951	0	0.802819	0	0.801163	0			0.788475	0	0.788296	0	0.789356	0	0.788881	0	0.800192	0	0.796059	0	0.79734	0	0.799894	0	0.80277
	0.815873	0	0.815932	0	0.816825	0	0.816489	0	0.828058	0	0.823889	0	0.82519	0	0.827754	0	0.830691	0	0.829215	0	0.827811	0	0.830156	0	0.829974	0	0.830865	0	0.829049	0			0.815873	0	0.815932	0	0.816825	0	0.816489	0	0.828058	0	0.823889	0	0.82519	0	0.827754	0	0.830691
	0.843388	0	0.843105	0	0.844462	0	0.843989	0	0.8559	0	0.851684	0	0.852959	0	0.855561	0	0.858664	0	0.857246	0	0.855822	0	0.858045	0	0.857928	0	0.858879	0	0.857059	0			0.843388	0	0.843105	0	0.844462	0	0.843989	0	0.8559	0	0.851684	0	0.852959	0	0.855561	0	0.858664
	0.871044	0	0.870724	0	0.872096	0	0.871589	0	0.883729	0	0.879443	0	0.880731	0	0.883448	0	0.886674	0	0.8852	0	0.883784	0	0.885977	0	0.885939	0	0.886883	0	0.884982	0			0.871044	0	0.870724	0	0.872096	0	0.871589	0	0.883729	0	0.879443	0	0.880731	0	0.883448	0	0.886674
	0.898477	0	0.898028	0	0.899492	0	0.899031	0	0.911596	0	0.907155	0	0.908461	0	0.911311	0	0.914628	0	0.913134	0	0.911751	0	0.913918	0	0.913945	0	0.91496	0	0.912961	0			0.898477	0	0.898028	0	0.899492	0	0.899031	0	0.911596	0	0.907155	0	0.908461	0	0.911311	0	0.914628
	0.925777	0	0.925513	0	0.927169	0	0.926545	0	0.939446	0	0.934863	0	0.93626	0	0.939104	0	0.942572	0	0.941132	0	0.939689	0	0.941858	0	0.941926	0	0.9429	0	0.940876	0			0.925777	0	0.925513	0	0.927169	0	0.926545	0	0.939446	0	0.934863	0	0.93626	0	0.939104	0	0.942572
	0.953365	0	0.953082	0	0.954721	0	0.953964	0	0.967329	0	0.962609	0	0.964063	0	0.966986	0	0.970512	0	0.968957	0	0.967676	0	0.969681	0	0.96981	0	0.9709	0	0.96874	0			0.953365	0	0.953082	0	0.954721	0	0.953964	0	0.967329	0	0.962609	0	0.964063	0	0.966986	0	0.970512
	0.980654	0	0.980278	0	0.982398	0	0.981589	0	0.995196	0	0.990332	0	0.991881	0	0.994857	0	0.998458	0	0.996851	0	0.995599	0	0.997548	0	0.99776	0	0.998865	0	0.996736	0			0.980654	0	0.980278	0	0.982398	0	0.981589	0	0.995196	0	0.990332	0	0.991881	0	0.994857	0	0.998458
	1.00814	0	1.00768	0	1.00993	0	1.0092	0	1.02296	0	1.01804	0	1.01961	0	1.02255	0	1.02636	0	1.02476	0	1.02356	0	1.02539	0	1.0257	0	1.02686	0	1.02465	0			1.00814	0	1.00768	0	1.00993	0	1.0092	0	1.02296	0	1.01804	0	1.01961	0	1.02255	0	1.02636
	1.03546	0	1.03505	0	1.0375	0	1.03678	0	1.05077	0	1.04572	0	1.04734	0	1.05033	0	1.05431	0	1.05266	0	1.05152	0	1.05321	0	1.05364	0	1.05481	0	1.05258	0			1.03546	0	1.03505	0	1.0375	0	1.03678	0	1.05077	0	1.04572	0	1.04734	0	1.05033	0	1.05431
	1.06294	0	1.06257	0	1.06497	0	1.06444	0	1.07855	0	1.07342	0	1.07504	0	1.07808	0	1.08222	0	1.08057	0	1.0794	0	1.08111	0	1.08151	0	1.08264	0	1.0805	0			1.06294	0	1.06257	0	1.06497	0	1.06444	0	1.07855	0	1.07342	0	1.07504	0	1.07808	0	1.08222
	1.09038	0	1.08995	0	1.09256	0	1.09202	0	1.10633	0	1.10112	0	1.10269	0	1.1059	0	1.11018	0	1.10838	0	1.10727	0	1.10901	0	1.10945	0	1.11054	0	1.10846	0			1.09038	0	1.08995	0	1.09256	0	1.09202	0	1.10633	0	1.10112	0	1.10269	0	1.1059	0	1.11018
	1.1176	0	1.11721	0	1.12019	0	1.1195	0	1.13412	0	1.1288	0	1.1304	0	1.13366	0	1.13811	0	1.13624	0	1.13518	0	1.13683	0	1.13745	0	1.13842	0	1.13636	0			1.1176	0	1.11721	0	1.12019	0	1.1195	0	1.13412	0	1.1288	0	1.1304	0	1.13366	0	1.13811
	1.14502	0	1.14444	0	1.14768	0	1.14705	0	1.16178	0	1.15648	0	1.15814	0	1.16149	0	1.16596	0	1.16409	0	1.16306	0	1.16473	0	1.16527	0	1.16624	0	1.16423	0			1.14502	0	1.14444	0	1.14768	0	1.14705	0	1.16178	0	1.15648	0	1.15814	0	1.16149	0	1.16596
	1.17245	0	1.17166	0	1.17522	0	1.17461	0	1.18956	0	1.18412	0	1.18593	0	1.18927	0	1.19388	0	1.19189	0	1.19102	0	1.19262	0	1.19327	0	1.19404	0	1.19214	0			1.17245	0	1.17166	0	1.17522	0	1.17461	0	1.18956	0	1.18412	0	1.18593	0	1.18927	0	1.19388
	1.19989	0	1.19893	0	1.20264	0	1.20212	0	1.21731	0	1.21179	0	1.21361	0	1.21701	0	1.22182	0	1.21973	0	1.21887	0	1.22042	0	1.22116	0	1.22189	0	1.22005	0			1.19989	0	1.19893	0	1.20264	0	1.20212	0	1.21731	0	1.21179	0	1.21361	0	1.21701	0	1.22182
	1.22708	0	1.22614	0	1.23008	0	1.22962	0	1.24514	0	1.23946	0	1.24134	0	1.24464	0	1.24972	0	1.24761	0	1.2467	0	1.24824	0	1.24898	0	1.24971	0	1.24788	0			1.22708	0	1.22614	0	1.23008	0	1.22962	0	1.24514	0	1.23946	0	1.24134	0	1.24464	0	1.24972
	1.25455	0	1.2533	0	1.25758	0	1.25711	0	1.27289	0	1.26707	0	1.26902	0	1.27234	0	1.27758	0	1.27538	0	1.27462	0	1.27606	0	1.27687	0	1.2775	0	1.27569	0			1.25455	0	1.2533	0	1.25758	0	1.25711	0	1.27289	0	1.26707	0	1.26902	0	1.27234	0	1.27758
	1.28164	0	1.28062	0	1.28513	0	1.28446	0	1.30069	0	1.29476	0	1.29664	0	1.30007	0	1.30542	0	1.30319	0	1.3025	0	1.30387	0	1.3047	0	1.30532	0	1.30349	0			1.28164	0	1.28062	0	1.28513	0	1.28446	0	1.30069	0	1.29476	0	1.29664	0	1.30007	0	1.30542
	1.3089	0	1.30779	0	1.31268	0	1.3118	0	1.32846	0	1.32243	0	1.32436	0	1.32778	0	1.33327	0	1.33093	0	1.3304	0	1.33171	0	1.33255	0	1.33308	0	1.33129	0			1.3089	0	1.30779	0	1.31268	0	1.3118	0	1.32846	0	1.32243	0	1.32436	0	1.32778	0	1.33327
	1.3361	0	1.33499	0	1.34002	0	1.33929	0	1.35626	0	1.35006	0	1.35199	0	1.35552	0	1.36104	0	1.35871	0	1.35832	0	1.3595	0	1.36041	0	1.36093	0	1.35904	0			1.3361	0	1.33499	0	1.34002	0	1.33929	0	1.35626	0	1.35006	0	1.35199	0	1.35552	0	1.36104
	1.36353	0	1.36238	0	1.36742	0	1.36638	0	1.38395	0	1.37769	0	1.37962	0	1.38324	0	1.38889	0	1.38652	0	1.38615	0	1.38729	0	1.38829	0	1.38871	0	1.38678	0			1.36353	0	1.36238	0	1.36742	0	1.36638	0	1.38395	0	1.37769	0	1.37962	0	1.38324	0	1.38889
	1.39068	0	1.38969	0	1.39491	0	1.39362	0	1.41167	0	1.40535	0	1.40727	0	1.41094	0	1.41667	0	1.41435	0	1.41399	0	1.41512	0	1.41616	0	1.4165	0	1.41453	0			1.39068	0	1.38969	0	1.39491	0	1.39362	0	1.41167	0	1.40535	0	1.40727	0	1.41094	0	1.41667
	1.41811	0	1.41682	0	1.42239	0	1.4209	0	1.43939	0	1.43301	0	1.43487	0	1.43866	0	1.4445	0	1.44208	0	1.44182	0	1.44296	0	1.44398	0	1.44426	0	1.44236	0			1.41811	0	1.41682	0	1.42239	0	1.4209	0	1.43939	0	1.43301	0	1.43487	0	1.43866	0	1.4445
	1.44528	0	1.44423	0	1.44981	0	1.44815	0	1.46716	0	1.46067	0	1.46251	0	1.46634	0	1.47241	0	1.46977	0	1.46969	0	1.47072	0	1.47186	0	1.47199	0	1.47009	0			1.44528	0	1.44423	0	1.44981	0	1.44815	0	1.46716	0	1.46067	0	1.46251	0	1.46634	0	1.47241
	1.47263	0	1.47123	0	1.47736	0	1.47554	0	1.49491	0	1.48826	0	1.4902	0	1.49401	0	1.50022	0	1.49747	0	1.49749	0	1.4985	0	1.4997	0	1.49982	0	1.49788	0			1.47263	0	1.47123	0	1.47736	0	1.47554	0	1.49491	0	1.48826	0	1.4902	0	1.49401	0	1.50022
	1.50003	0	1.49838	0	1.50478	0	1.503	0	1.52259	0	1.51588	0	1.51781	0	1.52167	0	1.52801	0	1.52521	0	1.52531	0	1.52624	0	1.5275	0	1.52765	0	1.52561	0			1.50003	0	1.49838	0	1.50478	0	1.503	0	1.52259	0	1.51588	0	1.51781	0	1.52167	0	1.52801
	1.52703	0	1.52546	0	1.53225	0	1.53048	0	1.55031	0	1.54347	0	1.54543	0	1.54935	0	1.55586	0	1.55292	0	1.5531	0	1.55395	0	1.55535	0	1.55546	0	1.55344	0			1.52703	0	1.52546	0	1.53225	0	1.53048	0	1.55031	0	1.54347	0	1.54543	0	1.54935	0	1.55586
	1.55417	0	1.55286	0	1.55972	0	1.55796	0	1.57803	0	1.57121	0	1.57316	0	1.57706	0	1.58368	0	1.58058	0	1.5809	0	1.58172	0	1.58316	0	1.58324	0	1.5812	0			1.55417	0	1.55286	0	1.55972	0	1.55796	0	1.57803	0	1.57121	0	1.57316	0	1.57706	0	1.58368
	1.58136	0	1.58016	0	1.58717	0	1.58547	0	1.60576	0	1.59876	0	1.60065	0	1.60471	0	1.61139	0	1.60832	0	1.6087	0	1.60951	0	1.61097	0	1.61102	0	1.60892	0			1.58136	0	1.58016	0	1.58717	0	1.58547	0	1.60576	0	1.59876	0	1.60065	0	1.60471	0	1.61139
	1.60828	0	1.60736	0	1.61455	0	1.61288	0	1.63348	0	1.62632	0	1.6282	0	1.63234	0	1.63913	0	1.63605	0	1.63654	0	1.63727	0	1.63876	0	1.63875	0	1.63663	0			1.60828	0	1.60736	0	1.61455	0	1.61288	0	1.63348	0	1.62632	0	1.6282	0	1.63234	0	1.63913
	1.63552	0	1.63466	0	1.64204	0	1.64016	0	1.66113	0	1.65381	0	1.65578	0	1.65992	0	1.66677	0	1.66376	0	1.6643	0	1.66499	0	1.66657	0	1.66658	0	1.66436	0			1.63552	0	1.63466	0	1.64204	0	1.64016	0	1.66113	0	1.65381	0	1.65578	0	1.65992	0	1.66677
	1.66238	0	1.66188	0	1.66941	0	1.66761	0	1.68882	0	1.68129	0	1.68329	0	1.68748	0	1.69448	0	1.6914	0	1.69212	0	1.69272	0	1.69442	0	1.69433	0	1.69209	0			1.66238	0	1.66188	0	1.66941	0	1.66761	0	1.68882	0	1.68129	0	1.68329	0	1.68748	0	1.69448
	1.68961	0	1.68913	0	1.6968	0	1.6949	0	1.71647	0	1.70881	0	1.71083	0	1.71507	0	1.72223	0	1.71909	0	1.71996	0	1.72041	0	1.72225	0	1.72216	0	1.71984	0			1.68961	0	1.68913	0	1.6968	0	1.6949	0	1.71647	0	1.70881	0	1.71083	0	1.71507	0	1.72223
	1.71657	0	1.71615	0	1.72422	0	1.72243	0	1.74417	0	1.73631	0	1.73842	0	1.74261	0	1.75	0	1.74672	0	1.74773	0	1.74818	0	1.75007	0	1.74995	0	1.74754	0			1.71657	0	1.71615	0	1.72422	0	1.72243	0	1.74417	0	1.73631	0	1.73842	0	1.74261	0	1.75
	1.74361	0	1.74329	0	1.75164	0	1.74966	0	1.77182	0	1.76386	0	1.76603	0	1.77007	0	1.77772	0	1.7744	0	1.77553	0	1.7759	0	1.77788	0	1.77761	0	1.77494	0			1.74361	0	1.74329	0	1.75164	0	1.74966	0	1.77182	0	1.76386	0	1.76603	0	1.77007	0	1.77772
	1.77057	0	1.77036	0	1.77881	0	1.77673	0	1.79884	0	1.79108	0	1.79339	0	1.79722	0	1.80451	0	1.80119	0	1.80284	0	1.80334	0	1.805	0	1.80388	0	1.80171	0			1.77057	0	1.77036	0	1.77881	0	1.77673	0	1.79884	0	1.79108	0	1.79339	0	1.79722	0	1.80451
	1.79742	0	1.79706	0	1.80574	0	1.80284	0	1.82492	0	1.81763	0	1.81985	0	1.82349	0	1.83073	0	1.82737	0	1.82968	0	1.8302	0	1.83152	0	1.83006	0	1.82787	0			1.79742	0	1.79706	0	1.80574	0	1.80284	0	1.82492	0	1.81763	0	1.81985	0	1.82349	0	1.83073
	1.82394	0	1.82337	0	1.83199	0	1.82882	0	1.85121	0	1.84197	0	1.84469	0	1.84911	0	1.8572	0	1.85378	0	1.85617	0	1.85688	0	1.85795	0	1.85656	0	1.85452	0			1.82394	0	1.82337	0	1.83199	0	1.82882	0	1.85121	0	1.84197	0	1.84469	0	1.84911	0	1.8572
	1.85024	0	1.84941	0	1.85817	0	1.85514	0	1.87812	0	1.8649	0	1.86808	0	1.87323	0	1.88319	0	1.88011	0	1.88284	0	1.88353	0	1.88463	0	1.88342	0	1.88163	0			1.85024	0	1.84941	0	1.85817	0	1.85514	0	1.87812	0	1.8649	0	1.86808	0	1.87323	0	1.88319
	1.87646	0	1.87551	0	1.88442	0	1.88176	0	1.90494	0	1.88747	0	1.89081	0	1.89631	0	1.90717	0	1.90406	0	1.90941	0	1.91042	0	1.91149	0	1.91012	0	1.90838	0			1.87646	0	1.87551	0	1.88442	0	1.88176	0	1.90494	0	1.88747	0	1.89081	0	1.89631	0	1.90717
	1.90274	0	1.90171	0	1.9109	0	1.90829	0	1.93162	0	1.90978	0	1.91317	0	1.91869	0	1.93001	0	1.92696	0	1.93611	0	1.93738	0	1.93816	0	1.93649	0	1.93514	0			1.90274	0	1.90171	0	1.9109	0	1.90829	0	1.93162	0	1.90978	0	1.91317	0	1.91869	0	1.93001
	1.92916	0	1.92796	0	1.93731	0	1.93467	0	1.95807	0	1.93203	0	1.93536	0	1.94082	0	1.9523	0	1.94919	0	1.96284	0	1.96418	0	1.96482	0	1.96224	0	1.96167	0			1.92916	0	1.92796	0	1.93731	0	1.93467	0	1.95807	0	1.93203	0	1.93536	0	1.94082	0	1.9523
	1.95555	0	1.95425	0	1.96382	0	1.96096	0	1.98466	0	1.95418	0	1.95731	0	1.96272	0	1.97419	0	1.97114	0	1.98957	0	1.99076	0	1.99092	0	1.98799	0	1.98823	0			1.95555	0	1.95425	0	1.96382	0	1.96096	0	1.98466	0	1.95418	0	1.95731	0	1.96272	0	1.97419
	1.98203	0	1.98062	0	1.99027	0	1.98715	0	2.0111	0	1.97617	0	1.9791	0	1.98439	0	1.99607	0	1.99292	0	2.01581	0	2.01619	0	2.01695	0	2.01416	0	2.01479	0			1.98203	0	1.98062	0	1.99027	0	1.98715	0	2.0111	0	1.97617	0	1.9791	0	1.98439	0	1.99607
	2.00849	0	2.00682	0	2.01684	0	2.01327	0	2.03764	0	1.99826	0	2.00106	0	2.00611	0	2.01783	0	2.01468	0	2.04115	0	2.04223	0	2.04319	0	2.04053	0	2.0414	0			2.00849	0	2.00682	0	2.01684	0	2.01327	0	2.03764	0	1.99826	0	2.00106	0	2.00611	0	2.01783
	2.03482	0	2.03318	0	2.04323	0	2.03951	0	2.06406	0	2.02021	0	2.02303	0	2.02788	0	2.03975	0	2.03662	0	2.06712	0	2.0684	0	2.06922	0	2.06657	0	2.06788	0			2.03482	0	2.03318	0	2.04323	0	2.03951	0	2.06406	0	2.02021	0	2.02303	0	2.02788	0	2.03975
	2.06124	0	2.05954	0	2.06982	0	2.06521	0	2.09045	0	2.04256	0	2.04502	0	2.04973	0	2.06203	0	2.05879	0	2.0916	0	2.09471	0	2.09542	0	2.09274	0	2.09443	0			2.06124	0	2.05954	0	2.06982	0	2.06521	0	2.09045	0	2.04256	0	2.04502	0	2.04973	0	2.06203
	2.08761	0	2.08463	0	2.09621	0	2.09109	0	2.11705	0	2.06529	0	2.06748	0	2.07188	0	2.08485	0	2.08175	0	2.11771	0	2.12116	0	2.122	0	2.11957	0	2.12156	0			2.08761	0	2.08463	0	2.09621	0	2.09109	0	2.11705	0	2.06529	0	2.06748	0	2.07188	0	2.08485
	2.11348	0	2.11036	0	2.12256	0	2.11746	0	2.14462	0	2.08827	0	2.09033	0	2.09483	0	2.10858	0	2.10559	0	2.14476	0	2.14866	0	2.14941	0	2.14678	0	2.14928	0			2.11348	0	2.11036	0	2.12256	0	2.11746	0	2.14462	0	2.08827	0	2.09033	0	2.09483	0	2.10858
	2.14059	0	2.13752	0	2.15035	0	2.14483	0	2.17213	0	2.11213	0	2.11415	0	2.11852	0	2.13346	0	2.13075	0	2.17206	0	2.17624	0	2.17699	0	2.17421	0	2.1769	0			2.14059	0	2.13752	0	2.15035	0	2.14483	0	2.17213	0	2.11213	0	2.11415	0	2.11852	0	2.13346
	2.16842	0	2.16493	0	2.17804	0	2.17224	0	2.19994	0	2.13836	0	2.13989	0	2.14353	0	2.15921	0	2.15678	0	2.19972	0	2.20416	0	2.20472	0	2.20175	0	2.20473	0			2.16842	0	2.16493	0	2.17804	0	2.17224	0	2.19994	0	2.13836	0	2.13989	0	2.14353	0	2.15921
	2.1964	0	2.19271	0	2.20591	0	2.19981	0	2.22751	0	2.16504	0	2.16643	0	2.16967	0	2.18579	0	2.18339	0	2.2275	0	2.23201	0	2.23247	0	2.22924	0	2.23261	0			2.1964	0	2.19271	0	2.20591	0	2.19981	0	2.22751	0	2.16504	0	2.16643	0	2.16967	0	2.18579
	2.22441	0	2.22042	0	2.23395	0	2.22734	0	2.25544	0	2.19176	0	2.19314	0	2.19621	0	2.21252	0	2.21008	0	2.25532	0	2.25991	0	2.26038	0	2.2567	0	2.26039	0			2.22441	0	2.22042	0	2.23395	0	2.22734	0	2.25544	0	2.19176	0	2.19314	0	2.19621	0	2.21252
	2.25214	0	2.24831	0	2.26195	0	2.25462	0	2.28305	0	2.21857	0	2.21992	0	2.22297	0	2.23927	0	2.23694	0	2.28322	0	2.288	0	2.28829	0	2.28445	0	2.28823	0			2.25214	0	2.24831	0	2.26195	0	2.25462	0	2.28305	0	2.21857	0	2.21992	0	2.22297	0	2.23927
	2.28009	0	2.27573	0	2.28969	0	2.28185	0	2.31067	0	2.24549	0	2.2468	0	2.24981	0	2.26612	0	2.26388	0	2.3112	0	2.31592	0	2.31598	0	2.31165	0	2.31593	0			2.28009	0	2.27573	0	2.28969	0	2.28185	0	2.31067	0	2.24549	0	2.2468	0	2.24981	0	2.26612
	2.30773	0	2.30324	0	2.31717	0	2.30886	0	2.3378	0	2.27245	0	2.27373	0	2.27671	0	2.29301	0	2.29088	0	2.33911	0	2.34383	0	2.34377	0	2.33893	0	2.34332	0			2.30773	0	2.30324	0	2.31717	0	2.30886	0	2.3378	0	2.27245	0	2.27373	0	2.27671	0	2.29301
	2.33501	0	2.33063	0	2.34469	0	2.33583	0	2.36492	0	2.29941	0	2.30067	0	2.30363	0	2.31995	0	2.31792	0	2.3669	0	2.37157	0	2.3713	0	2.36615	0	2.37066	0			2.33501	0	2.33063	0	2.34469	0	2.33583	0	2.36492	0	2.29941	0	2.30067	0	2.30363	0	2.31995
	2.36225	0	2.35769	0	2.37193	0	2.36254	0	2.39199	0	2.32645	0	2.32764	0	2.33043	0	2.34689	0	2.34495	0	2.39446	0	2.39921	0	2.39873	0	2.39308	0	2.39765	0			2.36225	0	2.35769	0	2.37193	0	2.36254	0	2.39199	0	2.32645	0	2.32764	0	2.33043	0	2.34689
	2.38922	0	2.3846	0	2.39906	0	2.38932	0	2.41874	0	2.35345	0	2.35465	0	2.35735	0	2.3737	0	2.37194	0	2.42197	0	2.42632	0	2.42587	0	2.41978	0	2.42441	0			2.38922	0	2.3846	0	2.39906	0	2.38932	0	2.41874	0	2.35345	0	2.35465	0	2.35735	0	2.3737
	2.41586	0	2.4112	0	2.42576	0	2.4159	0	2.44547	0	2.38045	0	2.38149	0	2.3842	0	2.40058	0	2.39865	0	2.44913	0	2.45335	0	2.45273	0	2.44633	0	2.45112	0			2.41586	0	2.4112	0	2.42576	0	2.4159	0	2.44547	0	2.38045	0	2.38149	0	2.3842	0	2.40058
	2.4424	0	2.43785	0	2.45257	0	2.4423	0	2.47211	0	2.40709	0	2.40844	0	2.41072	0	2.42734	0	2.42531	0	2.47618	0	2.48019	0	2.47958	0	2.47294	0	2.47771	0			2.4424	0	2.43785	0	2.45257	0	2.4423	0	2.47211	0	2.40709	0	2.40844	0	2.41072	0	2.42734
	2.46879	0	2.4644	0	2.47886	0	2.46866	0	2.49839	0	2.43367	0	2.43525	0	2.43736	0	2.45365	0	2.45174	0	2.50316	0	2.50705	0	2.50613	0	2.49929	0	2.50406	0			2.46879	0	2.4644	0	2.47886	0	2.46866	0	2.49839	0	2.43367	0	2.43525	0	2.43736	0	2.45365
	2.49514	0	2.49063	0	2.50521	0	2.49474	0	2.52456	0	2.46011	0	2.46169	0	2.46383	0	2.47998	0	2.47825	0	2.52975	0	2.53353	0	2.53256	0	2.52556	0	2.53034	0			2.49514	0	2.49063	0	2.50521	0	2.49474	0	2.52456	0	2.46011	0	2.46169	0	2.46383	0	2.47998
	2.5214	0	2.51682	0	2.53137	0	2.52084	0	2.55066	0	2.48656	0	2.48805	0	2.49017	0	2.50631	0	2.50448	0	2.55631	0	2.56009	0	2.55882	0	2.55169	0	2.5567	0			2.5214	0	2.51682	0	2.53137	0	2.52084	0	2.55066	0	2.48656	0	2.48805	0	2.49017	0	2.50631
	2.54746	0	2.54267	0	2.55754	0	2.54673	0	2.5767	0	2.51288	0	2.51435	0	2.5162	0	2.53252	0	2.53074	0	2.58269	0	2.58639	0	2.58516	0	2.57782	0	2.58272	0			2.54746	0	2.54267	0	2.55754	0	2.54673	0	2.5767	0	2.51288	0	2.51435	0	2.5162	0	2.53252
	2.57324	0	2.56856	0	2.58342	0	2.57259	0	2.6027	0	2.53902	0	2.5404	0	2.54234	0	2.55862	0	2.55676	0	2.60895	0	2.61264	0	2.61129	0	2.60405	0	2.60898	0			2.57324	0	2.56856	0	2.58342	0	2.57259	0	2.6027	0	2.53902	0	2.5404	0	2.54234	0	2.55862
	2.59902	0	2.59434	0	2.60934	0	2.59847	0	2.62884	0	2.56501	0	2.56638	0	2.5683	0	2.5848	0	2.58291	0	2.63529	0	2.63884	0	2.63746	0	2.63007	0	2.63504	0			2.59902	0	2.59434	0	2.60934	0	2.59847	0	2.62884	0	2.56501	0	2.56638	0	2.5683	0	2.5848
	2.62473	0	2.62023	0	2.63529	0	2.62433	0	2.65497	0	2.59107	0	2.59226	0	2.59439	0	2.6108	0	2.60898	0	2.66141	0	2.66495	0	2.6636	0	2.65618	0	2.66119	0			2.62473	0	2.62023	0	2.63529	0	2.62433	0	2.65497	0	2.59107	0	2.59226	0	2.59439	0	2.6108
	2.65038	0	2.64607	0	2.6612	0	2.65019	0	2.68114	0	2.61712	0	2.61813	0	2.62007	0	2.63688	0	2.63496	0	2.68754	0	2.69113	0	2.68975	0	2.68231	0	2.68733	0			2.65038	0	2.64607	0	2.6612	0	2.65019	0	2.68114	0	2.61712	0	2.61813	0	2.62007	0	2.63688
	2.67612	0	2.67196	0	2.68706	0	2.67605	0	2.70727	0	2.64297	0	2.64414	0	2.646	0	2.66298	0	2.66096	0	2.71377	0	2.71716	0	2.71585	0	2.70853	0	2.71366	0			2.67612	0	2.67196	0	2.68706	0	2.67605	0	2.70727	0	2.64297	0	2.64414	0	2.646	0	2.66298
	2.70192	0	2.69782	0	2.71313	0	2.7018	0	2.73329	0	2.66903	0	2.67017	0	2.67182	0	2.68885	0	2.68696	0	2.74004	0	2.74343	0	2.74211	0	2.73478	0	2.73985	0			2.70192	0	2.69782	0	2.71313	0	2.7018	0	2.73329	0	2.66903	0	2.67017	0	2.67182	0	2.68885
	2.72768	0	2.7239	0	2.73912	0	2.72771	0	2.75965	0	2.6951	0	2.69614	0	2.69788	0	2.71515	0	2.71317	0	2.76641	0	2.76947	0	2.76836	0	2.76093	0	2.76634	0			2.72768	0	2.7239	0	2.73912	0	2.72771	0	2.75965	0	2.6951	0	2.69614	0	2.69788	0	2.71515
	2.75362	0	2.74987	0	2.76537	0	2.75368	0	2.786	0	2.72125	0	2.7219	0	2.7239	0	2.74127	0	2.73932	0	2.79269	0	2.79589	0	2.79468	0	2.78736	0	2.79267	0			2.75362	0	2.74987	0	2.76537	0	2.75368	0	2.786	0	2.72125	0	2.7219	0	2.7239	0	2.74127
	2.77978	0	2.77606	0	2.79173	0	2.77976	0	2.81242	0	2.74738	0	2.74789	0	2.74978	0	2.76757	0	2.76574	0	2.81914	0	2.82235	0	2.82112	0	2.81381	0	2.81929	0			2.77978	0	2.77606	0	2.79173	0	2.77976	0	2.81242	0	2.74738	0	2.74789	0	2.74978	0	2.76757
	2.80588	0	2.80231	0	2.8182	0	2.80595	0	2.83897	0	2.77362	0	2.77408	0	2.77594	0	2.79376	0	2.79204	0	2.84569	0	2.84885	0	2.84784	0	2.8404	0	2.84606	0			2.80588	0	2.80231	0	2.8182	0	2.80595	0	2.83897	0	2.77362	0	2.77408	0	2.77594	0	2.79376
	2.83225	0	2.82872	0	2.84482	0	2.83214	0	2.86556	0	2.80025	0	2.80041	0	2.8021	0	2.81985	0	2.81853	0	2.8724	0	2.87532	0	2.87453	0	2.86712	0	2.87324	0			2.83225	0	2.82872	0	2.84482	0	2.83214	0	2.86556	0	2.80025	0	2.80041	0	2.8021	0	2.81985
	2.85885	0	2.85525	0	2.87192	0	2.8586	0	2.89238	0	2.82691	0	2.8269	0	2.82825	0	2.84617	0	2.84527	0	2.89904	0	2.90206	0	2.9016	0	2.89406	0	2.9004	0			2.85885	0	2.85525	0	2.87192	0	2.8586	0	2.89238	0	2.82691	0	2.8269	0	2.82825	0	2.84617
	2.8854	0	2.88233	0	2.89901	0	2.88517	0	2.91938	0	2.85386	0	2.85342	0	2.85471	0	2.87272	0	2.87199	0	2.92587	0	2.92904	0	2.92874	0	2.92113	0	2.92794	0			2.8854	0	2.88233	0	2.89901	0	2.88517	0	2.91938	0	2.85386	0	2.85342	0	2.85471	0	2.87272
	2.91252	0	2.90949	0	2.92642	0	2.91174	0	2.94693	0	2.88109	0	2.88037	0	2.88139	0	2.89934	0	2.89917	0	2.95309	0	2.95634	0	2.95631	0	2.94867	0	2.95561	0			2.91252	0	2.90949	0	2.92642	0	2.91174	0	2.94693	0	2.88109	0	2.88037	0	2.88139	0	2.89934
	2.93994	0	2.93682	0	2.95405	0	2.93873	0	2.97468	0	2.90846	0	2.90737	0	2.90801	0	2.9263	0	2.92643	0	2.98042	0	2.98385	0	2.98354	0	2.97644	0	2.9835	0			2.93994	0	2.93682	0	2.95405	0	2.93873	0	2.97468	0	2.90846	0	2.90737	0	2.90801	0	2.9263
	2.96748	0	2.96447	0	2.98191	0	2.96616	0	3.00252	0	2.93593	0	2.93454	0	2.93495	0	2.95324	0	2.95383	0	3.00816	0	3.01157	0	3.01153	0	3.0044	0	3.01159	0			2.96748	0	2.96447	0	2.98191	0	2.96616	0	3.00252	0	2.93593	0	2.93454	0	2.93495	0	2.95324
	2.99512	0	2.99237	0	3.00994	0	2.99383	0	3.03059	0	2.96365	0	2.96185	0	2.96221	0	2.98056	0	2.98147	0	3.03618	0	3.0396	0	3.03961	0	3.03248	0	3.03967	0			2.99512	0	2.99237	0	3.00994	0	2.99383	0	3.03059	0	2.96365	0	2.96185	0	2.96221	0	2.98056
	3.02309	0	3.02031	0	3.03803	0	3.02167	0	3.05869	0	2.99151	0	2.98929	0	2.98966	0	3.00797	0	3.00928	0	3.06425	0	3.06767	0	3.06769	0	3.06056	0	3.06775	0			3.02309	0	3.02031	0	3.03803	0	3.02167	0	3.05869	0	2.99151	0	2.98929	0	2.98966	0	3.00797
	3.05116	0	3.04839	0	3.0661	0	3.04974	0	3.08677	0	3.01945	0	3.01698	0	3.01721	0	3.03559	0	3.03736	0	3.09233	0	3.09575	0	3.09576	0	3.08863	0	3.09582	0			3.05116	0	3.04839	0	3.0661	0	3.04974	0	3.08677	0	3.01945	0	3.01698	0	3.01721	0	3.03559
	3.07924	0	3.07648	0	3.09418	0	3.07781	0	3.11485	0	3.04754	0	3.04486	0	3.04499	0	3.06337	0	3.06543	0	3.1204	0	3.12383	0	3.12386	0	3.11671	0	3.1239	0			3.07924	0	3.07648	0	3.09418	0	3.07781	0	3.11485	0	3.04754	0	3.04486	0	3.04499	0	3.06337
	3.10734	0	3.10459	0	3.12225	0	3.10589	0	3.14292	0	3.07564	0	3.07296	0	3.07296	0	3.09142	0	3.09351	0	3.14848	0	3.1519	0	3.15196	0	3.14479	0	3.15198	0			3.10734	0	3.10459	0	3.12225	0	3.10589	0	3.14292	0	3.07564	0	3.07296	0	3.07296	0	3.09142
	3.13542	0	3.13266	0	3.15034	0	3.13397	0	3.171	0	3.10371	0	3.10105	0	3.10104	0	3.11951	0	3.12159	0	3.17657	0	3.18	0	3.18004	0	3.17287	0	3.18006	0			3.13542	0	3.13266	0	3.15034	0	3.13397	0	3.171	0	3.10371	0	3.10105	0	3.10104	0	3.11951
	3.16349	0	3.16074	0	3.17842	0	3.16204	0	3.19908	0	3.13179	0	3.12895	0	3.12911	0	3.14762	0	3.14966	0	3.20467	0	3.20809	0	3.20811	0	3.20096	0	3.20813	0			3.16349	0	3.16074	0	3.17842	0	3.16204	0	3.19908	0	3.13179	0	3.12895	0	3.12911	0	3.14762
	3.19156	0	3.18882	0	3.20649	0	3.19012	0	3.22715	0	3.15986	0	3.15704	0	3.15719	0	3.17569	0	3.17776	0	3.23275	0	3.23616	0	3.23619	0	3.22905	0	3.23623	0			3.19156	0	3.18882	0	3.20649	0	3.19012	0	3.22715	0	3.15986	0	3.15704	0	3.15719	0	3.17569
	3.21964	0	3.2169	0	3.23458	0	3.21822	0	3.25523	0	3.18794	0	3.18481	0	3.18526	0	3.20377	0	3.20585	0	3.26082	0	3.26424	0	3.26426	0	3.25713	0	3.26431	0			3.21964	0	3.2169	0	3.23458	0	3.21822	0	3.25523	0	3.18794	0	3.18481	0	3.18526	0	3.20377
	3.24772	0	3.24497	0	3.26268	0	3.2463	0	3.28332	0	3.21601	0	3.21288	0	3.21334	0	3.23185	0	3.23393	0	3.2889	0	3.29232	0	3.29234	0	3.28521	0	3.29239	0			3.24772	0	3.24497	0	3.26268	0	3.2463	0	3.28332	0	3.21601	0	3.21288	0	3.21334	0	3.23185
	3.27579	0	3.27305	0	3.29075	0	3.27438	0	3.31141	0	3.24409	0	3.24097	0	3.24141	0	3.25992	0	3.26201	0	3.31697	0	3.3204	0	3.32041	0	3.31328	0	3.32046	0			3.27579	0	3.27305	0	3.29075	0	3.27438	0	3.31141	0	3.24409	0	3.24097	0	3.24141	0	3.25992
	3.30387	0	3.30113	0	3.31883	0	3.30245	0	3.33949	0	3.27217	0	3.26907	0	3.26951	0	3.28801	0	3.29008	0	3.34505	0	3.34848	0	3.34851	0	3.34136	0	3.34854	0			3.30387	0	3.30113	0	3.31883	0	3.30245	0	3.33949	0	3.27217	0	3.26907	0	3.26951	0	3.28801
	3.33195	0	3.32923	0	3.34691	0	3.33053	0	3.36756	0	3.30027	0	3.29715	0	3.29759	0	3.31609	0	3.31816	0	3.37312	0	3.37655	0	3.3766	0	3.36943	0	3.37661	0			3.33195	0	3.32923	0	3.34691	0	3.33053	0	3.36756	0	3.30027	0	3.29715	0	3.29759	0	3.31609
	3.36006	0	3.3573	0	3.37498	0	3.35861	0	3.39564	0	3.32836	0	3.32522	0	3.32567	0	3.34416	0	3.34623	0	3.40122	0	3.40463	0	3.40468	0	3.39751	0	3.40469	0			3.36006	0	3.3573	0	3.37498	0	3.35861	0	3.39564	0	3.32836	0	3.32522	0	3.32567	0	3.34416
	3.38813	0	3.38538	0	3.40307	0	3.38668	0	3.42372	0	3.35644	0	3.3533	0	3.35374	0	3.37226	0	3.37431	0	3.42931	0	3.43273	0	3.43275	0	3.42559	0	3.43277	0			3.38813	0	3.38538	0	3.40307	0	3.38668	0	3.42372	0	3.35644	0	3.3533	0	3.35374	0	3.37226
	3.41621	0	3.41346	0	3.43114	0	3.41476	0	3.4518	0	3.38451	0	3.38137	0	3.38182	0	3.40035	0	3.40239	0	3.45739	0	3.46082	0	3.46083	0	3.45369	0	3.46084	0			3.41621	0	3.41346	0	3.43114	0	3.41476	0	3.4518	0	3.38451	0	3.38137	0	3.38182	0	3.40035
	3.44428	0	3.44153	0	3.45922	0	3.44284	0	3.47987	0	3.41259	0	3.40884	0	3.40989	0	3.42843	0	3.4305	0	3.48546	0	3.4889	0	3.48891	0	3.48177	0	3.48894	0			3.44428	0	3.44153	0	3.45922	0	3.44284	0	3.47987	0	3.41259	0	3.40884	0	3.40989	0	3.42843
	3.47236	0	3.46961	0	3.48732	0	3.47094	0	3.50796	0	3.44067	0	3.43691	0	3.43797	0	3.4565	0	3.45858	0	3.51354	0	3.51697	0	3.51699	0	3.50984	0	3.51703	0			3.47236	0	3.46961	0	3.48732	0	3.47094	0	3.50796	0	3.44067	0	3.43691	0	3.43797	0	3.4565
	3.50043	0	3.49769	0	3.51541	0	3.49902	0	3.53606	0	3.46875	0	3.46501	0	3.46604	0	3.48458	0	3.48665	0	3.54161	0	3.54505	0	3.54506	0	3.53792	0	3.54511	0			3.50043	0	3.49769	0	3.51541	0	3.49902	0	3.53606	0	3.46875	0	3.46501	0	3.46604	0	3.48458
	3.52851	0	3.52576	0	3.54349	0	3.52709	0	3.56413	0	3.49682	0	3.49309	0	3.49413	0	3.51266	0	3.51473	0	3.5697	0	3.57313	0	3.57314	0	3.56599	0	3.57319	0			3.52851	0	3.52576	0	3.54349	0	3.52709	0	3.56413	0	3.49682	0	3.49309	0	3.49413	0	3.51266
	3.55658	0	3.55385	0	3.57156	0	3.55517	0	3.59221	0	3.52492	0	3.52117	0	3.52222	0	3.54074	0	3.5428	0	3.59777	0	3.6012	0	3.60123	0	3.59407	0	3.60126	0			3.55658	0	3.55385	0	3.57156	0	3.55517	0	3.59221	0	3.52492	0	3.52117	0	3.52222	0	3.54074
	3.58468	0	3.58195	0	3.59964	0	3.58325	0	3.62029	0	3.55302	0	3.54925	0	3.5503	0	3.56881	0	3.57088	0	3.62585	0	3.62928	0	3.62933	0	3.62215	0	3.62934	0			3.58468	0	3.58195	0	3.59964	0	3.58325	0	3.62029	0	3.55302	0	3.54925	0	3.5503	0	3.56881
	3.61278	0	3.61003	0	3.62772	0	3.61132	0	3.64836	0	3.5811	0	3.57733	0	3.57837	0	3.5969	0	3.59896	0	3.65395	0	3.65738	0	3.6574	0	3.65022	0	3.65741	0			3.61278	0	3.61003	0	3.62772	0	3.61132	0	3.64836	0	3.5811	0	3.57733	0	3.57837	0	3.5969
	3.64086	0	3.6381	0	3.65579	0	3.6394	0	3.67644	0	3.60917	0	3.6054	0	3.60645	0	3.625	0	3.62703	0	3.68204	0	3.68546	0	3.68548	0	3.6783	0	3.68549	0			3.64086	0	3.6381	0	3.65579	0	3.6394	0	3.67644	0	3.60917	0	3.6054	0	3.60645	0	3.625
	3.66893	0	3.66618	0	3.68387	0	3.66748	0	3.70452	0	3.63725	0	3.63348	0	3.63452	0	3.65308	0	3.65513	0	3.71011	0	3.71354	0	3.71356	0	3.70641	0	3.71359	0			3.66893	0	3.66618	0	3.68387	0	3.66748	0	3.70452	0	3.63725	0	3.63348	0	3.63452	0	3.65308
	3.69701	0	3.69426	0	3.71196	0	3.69557	0	3.7326	0	3.66532	0	3.66156	0	3.6626	0	3.68115	0	3.68322	0	3.73819	0	3.74161	0	3.74164	0	3.73448	0	3.74168	0			3.69701	0	3.69426	0	3.71196	0	3.69557	0	3.7326	0	3.66532	0	3.66156	0	3.6626	341.337	3.68115
	3.72509	0	3.72233	0	3.74007	0	3.72367	0	3.76069	0	3.6934	0	3.68963	0	3.69068	0	3.70923	0	3.7113	0	3.76626	0	3.76969	0	3.76971	0	3.76256	0	3.76976	0			3.72509	0	3.72233	0	3.74007	0	3.72367	0	3.76069	0	3.6934	0	3.68963	0	3.69068	0	3.70923
	3.75316	0	3.75041	0	3.76814	0	3.75175	0	3.78878	0	3.72147	0	3.71773	0	3.71875	0	3.73731	0	3.73938	0	3.79435	0	3.79777	0	3.79779	0	3.79063	0	3.79784	0			3.75316	0	3.75041	0	3.76814	0	3.75175	0	3.78878	0	3.72147	0	3.71773	0	3.71875	0	3.73731
	3.78124	0	3.77849	0	3.79622	0	3.77982	0	3.81686	0	3.74955	0	3.74582	0	3.74684	0	3.76483	0	3.76745	0	3.82242	0	3.82584	0	3.82588	0	3.81871	0	3.82591	0			3.78124	0	3.77849	0	3.79622	0	3.77982	0	3.81686	0	3.74955	0	3.74582	0	3.74684	0	3.76483
	3.80932	0	3.80659	0	3.82429	0	3.8079	0	3.84493	0	3.77765	0	3.7739	0	3.77494	0	3.79293	0	3.79553	0	3.8505	0	3.85392	0	3.85398	0	3.84679	0	3.85399	0			3.80932	0	3.80659	0	3.82429	0	3.8079	0	3.84493	0	3.77765	0	3.7739	0	3.77494	0	3.79293
	3.83742	0	3.83468	0	3.85236	0	3.83598	0	3.87301	0	3.80574	0	3.80197	0	3.80302	0	3.82102	0	3.82361	0	3.87859	0	3.88199	0	3.88205	0	3.87486	0	3.88206	0			3.83742	0	3.83468	0	3.85236	0	3.83598	0	3.87301	0	3.80574	0	3.80197	0	3.80302	262.724	3.82102
	3.8655	0	3.86275	0	3.88044	0	3.86405	0	3.90109	0	3.83381	0	3.83005	0	3.83109	0	3.84909	0	3.85168	0	3.90669	0	3.91009	0	3.91013	0	3.90294	0	3.91014	0			3.8655	0	3.86275	0	3.88044	0	3.86405	0	3.90109	0	3.83381	0	3.83005	0	3.83109	0	3.84909
	3.89357	0	3.89083	0	3.90852	0	3.89213	0	3.92916	0	3.86189	0	3.85812	0	3.85916	0	3.87717	0	3.87977	0	3.93476	0	3.93818	0	3.93821	0	3.93103	0	3.93821	0			3.89357	0	3.89083	0	3.90852	0	3.89213	0	3.92916	0	3.86189	0	3.85812	0	3.85916	328.868	3.87717
	3.92165	0	3.91891	0	3.93659	0	3.9202	0	3.95724	0	3.88997	0	3.8862	0	3.88724	0	3.90524	0	3.90787	0	3.96284	0	3.96625	0	3.96629	0	3.95912	0	3.96631	0			3.92165	0	3.91891	0	3.93659	0	3.9202	0	3.95724	0	3.88997	0	3.8862	0	3.88724	0	3.90524
	3.94973	0	3.94698	0	3.96469	0	3.9483	0	3.98532	0	3.91804	0	3.91427	0	3.91532	0	3.93332	0	3.93595	0	3.99091	0	3.99433	0	3.99436	0	3.98719	0	3.99441	0			3.94973	0	3.94698	0	3.96469	0	3.9483	0	3.98532	0	3.91804	0	3.91427	0	3.91532	0	3.93332
	3.9778	0	3.97506	0	3.99278	0	3.97639	0	4.01341	0	3.94612	0	3.94237	0	3.94339	0	3.9614	0	3.96403	0	4.01899	0	4.0224	0	4.02244	0	4.01527	0	4.02249	0			3.9778	0	3.97506	0	3.99278	0	3.97639	0	4.01341	0	3.94612	0	3.94237	0	3.94339	0	3.9614
	4.00588	0	4.00313	0	4.02086	0	4.00447	0	4.0415	0	3.9742	0	3.97046	0	3.97147	0	3.98948	0	3.9921	0	4.04707	0	4.05048	0	4.05051	0	4.04334	0	4.05057	0			4.00588	0	4.00313	0	4.02086	0	4.00447	0	4.0415	0	3.9742	0	3.97046	0	3.97147	0	3.98948
	4.03396	0	4.03122	0	4.04893	0	4.03255	0	4.06958	0	4.00229	0	3.99854	0	3.99957	0	4.01755	0	4.02018	0	4.07515	0	4.07856	0	4.07861	0	4.07142	0	4.07864	0			4.03396	0	4.03122	0	4.04893	0	4.03255	0	4.06958	0	4.00229	0	3.99854	0	3.99957	0	4.01755
	4.06204	0	4.05932	0	4.07701	0	4.06062	0	4.09765	0	4.03039	0	4.02662	0	4.02766	0	4.04565	0	4.04825	0	4.10322	0	4.10663	0	4.1067	0	4.0995	0	4.10672	0			4.06204	0	4.05932	0	4.07701	0	4.06062	0	4.09765	0	4.03039	0	4.02662	0	4.02766	0	4.04565
	4.09014	0	4.0874	0	4.10509	0	4.0887	0	4.12573	0	4.05846	0	4.0547	0	4.05574	0	4.07375	0	4.07633	0	4.13131	0	4.13473	0	4.13478	0	4.12758	0	4.1348	0			4.09014	0	4.0874	0	4.10509	0	4.0887	0	4.12573	0	4.05846	0	4.0547	0	4.05574	0	4.07375
	4.11822	0	4.11548	0	4.13316	0	4.11678	0	4.15381	0	4.08654	0	4.08277	0	4.08381	0	4.10183	0	4.10441	0	4.15941	0	4.16283	0	4.16285	0	4.15566	0	4.16288	0			4.11822	0	4.11548	0	4.13316	0	4.11678	0	4.15381	0	4.08654	0	4.08277	0	4.08381	405.193	4.10183
	4.1463	0	4.14356	0	4.16124	0	4.14485	0	4.18188	0	4.11461	0	4.11085	0	4.11189	0	4.1299	0	4.13251	0	4.18749	0	4.1909	0	4.19093	0	4.18375	0	4.19098	0			4.1463	0	4.14356	0	4.16124	0	4.14485	0	4.18188	0	4.11461	0	4.11085	0	4.11189	0	4.1299
	4.17437	0	4.17163	0	4.18933	0	4.17294	0	4.20996	0	4.14269	0	4.13892	0	4.13996	0	4.15798	0	4.1606	0	4.21556	0	4.21897	0	4.219	0	4.21183	0	4.21906	0			4.17437	0	4.17163	0	4.18933	0	4.17294	0	4.20996	0	4.14269	0	4.13892	0	4.13996	0	4.15798
	4.20245	0	4.19971	0	4.21743	0	4.20104	0	4.23805	0	4.17077	0	4.167	0	4.16804	0	4.18605	0	4.18867	0	4.24364	0	4.24705	0	4.24708	0	4.23991	0	4.24714	0			4.20245	0	4.19971	0	4.21743	0	4.20104	0	4.23805	0	4.17077	0	4.167	0	4.16804	0	4.18605
	4.23052	0	4.22779	0	4.2455	0	4.22912	0	4.26615	0	4.19884	0	4.1951	0	4.19612	0	4.21413	0	4.21675	0	4.27171	0	4.27512	0	4.27516	0	4.26798	0	4.27521	0			4.23052	0	4.22779	0	4.2455	0	4.22912	0	4.26615	0	4.19884	0	4.1951	0	4.19612	0	4.21413
	4.2586	0	4.25587	0	4.27357	0	4.2572	0	4.29423	0	4.22692	0	4.2232	0	4.22421	0	4.24221	0	4.24483	0	4.29979	0	4.30321	0	4.30325	0	4.29606	0	4.30329	0			4.2586	0	4.25587	0	4.27357	0	4.2572	0	4.29423	0	4.22692	0	4.2232	0	4.22421	0	4.24221
	4.28668	0	4.28396	0	4.30165	0	4.28528	0	4.3223	0	4.25503	0	4.25127	0	4.25231	0	4.27031	0	4.2729	0	4.32787	0	4.33128	0	4.33134	0	4.32413	0	4.33136	0			4.28668	0	4.28396	0	4.30165	0	4.28528	0	4.3223	0	4.25503	0	4.25127	0	4.25231	0	4.27031
	4.31478	0	4.31205	0	4.32972	0	4.31335	0	4.35038	0	4.28311	0	4.27935	0	4.28038	0	4.2984	0	4.30098	0	4.35596	0	4.35936	0	4.35942	0	4.35221	0	4.35944	0			4.31478	0	4.31205	0	4.32972	0	4.31335	0	4.35038	0	4.28311	0	4.27935	0	4.28038	0	4.2984
	4.34287	0	4.34013	0	4.35781	0	4.34143	0	4.37845	0	4.31119	0	4.30743	0	4.30846	0	4.32647	0	4.32906	0	4.38406	0	4.38745	0	4.3875	0	4.38028	0	4.38751	0			4.34287	0	4.34013	0	4.35781	0	4.34143	0	4.37845	0	4.31119	0	4.30743	0	4.30846	0	4.32647
	4.37095	0	4.3682	0	4.38588	0	4.3695	0	4.40653	0	4.33926	0	4.33551	0	4.33653	0	4.35455	0	4.35715	0	4.41214	0	4.41555	0	4.41557	0	4.40838	0	4.41559	0			4.37095	0	4.3682	0	4.38588	0	4.3695	0	4.40653	0	4.33926	0	4.33551	0	4.33653	0	4.35455
	4.39902	0	4.39628	0	4.41396	0	4.39758	0	4.43461	0	4.36733	0	4.36358	0	4.36461	0	4.38262	0	4.38525	0	4.44021	0	4.44363	0	4.44365	0	4.43647	0	4.44368	0			4.39902	0	4.39628	0	4.41396	0	4.39758	0	4.43461	0	4.36733	0	4.36358	0	4.36461	0	4.38262
	4.4271	0	4.42435	0	4.44207	0	4.42568	0	4.46268	0	4.39541	0	4.39166	0	4.39269	0	4.41069	0	4.41272	0	4.46829	0	4.47171	0	4.47173	0	4.46455	0	4.47178	0			4.4271	0	4.42435	0	4.44207	0	4.42568	0	4.46268	0	4.39541	0	4.39166	0	4.39269	355.832	4.41069
	4.45517	0	4.45243	0	4.47016	0	4.45376	0	4.49079	0	4.42349	0	4.41976	0	4.42076	0	4.43877	0	4.4408	0	4.49637	0	4.49978	0	4.4998	0	4.49263	0	4.49985	0			4.45517	0	4.45243	0	4.47016	0	4.45376	0	4.49079	0	4.42349	0	4.41976	0	4.42076	0	4.43877
	4.48325	0	4.48051	0	4.49824	0	4.48184	0	4.51888	0	4.45156	0	4.44784	0	4.44884	0	4.46685	0	4.46888	0	4.52445	0	4.52786	0	4.52788	0	4.5207	0	4.52793	0			4.48325	0	4.48051	0	4.49824	0	4.48184	0	4.51888	0	4.45156	0	4.44784	0	4.44884	0	4.46685
	4.51133	0	4.5086	0	4.52631	0	4.50992	0	4.54695	0	4.47965	0	4.47592	0	4.47694	0	4.49492	0	4.49696	0	4.55252	0	4.55593	0	4.55597	0	4.54878	0	4.556	0			4.51133	0	4.5086	0	4.52631	0	4.50992	0	4.54695	0	4.47965	0	4.47592	0	4.47694	0	4.49492
	4.53942	0	4.5367	0	4.55439	0	4.53799	0	4.57503	0	4.50776	0	4.50399	0	4.50503	0	4.52302	0	4.52503	0	4.5806	0	4.58401	0	4.58407	0	4.57685	0	4.58408	0			4.53942	0	4.5367	0	4.55439	0	4.53799	0	4.57503	0	4.50776	0	4.50399	0	4.50503	0	4.52302
	4.56752	0	4.56477	0	4.58246	0	4.56607	0	4.6031	0	4.53584	0	4.53207	0	4.53311	0	4.55112	0	4.55311	0	4.60869	0	4.6121	0	4.61214	0	4.60493	0	4.61216	0			4.56752	0	4.56477	0	4.58246	0	4.56607	0	4.6031	0	4.53584	0	4.53207	0	4.53311	0	4.55112
	4.5956	0	4.59285	0	4.61054	0	4.59415	0	4.63118	0	4.56391	0	4.56015	0	4.56118	0	4.57919	0	4.5812	0	4.63679	0	4.64019	0	4.64022	0	4.633	0	4.64023	0			4.5956	0	4.59285	0	4.61054	0	4.59415	0	4.63118	0	4.56391	0	4.56015	0	4.56118	0	4.57919
	4.62367	0	4.62093	0	4.63862	0	4.62222	0	4.65926	0	4.59199	0	4.58822	0	4.58926	0	4.60727	0	4.60928	0	4.66487	0	4.66827	0	4.6683	0	4.66111	0	4.66833	0			4.62367	0	4.62093	0	4.63862	0	4.62222	0	4.65926	0	4.59199	0	4.58822	0	4.58926	346.436	4.60727
	4.65175	0	4.649	0	4.66671	0	4.65032	0	4.68734	0	4.62006	0	4.6163	0	4.61734	0	4.63534	0	4.63736	0	4.69294	0	4.69635	0	4.69637	0	4.6892	0	4.69643	0			4.65175	0	4.649	0	4.66671	0	4.65032	0	4.68734	0	4.62006	0	4.6163	0	4.61734	0	4.63534
	4.67982	0	4.67708	0	4.69481	0	4.67842	0	4.71543	0	4.64814	0	4.64438	0	4.64542	0	4.66342	0	4.66543	0	4.72102	0	4.72442	0	4.72445	0	4.71727	0	4.7245	0			4.67982	0	4.67708	0	4.69481	0	4.67842	0	4.71543	0	4.64814	0	4.64438	0	4.64542	0	4.66342
	4.7079	0	4.70516	0	4.72288	0	4.70649	0	4.74353	0	4.67621	0	4.67248	0	4.67349	0	4.69149	0	4.69351	0	4.74909	0	4.7525	0	4.75253	0	4.74535	0	4.75258	0			4.7079	0	4.70516	0	4.72288	0	4.70649	0	4.74353	0	4.67621	0	4.67248	0	4.67349	0	4.69149
	4.73598	0	4.73324	0	4.75096	0	4.73457	0	4.7716	0	4.70429	0	4.70057	0	4.70159	0	4.71957	0	4.72159	0	4.77717	0	4.78058	0	4.78062	0	4.77342	0	4.78065	0			4.73598	0	4.73324	0	4.75096	0	4.73457	0	4.7716	0	4.70429	0	4.70057	0	4.70159	0	4.71957
	4.76406	0	4.76134	0	4.77904	0	4.76265	0	4.79968	0	4.73239	0	4.72864	0	4.72969	0	4.74767	0	4.74966	0	4.80525	0	4.80865	0	4.80872	0	4.8015	0	4.80873	0			4.76406	0	4.76134	0	4.77904	0	4.76265	0	4.79968	0	4.73239	0	4.72864	0	4.72969	0	4.74767
	4.79216	0	4.78942	0	4.80711	0	4.79073	0	4.82775	0	4.76048	0	4.75672	0	4.75776	0	4.77576	0	4.77774	0	4.83334	0	4.83673	0	4.8368	0	4.82958	0	4.8368	0			4.79216	0	4.78942	0	4.80711	0	4.79073	0	4.82775	0	4.76048	0	4.75672	0	4.75776	0	4.77576
	4.82024	0	4.8175	0	4.83519	0	4.8188	0	4.85583	0	4.78855	0	4.7848	0	4.78584	0	4.80383	0	4.80582	0	4.86144	0	4.86482	0	4.86487	0	4.85765	0	4.86488	0			4.82024	0	4.8175	0	4.83519	0	4.8188	0	4.85583	0	4.78855	0	4.7848	0	4.78584	0	4.80383
	4.84831	0	4.84557	0	4.86326	0	4.84688	0	4.8839	0	4.81663	0	4.81287	0	4.81391	0	4.83191	0	4.83392	0	4.88951	0	4.89292	0	4.89295	0	4.88575	0	4.89296	0			4.84831	0	4.84557	0	4.86326	0	4.84688	0	4.8839	0	4.81663	0	4.81287	0	4.81391	449.263	4.83191
	4.87639	0	4.87365	0	4.89134	0	4.87496	0	4.91198	0	4.8447	0	4.84095	0	4.84199	0	4.85998	0	4.862	0	4.91759	0	4.92099	0	4.92103	0	4.91384	0	4.92105	0			4.87639	0	4.87365	0	4.89134	0	4.87496	0	4.91198	0	4.8447	0	4.84095	0	4.84199	0	4.85998
	4.90447	0	4.90172	0	4.91944	0	4.90306	0	4.94006	0	4.87278	0	4.86902	0	4.87007	0	4.88806	0	4.89007	0	4.94567	0	4.94907	0	4.9491	0	4.94192	0	4.94915	0			4.90447	0	4.90172	0	4.91944	0	4.90306	0	4.94006	0	4.87278	0	4.86902	0	4.87007	0	4.88806
	4.93255	0	4.9298	0	4.94753	0	4.93114	0	4.96816	0	4.90085	0	4.89712	0	4.89814	0	4.91614	0	4.91815	0	4.97374	0	4.97715	0	4.97718	0	4.96999	0	4.97723	0			4.93255	0	4.9298	0	4.94753	0	4.93114	0	4.96816	0	4.90085	0	4.89712	0	4.89814	0	4.91614
	4.96062	0	4.95788	0	4.97561	0	4.95922	0	4.99624	0	4.92893	0	4.92521	0	4.92622	0	4.94422	0	4.94622	0	5.00182	0	5.00523	0	5.00525	0	4.99807	0	5.0053	0			4.96062	0	4.95788	0	4.97561	0	4.95922	0	4.99624	0	4.92893	0	4.92521	0	4.92622	0	4.94422
	4.9887	0	4.98596	0	5.00368	0	4.9873	0	5.02432	0	4.95702	0	4.95329	0	4.95432	0	4.97229	0	4.9743	0	5.0299	0	5.0333	0	5.03334	0	5.02614	0	5.03338	0			4.9887	0	4.98596	0	5.00368	0	4.9873	0	5.02432	0	4.95702	0	4.95329	0	4.95432	0	4.97229
	5.01679	0	5.01407	0	5.03176	0	5.01537	0	5.05239	0	4.98512	0	4.98137	0	4.98241	0	5.00039	0	5.00237	0	5.05798	0	5.06137	0	5.06144	0	5.05422	0	5.06145	0			5.01679	0	5.01407	0	5.03176	0	5.01537	0	5.05239	0	4.98512	0	4.98137	0	4.98241	0	5.00039
	5.04488	0	5.04214	0	5.05983	0	5.04345	0	5.08047	0	5.0132	0	5.00944	0	5.01049	0	5.02849	0	5.03045	0	5.08607	0	5.08947	0	5.08952	0	5.0823	0	5.08953	0			5.04488	0	5.04214	0	5.05983	0	5.04345	0	5.08047	0	5.0132	0	5.00944	0	5.01049	404.581	5.02849
	5.07296	0	5.07022	0	5.08791	0	5.07152	0	5.10855	0	5.04127	0	5.03752	0	5.03857	0	5.05656	0	5.05854	0	5.11417	0	5.11756	0	5.11759	0	5.11037	0	5.1176	0			5.07296	0	5.07022	0	5.08791	0	5.07152	0	5.10855	0	5.04127	0	5.03752	0	5.03857	498.648	5.05656
	5.10104	0	5.0983	0	5.11599	0	5.0996	0	5.13662	0	5.06935	0	5.06559	0	5.06665	0	5.08464	0	5.08664	0	5.14224	0	5.14564	0	5.14567	0	5.13847	0	5.1457	0			5.10104	0	5.0983	0	5.11599	0	5.0996	0	5.13662	0	5.06935	0	5.06559	0	5.06665	0	5.08464
	5.12911	0	5.12637	0	5.14408	0	5.1277	0	5.1647	0	5.09742	0	5.09367	0	5.09473	0	5.11271	0	5.11471	0	5.17032	0	5.17371	0	5.17374	0	5.16656	0	5.17379	0			5.12911	0	5.12637	0	5.14408	0	5.1277	0	5.1647	0	5.09742	0	5.09367	0	5.09473	466.073	5.11271
	5.15719	0	5.15445	0	5.17218	0	5.15579	0	5.19279	0	5.1255	0	5.12174	0	5.1228	0	5.14079	0	5.14279	0	5.19839	0	5.20178	0	5.20182	0	5.19464	0	5.20186	0			5.15719	0	5.15445	0	5.17218	0	5.15579	0	5.19279	0	5.1255	0	5.12174	0	5.1228	0	5.14079
	5.18527	0	5.18253	0	5.20025	0	5.18387	0	5.22089	0	5.15358	0	5.14984	0	5.15088	0	5.16887	0	5.17087	0	5.22647	0	5.22986	0	5.22989	0	5.22271	0	5.22994	0			5.18527	0	5.18253	0	5.20025	0	5.18387	0	5.22089	0	5.15358	0	5.14984	0	5.15088	481.604	5.16887
	5.21334	0	5.2106	0	5.22833	0	5.21194	0	5.24896	0	5.18165	0	5.17794	0	5.17897	0	5.19694	0	5.19894	0	5.25454	0	5.25794	0	5.25799	0	5.25079	0	5.25801	0			5.21334	0	5.2106	0	5.22833	0	5.21194	0	5.24896	0	5.18165	0	5.17794	0	5.17897	0	5.19694
	5.24142	0	5.2387	0	5.25641	0	5.24002	0	5.27704	0	5.20975	0	5.20601	0	5.20707	0	5.22504	0	5.22702	0	5.28262	0	5.28602	0	5.28608	0	5.27887	0	5.28609	0			5.24142	0	5.2387	0	5.25641	0	5.24002	0	5.27704	0	5.20975	0	5.20601	0	5.20707	450.12	5.22504
	5.26952	0	5.26679	0	5.28448	0	5.2681	0	5.30511	0	5.23784	0	5.23409	0	5.23514	0	5.25313	0	5.2551	0	5.31072	0	5.31409	0	5.31416	0	5.30694	0	5.31417	0			5.26952	0	5.26679	0	5.28448	0	5.2681	0	5.30511	0	5.23784	0	5.23409	0	5.23514	0	5.25313
	5.29761	0	5.29487	0	5.31256	0	5.29618	0	5.33319	0	5.26592	0	5.26217	0	5.26322	0	5.28121	0	5.28317	0	5.33881	0	5.34218	0	5.34223	0	5.33502	0	5.34225	0			5.29761	0	5.29487	0	5.31256	0	5.29618	0	5.33319	0	5.26592	0	5.26217	0	5.26322	0	5.28121
	5.32569	0	5.32294	0	5.34064	0	5.32425	0	5.36126	0	5.294	0	5.29024	0	5.29129	0	5.30929	0	5.31128	0	5.36689	0	5.37028	0	5.37031	0	5.36311	0	5.37032	0			5.32569	0	5.32294	0	5.34064	0	5.32425	0	5.36126	0	5.294	0	5.29024	0	5.29129	0	5.30929
	5.35376	0	5.35102	0	5.36871	0	5.35233	0	5.38934	0	5.32207	0	5.31832	0	5.31937	0	5.33736	0	5.33936	0	5.39496	0	5.39836	0	5.39839	0	5.39121	0	5.39842	0			5.35376	0	5.35102	0	5.36871	0	5.35233	0	5.38934	0	5.32207	0	5.31832	0	5.31937	387.287	5.33736
	5.38184	0	5.3791	0	5.39682	0	5.38044	0	5.41741	0	5.35015	0	5.3464	0	5.34745	0	5.36544	0	5.36744	0	5.42304	0	5.42644	0	5.42647	0	5.41929	0	5.42651	0			5.38184	0	5.3791	0	5.39682	0	5.38044	0	5.41741	0	5.35015	0	5.3464	0	5.34745	337.977	5.36544
	5.40992	0	5.40717	0	5.4249	0	5.40851	0	5.44551	0	5.37823	0	5.3745	0	5.37552	0	5.39352	0	5.39551	0	5.45111	0	5.45451	0	5.45455	0	5.44736	0	5.45458	0			5.40992	0	5.40717	0	5.4249	0	5.40851	0	5.44551	0	5.37823	0	5.3745	0	5.37552	328.122	5.39352
	5.43799	0	5.43525	0	5.45298	0	5.43659	0	5.47361	0	5.40631	0	5.40258	0	5.4036	0	5.42159	0	5.42359	0	5.47919	0	5.4826	0	5.48262	0	5.47544	0	5.48266	0			5.43799	0	5.43525	0	5.45298	0	5.43659	0	5.47361	0	5.40631	0	5.40258	0	5.4036	0	5.42159
	5.46607	0	5.46334	0	5.48106	0	5.46467	0	5.50168	0	5.4344	0	5.43066	0	5.4317	0	5.44967	0	5.45166	0	5.50727	0	5.51067	0	5.51072	0	5.50351	0	5.51073	0			5.46607	0	5.46334	0	5.48106	0	5.46467	0	5.50168	0	5.4344	0	5.43066	0	5.4317	379.602	5.44967
	5.49416	0	5.49144	0	5.50913	0	5.49274	0	5.52976	0	5.4625	0	5.45874	0	5.45978	0	5.47776	0	5.47974	0	5.53534	0	5.53875	0	5.53882	0	5.53159	0	5.53881	0			5.49416	0	5.49144	0	5.50913	0	5.49274	0	5.52976	0	5.4625	0	5.45874	0	5.45978	0	5.47776
	5.52226	0	5.51952	0	5.53721	0	5.52082	0	5.55784	0	5.49058	0	5.48681	0	5.48786	0	5.50586	0	5.50782	0	5.56343	0	5.56685	0	5.56689	0	5.55967	0	5.56689	0			5.52226	0	5.51952	0	5.53721	0	5.52082	0	5.55784	0	5.49058	0	5.48681	0	5.48786	0	5.50586
	5.55033	0	5.54759	0	5.56529	0	5.5489	0	5.58592	0	5.51865	0	5.51489	0	5.51593	0	5.53394	0	5.53591	0	5.59153	0	5.59494	0	5.59497	0	5.58774	0	5.59496	0			5.55033	0	5.54759	0	5.56529	0	5.5489	0	5.58592	0	5.51865	0	5.51489	0	5.51593	0	5.53394
	5.57841	0	5.57567	0	5.59336	0	5.57697	0	5.61399	0	5.54673	0	5.54297	0	5.54401	0	5.56201	0	5.56401	0	5.6196	0	5.62302	0	5.62304	0	5.61585	0	5.62306	0			5.57841	0	5.57567	0	5.59336	0	5.57697	0	5.61399	0	5.54673	0	5.54297	0	5.54401	340.823	5.56201
	5.60648	0	5.60375	0	5.62145	0	5.60507	0	5.64207	0	5.5748	0	5.57104	0	5.57209	0	5.59009	0	5.59209	0	5.64768	0	5.6511	0	5.65112	0	5.64394	0	5.65115	0			5.60648	0	5.60375	0	5.62145	0	5.60507	0	5.64207	0	5.5748	0	5.57104	0	5.57209	0	5.59009
	5.63456	0	5.63182	0	5.64955	0	5.63316	0	5.67016	0	5.60288	0	5.59912	0	5.60016	0	5.61816	0	5.62016	0	5.67576	0	5.67917	0	5.67919	0	5.67201	0	5.67923	0			5.63456	0	5.63182	0	5.64955	0	5.63316	0	5.67016	0	5.60288	0	5.59912	0	5.60016	703.43	5.61816
	5.66264	0	5.6599	0	5.67763	0	5.66124	0	5.69825	0	5.63095	0	5.62721	0	5.62824	0	5.64624	0	5.64824	0	5.70383	0	5.70725	0	5.70727	0	5.70009	0	5.7073	0			5.66264	0	5.6599	0	5.67763	0	5.66124	0	5.69825	0	5.63095	0	5.62721	0	5.62824	0	5.64624
	5.69071	0	5.68798	0	5.7057	0	5.68931	0	5.72633	0	5.65903	0	5.65531	0	5.65634	0	5.67431	0	5.67631	0	5.73191	0	5.73533	0	5.73537	0	5.72816	0	5.73538	0			5.69071	0	5.68798	0	5.7057	0	5.68931	0	5.72633	0	5.65903	0	5.65531	0	5.65634	0	5.67431
	5.71879	0	5.71608	0	5.73378	0	5.71739	0	5.75441	0	5.68713	0	5.68339	0	5.68443	0	5.70241	0	5.70439	0	5.75998	0	5.76341	0	5.76347	0	5.75624	0	5.76345	0			5.71879	0	5.71608	0	5.73378	0	5.71739	0	5.75441	0	5.68713	0	5.68339	0	5.68443	322.639	5.70241
	5.74689	0	5.74416	0	5.76185	0	5.74546	0	5.78248	0	5.71522	0	5.71146	0	5.71251	0	5.73051	0	5.73246	0	5.78808	0	5.79148	0	5.79154	0	5.78432	0	5.79154	0			5.74689	0	5.74416	0	5.76185	0	5.74546	0	5.78248	0	5.71522	0	5.71146	0	5.71251	0	5.73051
	5.77498	0	5.77224	0	5.78993	0	5.77354	0	5.81056	0	5.74329	0	5.73954	0	5.74059	0	5.75858	0	5.76054	0	5.81617	0	5.81958	0	5.81962	0	5.81239	0	5.81961	0			5.77498	0	5.77224	0	5.78993	0	5.77354	0	5.81056	0	5.74329	0	5.73954	0	5.74059	528.404	5.75858
	5.80306	0	5.80032	0	5.81801	0	5.80161	0	5.83864	0	5.77137	0	5.76761	0	5.76866	0	5.78666	0	5.78864	0	5.84425	0	5.84767	0	5.84769	0	5.84049	0	5.84769	0			5.80306	0	5.80032	0	5.81801	0	5.80161	0	5.83864	0	5.77137	0	5.76761	0	5.76866	0	5.78666
	5.83113	0	5.82839	0	5.84608	0	5.82968	0	5.86671	0	5.79944	0	5.79569	0	5.79674	0	5.81474	0	5.81673	0	5.87233	0	5.87575	0	5.87577	0	5.86859	0	5.87578	0			5.83113	0	5.82839	0	5.84608	0	5.82968	0	5.86671	0	5.79944	0	5.79569	0	5.79674	0	5.81474
	5.85921	0	5.85647	0	5.87418	0	5.85778	0	5.89479	0	5.82753	0	5.82377	0	5.82481	0	5.84281	0	5.8448	0	5.9004	0	5.90382	0	5.90384	0	5.89666	0	5.90388	0			5.85921	0	5.85647	0	5.87418	0	5.85778	0	5.89479	0	5.82753	0	5.82377	0	5.82481	437.619	5.84281
	5.88729	0	5.88455	0	5.90227	0	5.88587	0	5.92289	0	5.8556	0	5.85187	0	5.85289	0	5.87089	0	5.87288	0	5.92848	0	5.9319	0	5.93192	0	5.92474	0	5.93196	0			5.88729	0	5.88455	0	5.90227	0	5.88587	0	5.92289	0	5.8556	0	5.85187	0	5.85289	0	5.87089
	5.91536	0	5.91263	0	5.93035	0	5.91395	0	5.95098	0	5.88368	0	5.87995	0	5.88097	0	5.89897	0	5.90095	0	5.95656	0	5.95997	0	5.95999	0	5.95282	0	5.96003	0			5.91536	0	5.91263	0	5.93035	0	5.91395	0	5.95098	0	5.88368	0	5.87995	0	5.88097	0	5.89897
	5.94344	0	5.94072	0	5.95842	0	5.94203	0	5.97906	0	5.91177	0	5.90803	0	5.90907	0	5.92704	0	5.92903	0	5.98463	0	5.98805	0	5.98808	0	5.9809	0	5.98811	0			5.94344	0	5.94072	0	5.95842	0	5.94203	0	5.97906	0	5.91177	0	5.90803	0	5.90907	0	5.92704
	5.97153	0	5.96882	0	5.9865	0	5.9701	0	6.00713	0	5.93987	0	5.93611	0	5.93715	0	5.95514	0	5.95711	0	6.01271	0	6.01613	0	6.01618	0	6.00897	0	6.01619	0			5.97153	0	5.96882	0	5.9865	0	5.9701	0	6.00713	0	5.93987	0	5.93611	0	5.93715	0	5.95514
	5.99963	0	5.99689	0	6.01458	0	5.99818	0	6.03521	0	5.96794	0	5.96419	0	5.96523	0	5.98323	0	5.98519	0	6.0408	0	6.04422	0	6.04426	0	6.03705	0	6.04426	0			5.99963	0	5.99689	0	6.01458	0	5.99818	0	6.03521	0	5.96794	0	5.96419	0	5.96523	0	5.98323
	6.02771	0	6.02497	0	6.04265	0	6.02626	0	6.06329	0	5.99602	0	5.99226	0	5.9933	0	6.01131	0	6.01328	0	6.0689	0	6.07232	0	6.07234	0	6.06512	0	6.07234	0			6.02771	0	6.02497	0	6.04265	0	6.02626	0	6.06329	0	5.99602	0	5.99226	0	5.9933	0	6.01131
	6.05579	0	6.05305	0	6.07073	0	6.05433	0	6.09136	0	6.0241	0	6.02034	0	6.02138	0	6.03938	0	6.04137	0	6.09697	0	6.1004	0	6.10041	0	6.09322	0	6.10043	0			6.05579	0	6.05305	0	6.07073	0	6.05433	0	6.09136	0	6.0241	0	6.02034	0	6.02138	380.068	6.03938
	6.08386	0	6.08113	0	6.09882	0	6.08242	0	6.11944	0	6.05218	0	6.04841	0	6.04945	0	6.06746	0	6.06945	0	6.12505	0	6.12848	0	6.12849	0	6.12131	0	6.12853	0			6.08386	0	6.08113	0	6.09882	0	6.08242	0	6.11944	0	6.05218	0	6.04841	0	6.04945	0	6.06746
	6.11194	0	6.1092	0	6.12692	0	6.11052	0	6.14753	0	6.08025	0	6.07649	0	6.07753	0	6.09553	0	6.09753	0	6.15313	0	6.15655	0	6.15657	0	6.14939	0	6.1566	0			6.11194	0	6.1092	0	6.12692	0	6.11052	0	6.14753	0	6.08025	0	6.07649	0	6.07753	0	6.09553
	6.14001	0	6.13728	0	6.15499	0	6.13859	0	6.17563	0	6.10833	0	6.10458	0	6.10561	0	6.12361	0	6.1256	0	6.1812	0	6.18463	0	6.18464	0	6.17747	0	6.18468	0			6.14001	0	6.13728	0	6.15499	0	6.13859	0	6.17563	0	6.10833	0	6.10458	0	6.10561	0	6.12361
	6.16809	0	6.16536	0	6.18307	0	6.16667	0	6.2037	0	6.1364	0	6.13268	0	6.13369	0	6.15163	0	6.15367	0	6.20928	0	6.2127	0	6.21274	0	6.20554	0	6.21275	0			6.16809	0	6.16536	0	6.18307	0	6.16667	0	6.2037	0	6.1364	0	6.13268	0	6.13369	0	6.15163
	6.19617	0	6.19346	0	6.21115	0	6.19475	0	6.23178	0	6.16451	0	6.16076	0	6.1618	0	6.17971	0	6.18175	0	6.23736	0	6.24078	0	6.24083	0	6.23362	0	6.24083	0			6.19617	0	6.19346	0	6.21115	0	6.19475	0	6.23178	0	6.16451	0	6.16076	0	6.1618	0	6.17971
	6.22427	0	6.22153	0	6.23922	0	6.22282	0	6.25985	0	6.1926	0	6.18884	0	6.18987	0	6.2078	0	6.20983	0	6.26545	0	6.26886	0	6.2689	0	6.2617	0	6.26891	0			6.22427	0	6.22153	0	6.23922	0	6.22282	0	6.25985	0	6.1926	0	6.18884	0	6.18987	0	6.2078
	6.25235	0	6.24961	0	6.2673	0	6.2509	0	6.28793	0	6.22067	0	6.21691	0	6.21795	0	6.23589	0	6.2379	0	6.29354	0	6.29695	0	6.29698	0	6.28977	0	6.29699	0			6.25235	0	6.24961	0	6.2673	0	6.2509	0	6.28793	0	6.22067	0	6.21691	0	6.21795	0	6.23589
	6.28043	0	6.27769	0	6.29537	0	6.27898	0	6.31601	0	6.24875	0	6.24499	0	6.24603	0	6.26397	0	6.266	0	6.32162	0	6.32505	0	6.32505	0	6.31786	0	6.32506	0			6.28043	0	6.27769	0	6.29537	0	6.27898	0	6.31601	0	6.24875	0	6.24499	0	6.24603	0	6.26397
	6.30851	0	6.30576	0	6.32345	0	6.30705	0	6.34408	0	6.27683	0	6.27307	0	6.2741	0	6.29204	0	6.29409	0	6.3497	0	6.35313	0	6.35313	0	6.34596	0	6.35316	0			6.30851	0	6.30576	0	6.32345	0	6.30705	0	6.34408	0	6.27683	0	6.27307	0	6.2741	0	6.29204
	6.33659	0	6.33384	0	6.35156	0	6.33516	0	6.37216	0	6.3049	0	6.30114	0	6.30218	0	6.32012	0	6.32217	0	6.37777	0	6.3812	0	6.38121	0	6.37403	0	6.38126	0			6.33659	0	6.33384	0	6.35156	0	6.33516	0	6.37216	0	6.3049	0	6.30114	0	6.30218	0	6.32012
	6.36466	0	6.36192	0	6.37965	0	6.36324	0	6.40026	0	6.33298	0	6.32925	0	6.33025	0	6.3482	0	6.35024	0	6.40585	0	6.40928	0	6.40929	0	6.40211	0	6.40933	0			6.36466	0	6.36192	0	6.37965	0	6.36324	0	6.40026	0	6.33298	0	6.32925	0	6.33025	0	6.3482
	6.39274	0	6.38999	0	6.40773	0	6.39132	0	6.42835	0	6.36105	0	6.35733	0	6.35833	0	6.37627	0	6.37832	0	6.43393	0	6.43735	0	6.43736	0	6.43019	0	6.43741	0			6.39274	0	6.38999	0	6.40773	0	6.39132	0	6.42835	0	6.36105	0	6.35733	0	6.35833	0	6.37627
	6.42082	0	6.41808	0	6.4358	0	6.41939	0	6.45643	0	6.38915	0	6.3854	0	6.38643	0	6.40435	0	6.4064	0	6.46201	0	6.46543	0	6.46546	0	6.45826	0	6.46549	0			6.42082	0	6.41808	0	6.4358	0	6.41939	0	6.45643	0	6.38915	0	6.3854	0	6.38643	0	6.40435
	6.44891	0	6.44618	0	6.46388	0	6.44747	0	6.4845	0	6.41725	0	6.41348	0	6.41452	0	6.43243	0	6.43448	0	6.49008	0	6.49351	0	6.49356	0	6.48634	0	6.49356	0			6.44891	0	6.44618	0	6.46388	0	6.44747	0	6.4845	0	6.41725	0	6.41348	0	6.41452	0	6.43243
	6.47701	0	6.47425	0	6.49195	0	6.47555	0	6.51258	0	6.44533	0	6.44156	0	6.4426	0	6.46052	0	6.46255	0	6.51818	0	6.5216	0	6.52163	0	6.51442	0	6.52164	0			6.47701	0	6.47425	0	6.49195	0	6.47555	0	6.51258	0	6.44533	0	6.44156	0	6.4426	0	6.46052
	6.50509	0	6.50233	0	6.52003	0	6.50362	0	6.54066	0	6.4734	0	6.46964	0	6.47067	0	6.48862	0	6.49065	0	6.54627	0	6.54969	0	6.54971	0	6.54249	0	6.54971	0			6.50509	0	6.50233	0	6.52003	0	6.50362	0	6.54066	0	6.4734	0	6.46964	0	6.47067	0	6.48862
	6.53317	0	6.5304	0	6.54811	0	6.5317	0	6.56873	0	6.50148	0	6.49771	0	6.49875	0	6.51669	0	6.51875	0	6.57435	0	6.57777	0	6.57778	0	6.5706	0	6.57781	0			6.53317	0	6.5304	0	6.54811	0	6.5317	0	6.56873	0	6.50148	0	6.49771	0	6.49875	0	6.51669
	6.56124	0	6.55848	0	6.5762	0	6.55979	0	6.59681	0	6.52955	0	6.52579	0	6.52683	0	6.54477	0	6.54683	0	6.60242	0	6.60585	0	6.60586	0	6.59869	0	6.6059	0			6.56124	0	6.55848	0	6.5762	0	6.55979	0	6.59681	0	6.52955	0	6.52579	0	6.52683	0	6.54477
	6.58932	0	6.58656	0	6.6043	0	6.58789	0	6.6249	0	6.55763	0	6.55386	0	6.55491	0	6.57285	0	6.5749	0	6.6305	0	6.63392	0	6.63394	0	6.62676	0	6.63398	0			6.58932	0	6.58656	0	6.6043	0	6.58789	0	6.6249	0	6.55763	0	6.55386	0	6.55491	0	6.57285
	6.6174	0	6.61463	0	6.63238	0	6.61596	0	6.65301	0	6.5857	0	6.58195	0	6.58298	0	6.60092	0	6.60298	0	6.65857	0	6.662	0	6.66201	0	6.65484	0	6.66206	0			6.6174	0	6.61463	0	6.63238	0	6.61596	0	6.65301	0	6.5857	0	6.58195	0	6.58298	0	6.60092
	6.64547	0	6.6427	0	6.66045	0	6.64404	0	6.68108	0	6.61378	0	6.61005	0	6.61108	0	6.629	0	6.63105	0	6.68665	0	6.69008	0	6.69011	0	6.68291	0	6.69014	0			6.64547	0	6.6427	0	6.66045	0	6.64404	0	6.68108	0	6.61378	0	6.61005	0	6.61108	0	6.629
	6.67355	0	6.67081	0	6.68853	0	6.67211	0	6.70916	0	6.64188	0	6.63813	0	6.63918	0	6.65708	0	6.65913	0	6.71472	0	6.71815	0	6.7182	0	6.71099	0	6.71821	0			6.67355	0	6.67081	0	6.68853	0	6.67211	0	6.70916	0	6.64188	0	6.63813	0	6.63918	0	6.65708
	6.70165	0	6.69889	0	6.7166	0	6.70019	0	6.73724	0	6.66997	0	6.6662	0	6.66725	0	6.68517	0	6.6872	0	6.74282	0	6.74623	0	6.74628	0	6.73906	0	6.74629	0			6.70165	0	6.69889	0	6.7166	0	6.70019	0	6.73724	0	6.66997	0	6.6662	0	6.66725	0	6.68517
	6.72973	0	6.72697	0	6.74468	0	6.72827	0	6.76531	0	6.69805	0	6.69428	0	6.69533	0	6.71327	0	6.71528	0	6.77092	0	6.77432	0	6.77436	0	6.76714	0	6.77437	0			6.72973	0	6.72697	0	6.74468	0	6.72827	0	6.76531	0	6.69805	0	6.69428	0	6.69533	0	6.71327
	6.7578	0	6.75504	0	6.77275	0	6.75634	0	6.79339	0	6.72612	0	6.72236	0	6.72341	0	6.74134	0	6.74338	0	6.79899	0	6.80242	0	6.80243	0	6.79523	0	6.80244	0			6.7578	0	6.75504	0	6.77275	0	6.75634	0	6.79339	0	6.72612	0	6.72236	0	6.72341	0	6.74134
	6.78588	0	6.78312	0	6.80083	0	6.78442	0	6.82146	0	6.7542	0	6.75043	0	6.75148	0	6.76942	0	6.77147	0	6.82707	0	6.8305	0	6.83051	0	6.82333	0	6.83054	0			6.78588	0	6.78312	0	6.80083	0	6.78442	0	6.82146	0	6.7542	0	6.75043	0	6.75148	0	6.76942
	6.81395	0	6.8112	0	6.82893	0	6.81251	0	6.84954	0	6.78228	0	6.77851	0	6.77956	0	6.7975	0	6.79954	0	6.85515	0	6.85857	0	6.85859	0	6.85141	0	6.85864	0			6.81395	0	6.8112	0	6.82893	0	6.81251	0	6.84954	0	6.78228	0	6.77851	0	6.77956	0	6.7975
	6.84203	0	6.83928	0	6.85702	0	6.84061	0	6.87764	0	6.81036	0	6.80661	0	6.80764	0	6.82558	0	6.82762	0	6.88322	0	6.88665	0	6.88666	0	6.87948	0	6.88672	0			6.84203	0	6.83928	0	6.85702	0	6.84061	0	6.87764	0	6.81036	0	6.80661	0	6.80764	0	6.82558
	6.87011	0	6.86735	0	6.8851	0	6.86868	0	6.90573	0	6.83843	0	6.8347	0	6.83571	0	6.85365	0	6.85569	0	6.9113	0	6.91472	0	6.91474	0	6.90756	0	6.91479	0			6.87011	0	6.86735	0	6.8851	0	6.86868	0	6.90573	0	6.83843	0	6.8347	0	6.83571	0	6.85365
	6.89818	0	6.89544	0	6.91318	0	6.89676	0	6.9338	0	6.86653	0	6.86278	0	6.86382	0	6.88173	0	6.88378	0	6.93938	0	6.9428	0	6.94283	0	6.93563	0	6.94287	0			6.89818	0	6.89544	0	6.91318	0	6.89676	0	6.9338	0	6.86653	0	6.86278	0	6.86382	0	6.88173
	6.92627	0	6.92354	0	6.94125	0	6.92484	0	6.96188	0	6.89462	0	6.89085	0	6.8919	0	6.90981	0	6.91185	0	6.96745	0	6.97088	0	6.97093	0	6.96371	0	6.97095	0			6.92627	0	6.92354	0	6.94125	0	6.92484	0	6.96188	0	6.89462	0	6.89085	0	6.8919	0	6.90981
	6.95437	0	6.95162	0	6.96933	0	6.95292	0	6.98995	0	6.9227	0	6.91893	0	6.91998	0	6.93792	0	6.93993	0	6.99555	0	6.99898	0	6.99901	0	6.99178	0	6.99902	0			6.95437	0	6.95162	0	6.96933	0	6.95292	0	6.98995	0	6.9227	0	6.91893	0	6.91998	0	6.93792
	6.98245	0	6.9797	0	6.9974	0	6.98099	0	7.01803	0	6.95078	0	6.947	0	6.94805	0	6.96599	0	6.96802	0	7.02365	0	7.02707	0	7.02708	0	7.01986	0	7.0271	0			6.98245	0	6.9797	0	6.9974	0	6.98099	0	7.01803	0	6.95078	0	6.947	0	6.94805	0	6.96599
	7.01053	0	7.00777	0	7.02548	0	7.00907	0	7.04611	0	6.97885	0	6.97508	0	6.97613	0	6.99407	0	6.99612	0	7.05172	0	7.05514	0	7.05516	0	7.04796	0	7.0552	0			7.01053	0	7.00777	0	7.02548	0	7.00907	0	7.04611	0	6.97885	0	6.97508	0	6.97613	0	6.99407
	7.0386	0	7.03585	0	7.05357	0	7.03716	0	7.07418	0	7.00693	0	7.00316	0	7.0042	0	7.02214	0	7.02419	0	7.0798	0	7.08322	0	7.08323	0	7.07605	0	7.08328	0			7.0386	0	7.03585	0	7.05357	0	7.03716	0	7.07418	0	7.00693	0	7.00316	0	7.0042	0	7.02214
	7.06668	0	7.06392	0	7.08167	0	7.06526	0	7.10227	0	7.035	0	7.03123	0	7.03228	316.56	7.05022	0	7.05227	0	7.10788	0	7.11129	0	7.11131	0	7.10413	0	7.11136	0			7.06668	0	7.06392	0	7.08167	0	7.06526	0	7.10227	0	7.035	0	7.03123	0	7.03228	0	7.05022
	7.09475	0	7.092	0	7.10975	0	7.09334	0	7.13037	0	7.06308	0	7.05932	0	7.06035	0	7.0783	0	7.08035	0	7.13595	0	7.13937	0	7.13939	0	7.1322	0	7.13944	0			7.09475	0	7.092	0	7.10975	0	7.09334	0	7.13037	0	7.06308	0	7.05932	0	7.06035	0	7.0783
	7.12283	0	7.12008	0	7.13782	0	7.12141	0	7.15845	0	7.09116	0	7.08742	0	7.08844	0	7.10638	0	7.10842	0	7.16403	0	7.16745	0	7.16748	0	7.16028	0	7.16752	0			7.12283	0	7.12008	0	7.13782	0	7.12141	0	7.15845	0	7.09116	0	7.08742	0	7.08844	0	7.10638
	7.1509	0	7.14818	0	7.1659	0	7.14949	0	7.18653	0	7.11926	0	7.1155	0	7.11655	0	7.13445	0	7.1365	0	7.1921	0	7.19552	0	7.19558	0	7.18835	0	7.19559	0			7.1509	0	7.14818	0	7.1659	0	7.14949	0	7.18653	0	7.11926	0	7.1155	0	7.11655	0	7.13445
	7.179	0	7.17627	0	7.19398	0	7.17756	0	7.2146	0	7.14734	0	7.14357	0	7.14462	0	7.16255	0	7.16457	0	7.2202	0	7.2236	0	7.22365	0	7.21643	0	7.22367	0			7.179	0	7.17627	0	7.19398	0	7.17756	0	7.2146	0	7.14734	0	7.14357	0	7.14462	0	7.16255
	7.2071	0	7.20434	0	7.22205	0	7.20564	0	7.24268	0	7.17542	0	7.17165	0	7.1727	0	7.19064	0	7.19265	0	7.24829	0	7.25169	0	7.25173	0	7.2445	0	7.25175	0			7.2071	0	7.20434	0	7.22205	0	7.20564	0	7.24268	0	7.17542	0	7.17165	0	7.1727	0	7.19064
	7.23517	0	7.23242	0	7.25013	0	7.23372	0	7.27075	0	7.20349	0	7.19972	0	7.20077	0	7.21872	0	7.22075	0	7.27637	0	7.27979	0	7.27981	0	7.27259	0	7.27982	0			7.23517	0	7.23242	0	7.25013	0	7.23372	0	7.27075	0	7.20349	0	7.19972	0	7.20077	0	7.21872
	7.26325	0	7.26048	0	7.2782	0	7.2618	0	7.29883	0	7.23157	0	7.2278	0	7.22885	0	7.24679	0	7.24884	0	7.30445	0	7.30786	0	7.30788	0	7.30069	0	7.30792	0			7.26325	0	7.26048	0	7.2782	0	7.2618	0	7.29883	0	7.23157	0	7.2278	0	7.22885	0	7.24679
	7.29132	0	7.28855	0	7.30631	0	7.2899	0	7.32691	0	7.25965	0	7.25588	0	7.25693	0	7.27487	0	7.27692	0	7.33252	0	7.33594	0	7.33596	0	7.32877	0	7.33601	0			7.29132	0	7.28855	0	7.30631	0	7.2899	0	7.32691	0	7.25965	0	7.25588	0	7.25693	0	7.27487
	7.3194	0	7.31663	0	7.33439	0	7.31799	0	7.35501	0	7.28773	0	7.28397	0	7.285	0	7.30294	0	7.305	0	7.3606	0	7.36402	0	7.36404	0	7.35684	0	7.36409	0			7.3194	0	7.31663	0	7.33439	0	7.31799	0	7.35501	0	7.28773	0	7.28397	0	7.285	0	7.30294
	7.34748	0	7.3447	0	7.36247	0	7.34606	0	7.3831	0	7.3158	0	7.31206	0	7.31308	0	7.33102	0	7.33308	0	7.38868	0	7.3921	0	7.39211	0	7.38492	0	7.39217	0			7.34748	0	7.3447	0	7.36247	0	7.34606	0	7.3831	0	7.3158	0	7.31206	0	7.31308	0	7.33102
	7.37555	0	7.37278	0	7.39054	0	7.37414	0	7.41118	0	7.3439	0	7.34014	0	7.34118	0	7.3591	0	7.36115	0	7.41675	0	7.42017	0	7.42021	0	7.413	0	7.42024	0			7.37555	0	7.37278	0	7.39054	0	7.37414	0	7.41118	0	7.3439	0	7.34014	0	7.34118	0	7.3591
	7.40364	0	7.40088	0	7.41862	0	7.40222	0	7.43925	0	7.372	0	7.36821	0	7.36927	0	7.38718	0	7.38923	0	7.44483	0	7.44825	0	7.44831	0	7.44108	0	7.44832	0			7.40364	0	7.40088	0	7.41862	0	7.40222	0	7.43925	0	7.372	0	7.36821	0	7.36927	0	7.38718
	7.43175	0	7.42896	0	7.4467	0	7.43029	0	7.46733	0	7.40007	0	7.39629	0	7.39735	0	7.41527	0	7.41731	0	7.47292	0	7.47634	0	7.47638	0	7.46915	0	7.4764	0			7.43175	0	7.42896	0	7.4467	0	7.43029	0	7.46733	0	7.40007	0	7.39629	0	7.39735	0	7.41527
	7.45982	0	7.45703	0	7.47477	0	7.45837	0	7.49541	0	7.42815	0	7.42437	0	7.42542	0	7.44336	0	7.4454	0	7.50102	0	7.50444	0	7.50446	0	7.49723	0	7.50447	0			7.45982	0	7.45703	0	7.47477	0	7.45837	0	7.49541	0	7.42815	0	7.42437	0	7.42542	0	7.44336
	7.4879	0	7.48511	0	7.50285	0	7.48644	0	7.52348	0	7.45622	0	7.45244	0	7.4535	0	7.47143	0	7.4735	0	7.5291	0	7.53251	0	7.53253	0	7.52533	0	7.53257	0			7.4879	0	7.48511	0	7.50285	0	7.48644	0	7.52348	0	7.45622	0	7.45244	0	7.4535	0	7.47143
	7.51597	0	7.51318	0	7.53094	0	7.51454	0	7.55156	0	7.4843	0	7.48052	0	7.48158	0	7.49951	0	7.50158	0	7.55717	0	7.56059	0	7.56061	0	7.55342	0	7.56066	0			7.51597	0	7.51318	0	7.53094	0	7.51454	0	7.55156	0	7.4843	0	7.48052	0	7.48158	0	7.49951
	7.54405	0	7.54126	0	7.55905	0	7.54264	0	7.57965	0	7.51238	0	7.50859	0	7.50965	0	7.52758	0	7.52965	0	7.58525	0	7.58867	0	7.58869	0	7.5815	0	7.58873	0			7.54405	0	7.54126	0	7.55905	0	7.54264	0	7.57965	0	7.51238	0	7.50859	0	7.50965	0	7.52758
	7.57213	0	7.56933	0	7.58712	0	7.57072	0	7.60775	0	7.54045	0	7.53668	0	7.53773	0	7.55566	0	7.55773	0	7.61332	0	7.61674	0	7.61676	0	7.60957	0	7.61681	0			7.57213	0	7.56933	0	7.58712	0	7.57072	0	7.60775	0	7.54045	0	7.53668	0	7.53773	0	7.55566
	7.6002	0	7.59741	0	7.61519	0	7.5988	0	7.63583	0	7.56853	0	7.56478	0	7.56582	0	7.58374	0	7.5858	0	7.6414	0	7.64482	0	7.64486	0	7.63765	0	7.64488	0			7.6002	0	7.59741	0	7.61519	0	7.5988	0	7.63583	0	7.56853	0	7.56478	0	7.56582	0	7.58374
	7.62828	0	7.62548	0	7.64327	0	7.62687	0	7.66391	0	7.59663	0	7.59285	0	7.59392	0	7.61181	0	7.61388	0	7.66948	0	7.6729	0	7.67296	0	7.66573	0	7.67296	0			7.62828	0	7.62548	0	7.64327	0	7.62687	0	7.66391	0	7.59663	0	7.59285	0	7.59392	0	7.61181
	7.65637	0	7.65358	0	7.67135	0	7.65495	0	7.69198	0	7.62472	0	7.62093	0	7.622	0	7.6399	0	7.64196	0	7.69758	0	7.70097	0	7.70103	0	7.6938	0	7.70104	0			7.65637	0	7.65358	0	7.67135	0	7.65495	0	7.69198	0	7.62472	0	7.62093	0	7.622	0	7.6399
	7.68446	0	7.68166	0	7.69942	0	7.68303	0	7.72006	0	7.65279	0	7.64901	0	7.65007	0	7.668	0	7.67003	0	7.72567	0	7.72907	0	7.72911	0	7.72188	0	7.72911	0			7.68446	0	7.68166	0	7.69942	0	7.68303	0	7.72006	0	7.65279	0	7.64901	0	7.65007	0	7.668
	7.71254	0	7.70974	0	7.7275	0	7.7111	0	7.74814	0	7.68087	0	7.67709	0	7.67815	0	7.69608	0	7.69813	0	7.75375	0	7.75716	0	7.75719	0	7.74997	0	7.75719	0			7.71254	0	7.70974	0	7.7275	0	7.7111	0	7.74814	0	7.68087	0	7.67709	0	7.67815	0	7.69608
	7.74062	0	7.73781	0	7.75557	0	7.73918	0	7.77621	0	7.70895	0	7.70517	0	7.70623	0	7.72415	0	7.72622	0	7.78182	0	7.78524	0	7.78526	0	7.77807	0	7.78528	0			7.74062	0	7.73781	0	7.75557	0	7.73918	0	7.77621	0	7.70895	0	7.70517	0	7.70623	0	7.72415
	7.76869	0	7.76589	0	7.78367	0	7.76728	0	7.80429	0	7.73702	0	7.73324	0	7.7343	0	7.75223	0	7.7543	0	7.8099	0	7.81331	0	7.81334	0	7.80614	0	7.81338	0			7.76869	0	7.76589	0	7.78367	0	7.76728	0	7.80429	0	7.73702	0	7.73324	0	7.7343	0	7.75223
	7.79677	0	7.79396	0	7.81176	0	7.79537	0	7.83239	0	7.7651	0	7.76134	0	7.76238	0	7.78031	0	7.78238	0	7.83797	0	7.84139	0	7.84141	0	7.83422	0	7.84145	0			7.79677	0	7.79396	0	7.81176	0	7.79537	0	7.83239	0	7.7651	0	7.76134	0	7.76238	0	7.78031
	7.82485	0	7.82204	0	7.83983	0	7.82344	0	7.86048	0	7.79318	0	7.78943	0	7.79045	0	7.80838	0	7.81045	0	7.86605	0	7.86946	0	7.86949	0	7.86229	0	7.86953	0			7.82485	0	7.82204	0	7.83983	0	7.82344	0	7.86048	0	7.79318	0	7.78943	0	7.79045	0	7.80838
	7.85292	0	7.85011	0	7.86791	0	7.85152	0	7.88855	0	7.82127	0	7.81751	0	7.81855	0	7.83646	0	7.83853	0	7.89413	0	7.89754	0	7.89759	0	7.89037	0	7.8976	0			7.85292	0	7.85011	0	7.86791	0	7.85152	0	7.88855	0	7.82127	0	7.81751	0	7.81855	0	7.83646
	7.88101	0	7.87821	0	7.89599	0	7.8796	0	7.91663	0	7.84937	0	7.84558	0	7.84664	0	7.86453	0	7.86661	0	7.9222	0	7.92562	0	7.92568	0	7.91845	0	7.92568	0			7.88101	0	7.87821	0	7.89599	0	7.8796	0	7.91663	0	7.84937	0	7.84558	0	7.84664	0	7.86453
	7.90911	0	7.9063	0	7.92406	0	7.90767	0	7.9447	0	7.87744	0	7.87366	0	7.87472	0	7.89264	0	7.89468	0	7.9503	0	7.95372	0	7.95376	0	7.94652	0	7.95376	0			7.90911	0	7.9063	0	7.92406	0	7.90767	0	7.9447	0	7.87744	0	7.87366	0	7.87472	0	7.89264
	7.93718	0	7.93438	0	7.95214	0	7.93575	0	7.97278	0	7.90552	0	7.90173	0	7.90279	0	7.92073	0	7.92278	0	7.9784	0	7.98181	0	7.98184	0	7.9746	0	7.98183	0			7.93718	0	7.93438	0	7.95214	0	7.93575	0	7.97278	0	7.90552	0	7.90173	0	7.90279	346.322	7.92073
	7.96526	0	7.96245	0	7.98022	0	7.96382	0	8.00085	0	7.9336	0	7.92982	0	7.93087	0	7.94881	0	7.95088	0	8.00647	0	8.00989	0	8.00991	0	8.0027	0	8.00993	0			7.96526	0	7.96245	0	7.98022	0	7.96382	0	8.00085	0	7.9336	0	7.92982	0	7.93087	0	7.94881
	7.99333	0	7.99053	0	8.00831	0	7.99191	0	8.02893	0	7.96167	0	7.95789	0	7.95894	0	7.97688	0	7.97895	0	8.03455	0	8.03796	0	8.03799	0	8.03079	0	8.03802	0			7.99333	0	7.99053	0	8.00831	0	7.99191	0	8.02893	0	7.96167	0	7.95789	0	7.95894	0	7.97688
	8.02141	0	8.01861	0	8.03641	0	8.02001	0	8.05702	0	7.98975	0	7.98597	0	7.98702	0	8.00496	0	8.00703	0	8.06262	0	8.06604	0	8.06606	0	8.05887	0	8.0661	0			8.02141	0	8.01861	0	8.03641	0	8.02001	0	8.05702	0	7.98975	0	7.98597	0	7.98702	0	8.00496
	8.04949	0	8.04668	0	8.06448	0	8.04809	0	8.08512	0	8.01783	0	8.01406	0	8.01509	0	8.03303	0	8.0351	0	8.0907	0	8.09412	0	8.09414	0	8.08694	0	8.09417	0			8.04949	0	8.04668	0	8.06448	0	8.04809	0	8.08512	0	8.01783	0	8.01406	0	8.01509	0	8.03303
	8.07757	0	8.07476	0	8.09256	0	8.07616	0	8.11319	0	8.04591	0	8.04216	0	8.04318	0	8.06111	0	8.06319	0	8.11878	0	8.12219	0	8.12223	0	8.11502	0	8.12225	0			8.07757	0	8.07476	0	8.09256	0	8.07616	0	8.11319	0	8.04591	0	8.04216	0	8.04318	0	8.06111
	8.10564	0	8.10283	0	8.12063	0	8.10424	0	8.14127	0	8.07401	0	8.07023	0	8.07129	0	8.08919	0	8.09126	0	8.14685	0	8.15027	0	8.15033	0	8.14309	0	8.15033	0			8.10564	0	8.10283	0	8.12063	0	8.10424	0	8.14127	0	8.07401	0	8.07023	0	8.07129	0	8.08919
	8.13374	0	8.13092	0	8.14871	0	8.13231	0	8.16934	0	8.10209	0	8.09831	0	8.09936	0	8.11728	0	8.11934	0	8.17495	0	8.17834	0	8.1784	0	8.17117	0	8.1784	0			8.13374	0	8.13092	0	8.14871	0	8.13231	0	8.16934	0	8.10209	0	8.09831	0	8.09936	0	8.11728
	8.16184	0	8.15902	0	8.17679	0	8.16039	0	8.19742	0	8.13016	0	8.12638	0	8.12744	0	8.14538	0	8.14742	0	8.20305	0	8.20644	0	8.20648	0	8.19925	0	8.20648	0			8.16184	0	8.15902	0	8.17679	0	8.16039	0	8.19742	0	8.13016	0	8.12638	0	8.12744	0	8.14538
	8.18991	0	8.1871	0	8.20486	0	8.18847	0	8.22549	0	8.15824	0	8.15446	0	8.15552	0	8.17346	0	8.17553	0	8.23112	0	8.23454	0	8.23456	0	8.22734	0	8.23456	0			8.18991	0	8.1871	0	8.20486	0	8.18847	0	8.22549	0	8.15824	0	8.15446	0	8.15552	0	8.17346
	8.21799	0	8.21517	0	8.23293	0	8.21654	0	8.25357	0	8.18632	0	8.18254	0	8.18359	0	8.20153	0	8.2036	0	8.2592	0	8.26262	0	8.26264	0	8.25544	0	8.26265	0			8.21799	0	8.21517	0	8.23293	0	8.21654	0	8.25357	0	8.18632	0	8.18254	0	8.18359	0	8.20153
	8.24606	0	8.24325	0	8.26103	0	8.24465	0	8.28164	0	8.21439	0	8.21061	0	8.21167	0	8.22961	0	8.23168	0	8.28727	0	8.29069	0	8.29071	0	8.28351	0	8.29075	0			8.24606	0	8.24325	0	8.26103	0	8.24465	0	8.28164	0	8.21439	0	8.21061	0	8.21167	0	8.22961
	8.27414	0	8.27133	0	8.28912	0	8.27274	0	8.30975	0	8.24247	0	8.23871	0	8.23974	0	8.25769	0	8.25975	0	8.31535	0	8.31877	0	8.31879	0	8.31159	0	8.31882	0			8.27414	0	8.27133	0	8.28912	0	8.27274	0	8.30975	0	8.24247	0	8.23871	0	8.23974	0	8.25769
	8.30222	0	8.2994	0	8.3172	0	8.30082	0	8.33784	0	8.27055	0	8.2668	0	8.26782	0	8.28577	0	8.28783	0	8.34342	0	8.34684	0	8.34686	0	8.33967	0	8.3469	0			8.30222	0	8.2994	0	8.3172	0	8.30082	0	8.33784	0	8.27055	0	8.2668	0	8.26782	0	8.28577
	8.33029	0	8.32748	0	8.34527	0	8.32889	0	8.36592	0	8.29863	0	8.29488	0	8.29592	0	8.31385	0	8.31591	0	8.3715	0	8.37492	0	8.37496	0	8.36774	0	8.37497	0			8.33029	0	8.32748	0	8.34527	0	8.32889	0	8.36592	0	8.29863	0	8.29488	0	8.29592	0	8.31385
	8.35838	0	8.35557	0	8.37335	0	8.35697	0	8.39399	0	8.32674	0	8.32295	0	8.32401	0	8.34192	0	8.34399	0	8.39957	0	8.40299	0	8.40306	0	8.39582	0	8.40305	0			8.35838	0	8.35557	0	8.37335	0	8.35697	0	8.39399	0	8.32674	0	8.32295	0	8.32401	0	8.34192
	8.38649	0	8.38367	0	8.40143	0	8.38505	0	8.42207	0	8.35481	0	8.35103	0	8.35208	0	8.37003	0	8.37206	0	8.42767	0	8.43109	0	8.43114	0	8.4239	0	8.43113	0			8.38649	0	8.38367	0	8.40143	0	8.38505	0	8.42207	0	8.35481	0	8.35103	0	8.35208	0	8.37003
	8.41456	0	8.41175	0	8.42951	0	8.41312	0	8.45015	0	8.38289	0	8.3791	0	8.38016	0	8.3981	0	8.40016	0	8.45576	0	8.45918	0	8.45921	0	8.45198	0	8.4592	0			8.41456	0	8.41175	0	8.42951	0	8.41312	0	8.45015	0	8.38289	0	8.3791	0	8.38016	0	8.3981
	8.44264	0	8.43983	0	8.45758	0	8.4412	0	8.47823	0	8.41096	0	8.40718	0	8.40823	0	8.42618	0	8.42825	0	8.48384	0	8.48726	0	8.48729	0	8.48008	0	8.4873	0			8.44264	0	8.43983	0	8.45758	0	8.4412	0	8.47823	0	8.41096	0	8.40718	0	8.40823	0	8.42618
	8.47072	0	8.4679	0	8.48567	0	8.46929	0	8.5063	0	8.43904	0	8.43526	0	8.43631	0	8.45425	0	8.45632	0	8.51191	0	8.51533	0	8.51536	0	8.50817	0	8.5154	0			8.47072	0	8.4679	0	8.48567	0	8.46929	0	8.5063	0	8.43904	0	8.43526	0	8.43631	0	8.45425
	8.49879	0	8.49598	0	8.51377	0	8.49739	0	8.53439	0	8.46711	0	8.46333	0	8.46438	0	8.48233	0	8.4844	0	8.53999	0	8.54341	0	8.54344	0	8.53625	0	8.54347	0			8.49879	0	8.49598	0	8.51377	0	8.49739	0	8.53439	0	8.46711	0	8.46333	0	8.46438	0	8.48233
	8.52687	0	8.52406	0	8.54185	0	8.52547	0	8.5625	0	8.49519	0	8.49143	0	8.49246	0	8.5104	0	8.51247	0	8.56806	0	8.57149	0	8.57151	0	8.56432	0	8.57155	0			8.52687	0	8.52406	0	8.54185	0	8.52547	0	8.5625	0	8.49519	0	8.49143	0	8.49246	0	8.5104
	8.55494	0	8.55213	0	8.56992	0	8.55354	0	8.59058	0	8.52327	0	8.51952	0	8.52055	0	8.53848	0	8.54055	0	8.59614	0	8.59956	0	8.59962	0	8.5924	0	8.59963	0			8.55494	0	8.55213	0	8.56992	0	8.55354	0	8.59058	0	8.52327	0	8.51952	0	8.52055	0	8.53848
	8.58302	0	8.58021	0	8.59799	0	8.58162	0	8.61865	0	8.55136	0	8.5476	0	8.54865	0	8.56656	0	8.56862	0	8.62421	0	8.62764	0	8.6277	0	8.62047	0	8.62771	0			8.58302	0	8.58021	0	8.59799	0	8.58162	0	8.61865	0	8.55136	0	8.5476	0	8.54865	0	8.56656
	8.61112	0	8.60831	0	8.62607	0	8.6097	0	8.64673	0	8.57945	0	8.57567	0	8.57673	0	8.59464	0	8.5967	0	8.65231	0	8.65571	0	8.65578	0	8.64855	0	8.65578	0			8.61112	0	8.60831	0	8.62607	0	8.6097	0	8.64673	0	8.57945	0	8.57567	0	8.57673	0	8.59464
	8.63921	0	8.6364	0	8.65415	0	8.63778	0	8.67481	0	8.60753	0	8.60375	0	8.6048	0	8.62274	0	8.62478	0	8.6804	0	8.68381	0	8.68385	0	8.67663	0	8.68386	0			8.63921	0	8.6364	0	8.65415	0	8.63778	0	8.67481	0	8.60753	0	8.60375	0	8.6048	0	8.62274
	8.66729	0	8.66448	0	8.68223	0	8.66585	0	8.70288	0	8.63561	0	8.63183	0	8.63288	0	8.65082	0	8.65287	0	8.70848	0	8.71191	0	8.71193	0	8.70472	0	8.71193	0			8.66729	0	8.66448	0	8.68223	0	8.66585	0	8.70288	0	8.63561	0	8.63183	0	8.63288	0	8.65082
	8.69536	0	8.69255	0	8.7103	0	8.69393	0	8.73096	0	8.66368	0	8.65991	0	8.66096	0	8.67889	0	8.68096	0	8.73655	0	8.73998	0	8.74	0	8.73282	0	8.74003	0			8.69536	0	8.69255	0	8.7103	0	8.69393	0	8.73096	0	8.66368	0	8.65991	0	8.66096	0	8.67889
	8.72344	0	8.72063	0	8.73839	0	8.72203	0	8.75904	0	8.69176	0	8.68798	0	8.68903	0	8.70697	0	8.70904	0	8.76463	0	8.76806	0	8.76808	0	8.76089	0	8.76813	0			8.72344	0	8.72063	0	8.73839	0	8.72203	0	8.75904	0	8.69176	0	8.68798	0	8.68903	0	8.70697
	8.75152	0	8.74871	0	8.76648	0	8.75011	0	8.78714	0	8.71984	0	8.71608	0	8.71711	0	8.73505	0	8.73712	0	8.79271	0	8.79613	0	8.79615	0	8.78897	0	8.7962	0			8.75152	0	8.74871	0	8.76648	0	8.75011	0	8.78714	0	8.71984	0	8.71608	0	8.71711	0	8.73505
	8.7796	0	8.77678	0	8.79456	0	8.77819	0	8.81522	0	8.74791	0	8.74417	0	8.74519	0	8.76312	0	8.76519	0	8.82079	0	8.82421	0	8.82423	0	8.81705	0	8.82428	0			8.7796	0	8.77678	0	8.79456	0	8.77819	0	8.81522	0	8.74791	0	8.74417	0	8.74519	0	8.76312
	8.80767	0	8.80486	0	8.82263	0	8.80626	0	8.84329	0	8.776	0	8.77225	0	8.77329	0	8.7912	0	8.79327	0	8.84887	0	8.85228	0	8.85232	0	8.84512	0	8.85236	0			8.80767	0	8.80486	0	8.82263	0	8.80626	0	8.84329	0	8.776	0	8.77225	0	8.77329	0	8.7912
	8.83576	0	8.83296	0	8.85071	0	8.83434	0	8.87137	0	8.8041	0	8.80032	0	8.80138	0	8.81928	0	8.82135	0	8.87694	0	8.88036	0	8.88042	0	8.8732	0	8.88044	0			8.83576	0	8.83296	0	8.85071	0	8.83434	0	8.87137	0	8.8041	0	8.80032	0	8.80138	0	8.81928
	8.86386	0	8.86105	0	8.87879	0	8.86242	0	8.89944	0	8.83218	0	8.8284	0	8.82945	0	8.84738	0	8.84942	0	8.90503	0	8.90846	0	8.9085	0	8.90127	0	8.90851	0			8.86386	0	8.86105	0	8.87879	0	8.86242	0	8.89944	0	8.83218	0	8.8284	0	8.82945	0	8.84738
	8.89194	0	8.88912	0	8.90687	0	8.89049	0	8.92752	0	8.86026	0	8.85648	0	8.85753	0	8.87547	0	8.87751	0	8.93313	0	8.93655	0	8.93658	0	8.92935	0	8.93659	0			8.89194	0	8.88912	0	8.90687	0	8.89049	0	8.92752	0	8.86026	0	8.85648	0	8.85753	0	8.87547
	8.92002	0	8.9172	0	8.93494	0	8.91857	0	8.9556	0	8.88833	0	8.88456	0	8.8856	0	8.90354	0	8.90562	0	8.96121	0	8.96463	0	8.96465	0	8.95745	0	8.96469	0			8.92002	0	8.9172	0	8.93494	0	8.91857	0	8.9556	0	8.88833	0	8.88456	0	8.8856	0	8.90354
	8.94809	0	8.94528	0	8.96303	0	8.94666	0	8.98368	0	8.91641	0	8.91263	0	8.91368	0	8.93162	0	8.93369	0	8.98928	0	8.99271	0	8.99273	0	8.98554	0	8.99277	0			8.94809	0	8.94528	0	8.96303	0	8.94666	0	8.98368	0	8.91641	0	8.91263	0	8.91368	0	8.93162
	8.97617	0	8.97335	0	8.99113	0	8.97476	0	9.01177	0	8.94448	0	8.94071	0	8.94176	0	8.9597	0	8.96177	0	9.01736	0	9.02078	0	9.0208	0	9.01362	0	9.02085	0			8.97617	0	8.97335	0	8.99113	0	8.97476	0	9.01177	0	8.94448	0	8.94071	0	8.94176	0	8.9597
	9.00425	0	9.00143	0	9.0192	0	9.00284	0	9.03987	0	8.97256	0	8.96881	0	8.96984	0	8.98777	0	8.98984	0	9.04544	0	9.04886	0	9.04888	0	9.04169	0	9.04893	0			9.00425	0	9.00143	0	9.0192	0	9.00284	0	9.03987	0	8.97256	0	8.96881	0	8.96984	0	8.98777
	9.03232	0	9.0295	0	9.04727	0	9.03091	0	9.06795	0	9.00063	0	8.99691	0	8.99793	0	9.01585	0	9.01792	0	9.07351	0	9.07693	0	9.07697	0	9.06977	0	9.07701	0			9.03232	0	9.0295	0	9.04727	0	9.03091	0	9.06795	0	9.00063	0	8.99691	0	8.99793	0	9.01585
	9.0604	0	9.05758	0	9.07535	0	9.05899	0	9.09602	0	9.02874	0	9.02498	0	9.02603	0	9.04392	0	9.046	0	9.10159	0	9.10501	0	9.10507	0	9.09785	0	9.10508	0			9.0604	0	9.05758	0	9.07535	0	9.05899	0	9.09602	0	9.02874	0	9.02498	0	9.02603	0	9.04392
	9.08851	0	9.08568	0	9.10342	0	9.08707	0	9.1241	0	9.05682	0	9.05306	0	9.0541	0	9.07201	0	9.07407	0	9.12968	0	9.13309	0	9.13315	0	9.12592	0	9.13316	0			9.08851	0	9.08568	0	9.10342	0	9.08707	0	9.1241	0	9.05682	0	9.05306	0	9.0541	0	9.07201
	9.11659	0	9.11378	0	9.1315	0	9.11514	0	9.15218	0	9.0849	0	9.08113	0	9.08218	0	9.10012	0	9.10215	0	9.15778	0	9.16118	0	9.16123	0	9.154	0	9.16123	0			9.11659	0	9.11378	0	9.1315	0	9.11514	0	9.15218	0	9.0849	0	9.08113	0	9.08218	0	9.10012
	9.14467	0	9.14185	0	9.15957	0	9.14322	0	9.18025	0	9.11298	0	9.10921	0	9.11026	0	9.12819	0	9.13025	0	9.18585	0	9.18928	0	9.1893	0	9.18209	0	9.18931	0			9.14467	0	9.14185	0	9.15957	0	9.14322	0	9.18025	0	9.11298	0	9.10921	0	9.11026	0	9.12819
	9.17272	0	9.16993	0	9.18765	0	9.17129	0	9.20833	0	9.14105	0	9.13729	0	9.13833	0	9.15627	0	9.15834	0	9.21393	0	9.21735	0	9.21738	0	9.21019	0	9.21741	0			9.17272	0	9.16993	0	9.18765	0	9.17129	0	9.20833	0	9.14105	0	9.13729	0	9.13833	0	9.15627
	9.2008	0	9.198	0	9.21573	0	9.1994	0	9.23641	0	9.16913	0	9.16536	0	9.16641	0	9.18434	0	9.18642	0	9.242	0	9.24543	0	9.24545	0	9.23826	0	9.2455	0			9.2008	0	9.198	0	9.21573	0	9.1994	0	9.23641	0	9.16913	0	9.16536	0	9.16641	0	9.18434
	9.22888	0	9.22608	0	9.24382	0	9.22749	0	9.26451	0	9.19721	0	9.19346	0	9.19448	0	9.21242	0	9.21449	0	9.27008	0	9.27351	0	9.27353	0	9.26634	0	9.27358	0			9.22888	0	9.22608	0	9.24382	0	9.22749	0	9.26451	0	9.19721	0	9.19346	0	9.19448	0	9.21242
	9.25696	0	9.25415	0	9.2719	0	9.25556	0	9.29259	0	9.22528	0	9.22155	0	9.22256	0	9.2405	0	9.24257	0	9.29816	0	9.30158	0	9.3016	0	9.29442	0	9.30165	0			9.25696	0	9.25415	0	9.2719	0	9.25556	0	9.29259	0	9.22528	0	9.22155	0	9.22256	0	9.2405
	9.28504	0	9.28223	0	9.29997	0	9.28364	0	9.32067	0	9.25337	0	9.24963	0	9.25065	0	9.26857	0	9.27065	0	9.32624	0	9.32966	0	9.3297	0	9.32249	0	9.32973	0			9.28504	0	9.28223	0	9.29997	0	9.28364	0	9.32067	0	9.25337	0	9.24963	0	9.25065	0	9.26857
	9.31313	0	9.31033	0	9.32804	0	9.31172	0	9.34874	0	9.28147	0	9.27771	0	9.27874	0	9.29665	0	9.29872	0	9.35431	0	9.35774	0	9.35779	0	9.35057	0	9.3578	0			9.31313	0	9.31033	0	9.32804	0	9.31172	0	9.34874	0	9.28147	0	9.27771	0	9.27874	0	9.29665
	9.34123	0	9.33841	0	9.35612	0	9.3398	0	9.37682	0	9.30955	0	9.30578	0	9.30682	0	9.32474	0	9.3268	0	9.3824	0	9.38583	0	9.38587	0	9.37865	0	9.38588	0			9.34123	0	9.33841	0	9.35612	0	9.3398	0	9.37682	0	9.30955	0	9.30578	0	9.30682	0	9.32474
	9.36931	0	9.36649	0	9.38419	0	9.36788	0	9.40489	0	9.33762	0	9.33386	0	9.3349	0	9.35283	0	9.35489	0	9.4105	0	9.41393	0	9.41395	0	9.40672	0	9.41396	0			9.36931	0	9.36649	0	9.38419	0	9.36788	0	9.40489	0	9.33762	0	9.33386	0	9.3349	0	9.35283
	9.39738	0	9.39457	0	9.41227	0	9.39595	0	9.43297	0	9.3657	0	9.36194	0	9.36297	0	9.38091	0	9.38299	0	9.43858	0	9.442	0	9.44202	0	9.43483	0	9.44205	0			9.39738	0	9.39457	0	9.41227	0	9.39595	0	9.43297	0	9.3657	0	9.36194	0	9.36297	0	9.38091
	9.42546	0	9.42264	0	9.44034	0	9.42405	0	9.46105	0	9.39377	0	9.39001	0	9.39106	0	9.40899	0	9.41107	0	9.46665	0	9.47008	0	9.4701	0	9.46292	0	9.47014	0			9.42546	0	9.42264	0	9.44034	0	9.42405	0	9.46105	0	9.39377	0	9.39001	0	9.39106	0	9.40899
	9.45354	0	9.45072	0	9.46844	0	9.45214	0	9.48914	0	9.42185	0	9.41809	0	9.41913	0	9.43706	0	9.43915	0	9.49473	0	9.49816	0	9.49818	0	9.49099	0	9.49822	0			9.45354	0	9.45072	0	9.46844	0	9.45214	0	9.48914	0	9.42185	0	9.41809	0	9.41913	0	9.43706
	9.48161	0	9.4788	0	9.49653	0	9.48022	0	9.51724	0	9.44993	0	9.44618	0	9.44721	0	9.46514	0	9.46722	0	9.52281	0	9.52623	0	9.52625	0	9.51907	0	9.52629	0			9.48161	0	9.4788	0	9.49653	0	9.48022	0	9.51724	0	9.44993	0	9.44618	0	9.44721	0	9.46514
	9.50969	0	9.50687	0	9.52461	0	9.50829	0	9.54532	0	9.478	0	9.47428	0	9.4753	0	9.49322	0	9.4953	0	9.55088	0	9.55431	0	9.55435	0	9.54714	0	9.55437	0			9.50969	0	9.50687	0	9.52461	0	9.50829	0	9.54532	0	9.478	0	9.47428	0	9.4753	0	9.49322
	9.53776	0	9.53495	0	9.55268	0	9.53637	0	9.57339	0	9.5061	0	9.50236	0	9.5034	0	9.52129	0	9.52337	0	9.57896	0	9.58238	0	9.58244	0	9.57522	0	9.58244	0			9.53776	0	9.53495	0	9.55268	0	9.53637	0	9.57339	0	9.5061	0	9.50236	0	9.5034	0	9.52129
	9.56586	0	9.56304	0	9.58076	0	9.56445	0	9.60147	0	9.53419	0	9.53043	0	9.53148	0	9.54938	0	9.55145	0	9.60706	0	9.61046	0	9.61052	0	9.6033	0	9.61052	0			9.56586	0	9.56304	0	9.58076	0	9.56445	0	9.60147	0	9.53419	0	9.53043	0	9.53148	0	9.54938
	9.59395	0	9.59114	0	9.60883	0	9.59252	0	9.62954	0	9.56226	0	9.55851	0	9.55955	0	9.57748	0	9.57953	0	9.63515	0	9.63855	0	9.63859	0	9.63137	0	9.6386	0			9.59395	0	9.59114	0	9.60883	0	9.59252	0	9.62954	0	9.56226	0	9.55851	0	9.55955	0	9.57748
	9.62203	0	9.61921	0	9.63691	0	9.6206	0	9.65762	0	9.59034	0	9.58658	0	9.58763	0	9.60556	0	9.60763	0	9.66323	0	9.66664	0	9.66667	0	9.65946	0	9.66667	0			9.62203	0	9.61921	0	9.63691	0	9.6206	0	9.65762	0	9.59034	0	9.58658	0	9.58763	0	9.60556
	9.65004	0	9.64729	0	9.66499	0	9.64868	0	9.68569	0	9.61841	0	9.61466	0	9.6157	0	9.63363	0	9.63571	0	9.69131	0	9.69472	0	9.69474	0	9.68756	0	9.69476	0			9.65004	0	9.64729	0	9.66499	0	9.64868	0	9.68569	0	9.61841	0	9.61466	0	9.6157	0	9.63363
	9.67769	0	9.67511	0	9.69306	0	9.67678	0	9.71337	0	9.6465	0	9.64274	0	9.64378	0	9.66171	0	9.66379	0	9.71923	0	9.72264	0	9.7227	0	9.71531	0	9.72248	0			9.67769	0	9.67511	0	9.69306	0	9.67678	0	9.71337	0	9.6465	0	9.64274	0	9.64378	0	9.66171
	9.70511	0	9.70262	0	9.72115	0	9.70428	0	9.74089	0	9.67458	0	9.67083	0	9.67186	0	9.68978	0	9.69186	0	9.74656	0	9.75013	0	9.75035	0	9.74281	0	9.74997	0			9.70511	0	9.70262	0	9.72115	0	9.70428	0	9.74089	0	9.67458	0	9.67083	0	9.67186	0	9.68978
	9.73224	0	9.72986	0	9.74926	0	9.73169	0	9.76797	0	9.70234	0	9.69882	0	9.69982	0	9.71763	0	9.71955	0	9.77389	0	9.77739	0	9.77753	0	9.77002	0	9.77723	0			9.73224	0	9.72986	0	9.74926	0	9.73169	0	9.76797	0	9.70234	0	9.69882	0	9.69982	0	9.71763
	9.75916	0	9.75685	0	9.77733	0	9.75868	0	9.79492	0	9.7298	0	9.72643	0	9.72743	0	9.74516	0	9.74721	0	9.80087	0	9.8044	0	9.80479	0	9.79719	0	9.80423	0			9.75916	0	9.75685	0	9.77733	0	9.75868	0	9.79492	0	9.7298	0	9.72643	0	9.72743	0	9.74516
	9.78576	0	9.7836	0	9.80541	0	9.78552	0	9.8214	0	9.75704	0	9.75372	0	9.7546	0	9.77249	0	9.77436	0	9.8278	0	9.83132	0	9.83171	0	9.824	0	9.83116	0			9.78576	0	9.7836	0	9.80541	0	9.78552	0	9.8214	0	9.75704	0	9.75372	0	9.7546	0	9.77249
	9.81162	0	9.80971	0	9.83294	0	9.81219	0	9.84744	0	9.78413	0	9.78092	0	9.78168	0	9.7995	0	9.80147	0	9.85414	0	9.85763	0	9.85827	0	9.85034	0	9.85784	0			9.81162	0	9.80971	0	9.83294	0	9.81219	0	9.84744	0	9.78413	0	9.78092	0	9.78168	0	9.7995
	9.83773	0	9.835	0	9.86006	0	9.83761	0	9.87259	0	9.81102	0	9.80775	0	9.8086	0	9.8262	0	9.82835	0	9.87954	0	9.88324	0	9.88394	0	9.87582	0	9.88335	0			9.83773	0	9.835	0	9.86006	0	9.83761	0	9.87259	0	9.81102	0	9.80775	0	9.8086	0	9.8262
	9.86232	0	9.85982	0	9.88723	0	9.86279	0	9.89688	0	9.83749	0	9.83424	0	9.83538	0	9.8525	0	9.85412	0	9.90481	0	9.90868	0	9.90896	0	9.90118	0	9.90856	0			9.86232	0	9.85982	0	9.88723	0	9.86279	0	9.89688	0	9.83749	0	9.83424	0	9.83538	0	9.8525
	9.88698	0	9.88422	0	9.9139	0	9.88717	0	9.92151	0	9.86289	0	9.85987	0	9.86105	0	9.87799	0	9.88013	0	9.92954	0	9.93332	0	9.93355	0	9.92552	0	9.93305	0			9.88698	0	9.88422	0	9.9139	0	9.88717	0	9.92151	0	9.86289	0	9.85987	0	9.86105	0	9.87799
	9.9108	0	9.90808	0	9.94058	0	9.91159	0	9.94543	0	9.88761	0	9.88523	0	9.88586	0	9.90285	0	9.90525	0	9.95385	0	9.95765	0	9.95815	0	9.95026	0	9.95761	0			9.9108	0	9.90808	0	9.94058	0	9.91159	0	9.94543	0	9.88761	0	9.88523	0	9.88586	0	9.90285
	9.93478	0	9.93189	0	9.9677	0	9.93551	0	9.9698	0	9.91224	0	9.9098	0	9.91059	0	9.92737	0	9.92985	0	9.97797	0	9.98192	0	9.98261	0	9.97446	0	9.98163	0			9.93478	0	9.93189	0	9.9677	0	9.93551	0	9.9698	0	9.91224	0	9.9098	0	9.91059	0	9.92737
	9.95856	0	9.95546	0	9.99439	0	9.9597	0	9.99361	0	9.9368	0	9.93442	0	9.93492	0	9.95185	0	9.95428	0	10.0022	0	10.0063	0	10.007	0	9.99879	0	10.006	0			9.95856	0	9.95546	0	9.99439	0	9.9597	0	9.99361	0	9.9368	0	9.93442	0	9.93492	0	9.95185
	9.9821	0	9.97909	0	10.0213	0	9.98354	0	10.0175	0	9.96098	0	9.95868	0	9.95919	0	9.97595	0	9.97852	0	10.0262	0	10.0306	0	10.0312	0	10.0226	0	10.0302	0			9.9821	0	9.97909	0	10.0213	0	9.98354	0	10.0175	0	9.96098	0	9.95868	0	9.95919	0	9.97595
	10.0055	0	10.0029	0	10.048	0	10.0075	0	10.0413	0	9.98464	0	9.98285	0	9.98345	0	10.0003	0	10.0029	0	10.0501	0	10.0546	0	10.0553	0	10.0468	0	10.0543	0			10.0055	0	10.0029	0	10.048	0	10.0075	0	10.0413	0	9.98464	0	9.98285	0	9.98345	0	10.0003
	10.0288	0	10.0268	0	10.0747	0	10.0312	0	10.0656	0	10.0087	0	10.0069	0	10.0075	0	10.0245	0	10.0271	0	10.0743	0	10.0788	0	10.0797	0	10.0709	0	10.0786	0			10.0288	0	10.0268	0	10.0747	0	10.0312	0	10.0656	0	10.0087	0	10.0069	0	10.0075	0	10.0245
	10.0524	0	10.0506	0	10.1003	0	10.0549	0	10.0897	0	10.0327	0	10.0308	0	10.0314	0	10.0485	0	10.0513	0	10.0986	0	10.1031	0	10.1041	0	10.0953	298.442	10.1032	0			10.0524	0	10.0506	0	10.1003	0	10.0549	0	10.0897	0	10.0327	0	10.0308	0	10.0314	0	10.0485
	10.0761	0	10.0742	0	10.1263	0	10.0789	0	10.1138	0	10.0567	0	10.055	0	10.0552	0	10.0726	0	10.0755	0	10.1233	0	10.1274	0	10.1286	0	10.1194	0	10.1277	0			10.0761	0	10.0742	0	10.1263	0	10.0789	0	10.1138	0	10.0567	0	10.055	0	10.0552	0	10.0726
	10.0996	0	10.0981	0	10.1529	0	10.1026	0	10.138	0	10.0807	0	10.0793	0	10.0793	0	10.0965	0	10.0997	0	10.1479	0	10.1523	0	10.1536	0	10.1444	0	10.1522	0			10.0996	0	10.0981	0	10.1529	0	10.1026	0	10.138	0	10.0807	0	10.0793	0	10.0793	0	10.0965
	10.1236	0	10.1218	0	10.1796	0	10.1268	0	10.1626	0	10.1052	0	10.1035	0	10.1037	0	10.1209	0	10.1242	0	10.1723	0	10.177	0	10.1781	0	10.169	0	10.1769	0			10.1236	0	10.1218	0	10.1796	0	10.1268	0	10.1626	0	10.1052	0	10.1035	0	10.1037	0	10.1209
	10.1476	0	10.1463	0	10.2062	0	10.1508	0	10.1869	0	10.1294	0	10.128	0	10.1281	0	10.1453	0	10.1486	0	10.1974	0	10.202	0	10.2031	0	10.194	0	10.2021	0			10.1476	0	10.1463	0	10.2062	0	10.1508	0	10.1869	0	10.1294	0	10.128	0	10.1281	0	10.1453
	10.1721	0	10.1703	0	10.2318	0	10.175	0	10.2117	0	10.154	0	10.1521	0	10.1525	0	10.1704	0	10.1735	0	10.2223	0	10.227	0	10.2279	0	10.2189	0	10.2268	0			10.1721	0	10.1703	0	10.2318	0	10.175	0	10.2117	0	10.154	0	10.1521	0	10.1525	0	10.1704
	10.1965	0	10.1946	0	10.2583	0	10.1993	0	10.2358	0	10.1785	0	10.1762	0	10.1773	0	10.1951	0	10.1982	0	10.2473	0	10.252	0	10.2534	0	10.2439	0	10.2519	0			10.1965	0	10.1946	0	10.2583	0	10.1993	0	10.2358	0	10.1785	0	10.1762	0	10.1773	0	10.1951
	10.2207	0	10.2194	0	10.2854	0	10.2239	0	10.2608	0	10.2031	0	10.2014	0	10.2018	0	10.2197	0	10.2231	0	10.2727	0	10.277	0	10.2785	0	10.2693	0	10.2764	0			10.2207	0	10.2194	0	10.2854	0	10.2239	0	10.2608	0	10.2031	0	10.2014	0	10.2018	0	10.2197
	10.245	0	10.244	0	10.3122	0	10.2486	0	10.2862	0	10.2283	0	10.2263	0	10.2267	0	10.2445	0	10.2479	0	10.2979	0	10.3028	0	10.3039	0	10.2946	0	10.3025	0			10.245	0	10.244	0	10.3122	0	10.2486	0	10.2862	0	10.2283	0	10.2263	0	10.2267	0	10.2445
	10.27	0	10.2685	0	10.3396	0	10.2731	0	10.3113	0	10.2528	0	10.2512	0	10.2514	0	10.2694	0	10.273	0	10.3235	0	10.3279	0	10.3294	0	10.3204	0	10.3275	0			10.27	0	10.2685	0	10.3396	0	10.2731	0	10.3113	0	10.2528	0	10.2512	0	10.2514	0	10.2694
	10.2946	0	10.2936	0	10.3665	0	10.2976	0	10.336	0	10.279	0	10.2762	0	10.2766	0	10.295	0	10.2984	0	10.3491	0	10.3543	0	10.3559	0	10.3462	0	10.3537	0			10.2946	0	10.2936	0	10.3665	0	10.2976	0	10.336	0	10.279	0	10.2762	0	10.2766	0	10.295
	10.3196	0	10.3186	0	10.3942	0	10.3224	0	10.3618	0	10.3042	0	10.302	0	10.3018	0	10.3205	0	10.3239	0	10.3753	0	10.3793	0	10.382	0	10.3726	0	10.379	0			10.3196	0	10.3186	0	10.3942	0	10.3224	0	10.3618	0	10.3042	0	10.302	0	10.3018	0	10.3205
	10.3448	0	10.3441	0	10.421	0	10.3477	0	10.3879	0	10.3303	0	10.3271	0	10.3268	0	10.346	0	10.3494	0	10.4013	0	10.4057	0	10.4085	0	10.3978	0	10.4055	0			10.3448	0	10.3441	0	10.421	0	10.3477	0	10.3879	0	10.3303	0	10.3271	0	10.3268	0	10.346
	10.3697	0	10.3696	0	10.448	0	10.3731	0	10.4142	0	10.356	0	10.3529	0	10.3526	0	10.372	0	10.3755	0	10.4279	0	10.4321	0	10.435	0	10.4242	0	10.4321	0			10.3697	0	10.3696	0	10.448	0	10.3731	0	10.4142	0	10.356	0	10.3529	0	10.3526	0	10.372
	10.3951	0	10.3952	0	10.4753	0	10.3985	0	10.4405	0	10.3823	0	10.3791	0	10.3783	0	10.3978	0	10.4013	0	10.4538	0	10.4584	0	10.4616	0	10.4503	0	10.4588	0			10.3951	0	10.3952	0	10.4753	0	10.3985	0	10.4405	0	10.3823	0	10.3791	0	10.3783	0	10.3978
	10.4208	0	10.4209	0	10.5023	0	10.4239	0	10.4671	0	10.4087	0	10.4056	0	10.4034	0	10.4234	0	10.4278	0	10.4804	0	10.4851	0	10.4883	0	10.4769	0	10.4855	0			10.4208	0	10.4209	0	10.5023	0	10.4239	0	10.4671	0	10.4087	0	10.4056	0	10.4034	0	10.4234
	10.4466	0	10.4469	0	10.5295	0	10.4496	0	10.4911	0	10.4354	0	10.4323	0	10.4299	0	10.4497	0	10.454	0	10.5067	0	10.5112	0	10.5146	0	10.5034	0	10.512	0			10.4466	0	10.4469	0	10.5295	0	10.4496	0	10.4911	0	10.4354	0	10.4323	0	10.4299	0	10.4497
	10.4718	0	10.4723	0	10.5558	0	10.4747	0	10.5167	0	10.4617	0	10.459	0	10.4559	0	10.4758	0	10.4806	0	10.5327	0	10.537	0	10.5405	0	10.5293	0	10.5379	0			10.4718	0	10.4723	0	10.5558	0	10.4747	0	10.5167	0	10.4617	0	10.459	0	10.4559	0	10.4758
	10.4969	0	10.4972	0	10.5814	0	10.4994	0	10.5421	0	10.488	0	10.4853	0	10.4825	0	10.5022	0	10.5068	0	10.558	0	10.5619	0	10.5661	0	10.5545	0	10.5628	0			10.4969	0	10.4972	0	10.5814	0	10.4994	0	10.5421	0	10.488	0	10.4853	0	10.4825	0	10.5022
	10.5211	0	10.5216	0	10.604	0	10.5239	0	10.5668	0	10.5129	0	10.5114	0	10.5083	0	10.5277	0	10.5327	0	10.5827	0	10.5864	0	10.59	0	10.5781	0	10.5869	0			10.5211	0	10.5216	0	10.604	0	10.5239	0	10.5668	0	10.5129	0	10.5114	0	10.5083	0	10.5277
	10.5451	0	10.5452	0	10.6262	0	10.5482	0	10.5898	0	10.5384	0	10.5371	0	10.5339	0	10.5533	0	10.5579	0	10.6063	0	10.6097	0	10.6134	0	10.6016	0	10.6102	0			10.5451	0	10.5452	0	10.6262	0	10.5482	0	10.5898	0	10.5384	0	10.5371	0	10.5339	0	10.5533
	10.5677	0	10.5674	0	10.6479	0	10.5706	0	10.6123	0	10.5624	0	10.5615	0	10.5583	0	10.5774	0	10.5826	0	10.6297	0	10.6325	0	10.6355	0	10.6246	0	10.6334	0			10.5677	0	10.5674	0	10.6479	0	10.5706	0	10.6123	0	10.5624	0	10.5615	0	10.5583	0	10.5774
	10.5901	0	10.5895	0	10.6695	0	10.5927	0	10.6346	0	10.5861	0	10.5854	0	10.5818	0	10.6006	0	10.6059	0	10.6524	0	10.6544	0	10.6584	0	10.647	0	10.6561	0			10.5901	0	10.5895	0	10.6695	0	10.5927	0	10.6346	0	10.5861	0	10.5854	0	10.5818	0	10.6006
	10.6117	0	10.6113	0	10.691	0	10.6141	0	10.6565	0	10.6084	0	10.6083	0	10.6045	0	10.6237	0	10.6283	0	10.6745	0	10.6766	0	10.6812	0	10.6692	0	10.6787	0			10.6117	0	10.6113	0	10.691	0	10.6141	0	10.6565	0	10.6084	0	10.6083	0	10.6045	0	10.6237
	10.6332	0	10.6325	0	10.7127	0	10.6354	0	10.6785	0	10.6308	0	10.6307	0	10.6271	0	10.6463	0	10.6512	0	10.6971	0	10.6988	0	10.7039	0	10.6912	0	10.7018	0			10.6332	0	10.6325	0	10.7127	0	10.6354	0	10.6785	0	10.6308	0	10.6307	0	10.6271	0	10.6463
	10.6544	0	10.6537	0	10.7344	0	10.6565	0	10.7002	0	10.6533	0	10.6529	0	10.6495	0	10.6688	0	10.6735	0	10.7191	0	10.7208	0	10.7262	0	10.7128	0	10.7238	0			10.6544	0	10.6537	0	10.7344	0	10.6565	0	10.7002	0	10.6533	0	10.6529	0	10.6495	0	10.6688
	10.6758	0	10.6752	0	10.7569	0	10.6777	0	10.722	0	10.6755	0	10.6751	0	10.6718	0	10.6914	0	10.6958	0	10.7418	0	10.7428	0	10.7484	0	10.7347	0	10.7464	0			10.6758	0	10.6752	0	10.7569	0	10.6777	0	10.722	0	10.6755	0	10.6751	0	10.6718	0	10.6914
	10.6971	0	10.6966	0	10.7784	0	10.6993	0	10.7441	0	10.6972	0	10.6971	0	10.6934	0	10.7138	0	10.718	0	10.764	0	10.7652	0	10.7713	0	10.7569	0	10.7688	0			10.6971	0	10.6966	0	10.7784	0	10.6993	0	10.7441	0	10.6972	0	10.6971	0	10.6934	0	10.7138
	10.7184	0	10.718	0	10.8002	0	10.7204	0	10.7661	0	10.7192	0	10.7191	0	10.7154	0	10.7363	0	10.7405	0	10.7864	0	10.7875	0	10.7935	0	10.7788	0	10.7917	0			10.7184	0	10.718	0	10.8002	0	10.7204	0	10.7661	0	10.7192	0	10.7191	0	10.7154	0	10.7363
	10.7399	0	10.7392	0	10.8219	0	10.7417	0	10.7881	0	10.7415	0	10.7411	0	10.7371	0	10.7584	0	10.7633	0	10.8088	0	10.8098	0	10.8167	0	10.8011	0	10.8143	0			10.7399	0	10.7392	0	10.8219	0	10.7417	0	10.7881	0	10.7415	0	10.7411	0	10.7371	0	10.7584
	10.7615	0	10.7606	0	10.8446	0	10.7627	0	10.8101	0	10.7636	0	10.7635	0	10.7594	0	10.781	0	10.7859	0	10.832	0	10.8322	0	10.8392	0	10.8236	0	10.837	0			10.7615	0	10.7606	0	10.8446	0	10.7627	0	10.8101	0	10.7636	0	10.7635	0	10.7594	0	10.781
	10.783	0	10.7826	0	10.8668	0	10.7845	0	10.8327	0	10.7858	0	10.7852	0	10.7817	0	10.8039	0	10.8088	0	10.8548	0	10.855	0	10.8621	0	10.8463	0	10.8604	0			10.783	0	10.7826	0	10.8668	0	10.7845	0	10.8327	0	10.7858	0	10.7852	0	10.7817	0	10.8039
	10.8051	0	10.8043	0	10.8895	0	10.806	0	10.8555	0	10.8082	0	10.8074	0	10.8037	0	10.8263	0	10.8317	0	10.8783	0	10.8784	0	10.8857	0	10.869	0	10.8841	0			10.8051	0	10.8043	0	10.8895	0	10.806	0	10.8555	0	10.8082	0	10.8074	0	10.8037	0	10.8263
	10.8273	0	10.8268	0	10.9124	0	10.8276	0	10.8789	0	10.8308	0	10.8305	0	10.8263	0	10.8493	0	10.8554	0	10.9017	0	10.9014	0	10.9091	0	10.8922	0	10.9082	0			10.8273	0	10.8268	0	10.9124	0	10.8276	0	10.8789	0	10.8308	0	10.8305	0	10.8263	0	10.8493
	10.8497	0	10.849	0	10.9356	0	10.8492	0	10.9018	0	10.8534	0	10.8538	0	10.8486	0	10.8728	0	10.8786	0	10.9258	0	10.925	0	10.933	0	10.916	0	10.9327	0			10.8497	0	10.849	0	10.9356	0	10.8492	0	10.9018	0	10.8534	0	10.8538	0	10.8486	0	10.8728
	10.8723	0	10.8718	0	10.9593	0	10.8713	0	10.9256	0	10.8766	0	10.8766	0	10.8718	0	10.8963	0	10.9026	0	10.9497	0	10.9489	0	10.9572	0	10.9399	0	10.9571	0			10.8723	0	10.8718	0	10.9593	0	10.8713	0	10.9256	0	10.8766	0	10.8766	0	10.8718	0	10.8963
	10.8946	0	10.8944	0	10.9832	0	10.8934	0	10.9498	0	10.8996	0	10.8999	0	10.8949	0	10.9199	0	10.9261	0	10.974	0	10.9732	0	10.9816	0	10.9639	0	10.9817	0			10.8946	0	10.8944	0	10.9832	0	10.8934	0	10.9498	0	10.8996	0	10.8999	0	10.8949	0	10.9199
	10.9172	0	10.9168	0	11.0071	0	10.9157	0	10.974	0	10.9234	0	10.9235	0	10.9184	0	10.9436	0	10.9503	0	10.9987	0	10.9977	0	11.0065	0	10.9884	0	11.0065	0			10.9172	0	10.9168	0	11.0071	0	10.9157	0	10.974	0	10.9234	0	10.9235	0	10.9184	0	10.9436
	10.9399	0	10.9403	0	11.0314	0	10.9388	0	10.9982	0	10.9472	0	10.9475	0	10.9423	0	10.968	0	10.9749	0	11.0238	0	11.0221	0	11.0315	0	11.0129	0	11.0317	0			10.9399	0	10.9403	0	11.0314	0	10.9388	0	10.9982	0	10.9472	0	10.9475	0	10.9423	0	10.968
	10.9633	0	10.9633	0	11.0557	0	10.9621	0	11.0227	0	10.9714	0	10.9716	0	10.9659	0	10.9927	0	10.9996	0	11.0489	0	11.0469	0	11.0564	0	11.0378	0	11.0571	0			10.9633	0	10.9633	0	11.0557	0	10.9621	0	11.0227	0	10.9714	0	10.9716	0	10.9659	0	10.9927
	10.9871	0	10.9875	0	11.0805	0	10.9859	0	11.0473	0	10.9959	0	10.996	0	10.9899	0	11.0176	0	11.0244	0	11.0743	0	11.0721	0	11.0818	0	11.063	0	11.0825	0			10.9871	0	10.9875	0	11.0805	0	10.9859	0	11.0473	0	10.9959	0	10.996	0	10.9899	0	11.0176
	11.0111	0	11.0112	0	11.1055	0	11.0092	0	11.0724	0	11.0204	0	11.0207	0	11.0142	0	11.0426	0	11.0495	0	11.0998	0	11.0974	0	11.1073	0	11.0883	0	11.108	0			11.0111	0	11.0112	0	11.1055	0	11.0092	0	11.0724	0	11.0204	0	11.0207	0	11.0142	0	11.0426
	11.0356	0	11.0356	0	11.1305	0	11.0333	0	11.0975	0	11.0451	0	11.0457	0	11.0389	0	11.0677	0	11.0748	0	11.1254	0	11.1228	0	11.1329	0	11.1137	0	11.1336	0			11.0356	0	11.0356	0	11.1305	0	11.0333	0	11.0975	0	11.0451	0	11.0457	0	11.0389	0	11.0677
	11.0593	0	11.0594	0	11.1556	0	11.0578	0	11.1227	0	11.0702	0	11.0708	0	11.064	0	11.0932	0	11.1003	0	11.1509	0	11.1485	0	11.1584	0	11.1393	0	11.1592	0			11.0593	0	11.0594	0	11.1556	0	11.0578	0	11.1227	0	11.0702	0	11.0708	0	11.064	0	11.0932
	11.0841	0	11.0841	0	11.181	0	11.0826	0	11.1482	0	11.0956	0	11.096	0	11.0891	0	11.1187	0	11.1258	0	11.1767	0	11.174	0	11.1841	0	11.1649	0	11.1849	0			11.0841	0	11.0841	0	11.181	0	11.0826	0	11.1482	0	11.0956	0	11.096	0	11.0891	0	11.1187
	11.1092	0	11.1089	0	11.2066	0	11.1073	0	11.1737	0	11.1211	0	11.1213	0	11.1145	0	11.1442	0	11.1513	0	11.2023	0	11.1997	0	11.2098	0	11.1905	0	11.2106	0			11.1092	0	11.1089	0	11.2066	0	11.1073	0	11.1737	0	11.1211	0	11.1213	0	11.1145	0	11.1442
	11.1344	0	11.1342	0	11.2321	0	11.1321	0	11.1994	0	11.1467	0	11.1467	0	11.14	0	11.1698	0	11.1769	0	11.2283	0	11.2254	0	11.2357	0	11.2163	0	11.2364	0			11.1344	0	11.1342	0	11.2321	0	11.1321	0	11.1994	0	11.1467	0	11.1467	0	11.14	0	11.1698
	11.1598	0	11.1593	0	11.2578	0	11.1574	0	11.2252	0	11.1723	0	11.1723	0	11.1655	0	11.1954	0	11.2027	0	11.2542	0	11.2513	0	11.2615	0	11.242	0	11.2624	0			11.1598	0	11.1593	0	11.2578	0	11.1574	0	11.2252	0	11.1723	0	11.1723	0	11.1655	0	11.1954
	11.1852	0	11.1848	0	11.2835	0	11.1828	0	11.2508	0	11.198	0	11.1979	0	11.1912	0	11.2212	0	11.2285	0	11.2802	0	11.2773	0	11.2875	0	11.2678	0	11.2884	0			11.1852	0	11.1848	0	11.2835	0	11.1828	0	11.2508	0	11.198	0	11.1979	0	11.1912	0	11.2212
	11.2108	0	11.2102	0	11.3094	0	11.2082	0	11.2767	0	11.2238	0	11.2237	0	11.217	0	11.2471	0	11.2546	0	11.3062	0	11.3034	0	11.3136	0	11.2938	0	11.3144	0			11.2108	0	11.2102	0	11.3094	0	11.2082	0	11.2767	0	11.2238	0	11.2237	0	11.217	0	11.2471
	11.2363	0	11.2358	0	11.3353	0	11.2337	0	11.3026	0	11.2496	0	11.2494	0	11.2428	0	11.2729	0	11.2807	0	11.3324	0	11.3294	0	11.3396	0	11.3198	0	11.3407	0			11.2363	0	11.2358	0	11.3353	0	11.2337	0	11.3026	0	11.2496	0	11.2494	0	11.2428	0	11.2729
	11.262	0	11.2614	0	11.3615	0	11.2592	0	11.3286	0	11.2756	0	11.2752	0	11.2687	0	11.2989	0	11.3069	0	11.3585	0	11.3556	0	11.366	0	11.3458	0	11.3669	0			11.262	0	11.2614	0	11.3615	0	11.2592	0	11.3286	0	11.2756	0	11.2752	0	11.2687	0	11.2989
	11.2876	0	11.2871	0	11.3874	0	11.2848	0	11.3548	0	11.3015	0	11.3011	0	11.2945	0	11.3249	0	11.3331	0	11.3849	0	11.3819	0	11.3922	0	11.3719	0	11.3932	0			11.2876	0	11.2871	0	11.3874	0	11.2848	0	11.3548	0	11.3015	0	11.3011	0	11.2945	0	11.3249
	11.3135	0	11.3129	0	11.4137	0	11.3106	0	11.3813	0	11.3277	0	11.3271	0	11.3206	0	11.351	0	11.3596	0	11.4112	0	11.4083	0	11.4189	0	11.3982	0	11.4197	0			11.3135	0	11.3129	0	11.4137	0	11.3106	0	11.3813	0	11.3277	1011.69	11.3271	925.255	11.3206	0	11.351
	11.3393	0	11.339	0	11.4398	0	11.3363	0	11.4077	0	11.3538	0	11.3532	0	11.3466	0	11.3773	0	11.3861	0	11.4378	0	11.4348	0	11.4453	0	11.4246	0	11.4465	0			11.3393	0	11.339	0	11.4398	0	11.3363	0	11.4077	0	11.3538	2627.59	11.3532	1451.73	11.3466	1166	11.3773
	11.3653	0	11.3648	0	11.4661	0	11.3622	0	11.4342	0	11.3802	0	11.3795	0	11.3729	0	11.4036	0	11.4126	0	11.4644	0	11.4614	0	11.4721	0	11.4512	0	11.4731	0			11.3653	0	11.3648	0	11.4661	0	11.3622	0	11.4342	0	11.3802	4098.34	11.3795	3565.53	11.3729	2045.82	11.4036
	11.3914	0	11.391	0	11.4927	0	11.3882	0	11.461	0	11.4066	0	11.406	0	11.3993	0	11.4303	0	11.4393	0	11.4913	0	11.4881	0	11.4987	0	11.4778	0	11.4999	0			11.3914	0	11.391	0	11.4927	0	11.3882	0	11.461	0	11.4066	7302.77	11.406	7736.7	11.3993	5098.74	11.4303
	11.4175	0	11.4171	0	11.5191	0	11.4145	0	11.4876	0	11.4332	0	11.4324	0	11.4258	0	11.4569	0	11.4662	0	11.5182	0	11.5149	0	11.5257	0	11.5047	0	11.5268	0			11.4175	0	11.4171	0	11.5191	0	11.4145	0	11.4876	0	11.4332	12281.8	11.4324	12450.6	11.4258	9478.3	11.4569
	11.4438	0	11.4433	0	11.5458	0	11.4405	0	11.5145	0	11.46	0	11.4589	0	11.4522	0	11.4837	0	11.493	0	11.5452	0	11.5419	0	11.5528	0	11.5316	0	11.5539	0			11.4438	0	11.4433	0	11.5458	1169.93	11.4405	0	11.5145	0	11.46	22477.4	11.4589	24248	11.4522	19410.6	11.4837
	11.4701	0	11.4698	0	11.5725	0	11.4669	0	11.5416	0	11.4868	0	11.4857	0	11.4792	0	11.5106	0	11.5201	0	11.5724	0	11.5688	0	11.58	0	11.5584	0	11.5812	0			11.4701	0	11.4698	0	11.5725	2171.43	11.4669	0	11.5416	0	11.4868	40013.4	11.4857	39185.4	11.4792	33875.9	11.5106
	11.4966	0	11.4962	0	11.5993	0	11.4933	0	11.5685	0	11.5138	0	11.5123	0	11.5058	0	11.5375	0	11.5471	0	11.5996	0	11.5959	0	11.6074	0	11.5855	0	11.6083	0			11.4966	0	11.4962	0	11.5993	5040.75	11.4933	0	11.5685	0	11.5138	60723.2	11.5123	61790.3	11.5058	54780.6	11.5375
	11.5232	0	11.5227	0	11.6262	0	11.5197	0	11.5958	0	11.5407	0	11.5391	0	11.5326	0	11.5647	0	11.5744	0	11.627	0	11.623	0	11.6348	0	11.6127	0	11.6358	0			11.5232	0	11.5227	0	11.6262	8268.15	11.5197	1314.37	11.5958	0	11.5407	95920.2	11.5391	106426	11.5326	82067.7	11.5647
	11.5499	0	11.5494	0	11.6532	0	11.5462	0	11.6232	0	11.5678	0	11.5659	0	11.5595	0	11.5916	0	11.6017	0	11.6545	0	11.6504	0	11.6623	0	11.64	0	11.663	0			11.5499	0	11.5494	0	11.6532	12505.1	11.5462	2246.86	11.6232	0	11.5678	134371	11.5659	142557	11.5595	127792	11.5916
	11.5766	0	11.5761	0	11.6802	0	11.5731	0	11.6507	0	11.5946	0	11.5931	0	11.5864	0	11.6188	0	11.629	0	11.6821	0	11.6778	0	11.6899	0	11.6675	0	11.6906	0			11.5766	0	11.5761	1066	11.6802	25797.2	11.5731	5078.7	11.6507	0	11.5946	167345	11.5931	189856	11.5864	155823	11.6188
	11.6033	0	11.603	0	11.7073	0	11.5996	0	11.6783	0	11.6219	0	11.62	0	11.6135	0	11.646	0	11.6565	0	11.7099	0	11.7055	0	11.7176	0	11.6949	0	11.7182	0			11.6033	0	11.603	1189.56	11.7073	36848.3	11.5996	10095.5	11.6783	0	11.6219	224240	11.62	212075	11.6135	213156	11.646
	11.6303	0	11.6296	0	11.7347	0	11.6267	0	11.7059	0	11.649	0	11.6471	0	11.6406	0	11.673	0	11.684	0	11.7375	0	11.7332	0	11.7454	0	11.7226	0	11.7459	0			11.6303	0	11.6296	2898.94	11.7347	51710.9	11.6267	18023.1	11.7059	0	11.649	257706	11.6471	270988	11.6406	261749	11.673
	11.6573	0	11.6566	0	11.7619	0	11.6535	0	11.7335	0	11.6762	0	11.6742	0	11.6679	0	11.7	0	11.7116	0	11.7654	0	11.7609	0	11.7732	0	11.7503	0	11.7735	0			11.6573	0	11.6566	4913.33	11.7619	63716.1	11.6535	34642.8	11.7335	0	11.6762	295855	11.6742	337379	11.6679	303683	11.7
	11.6842	0	11.6836	0	11.789	0	11.6807	0	11.7613	0	11.7031	0	11.7012	0	11.6948	0	11.7272	0	11.7393	0	11.793	0	11.7886	0	11.8011	0	11.7782	0	11.8015	0			11.6842	0	11.6836	9008.73	11.789	84079.4	11.6807	52505	11.7613	0	11.7031	283887	11.7012	333750	11.6948	367130	11.7272
	11.7113	0	11.7107	0	11.8162	0	11.7075	0	11.7891	0	11.7302	0	11.7282	0	11.7222	0	11.7543	0	11.7671	0	11.8211	0	11.8165	0	11.8289	0	11.8058	0	11.8292	0			11.7113	0	11.7107	12704.1	11.8162	105446	11.7075	81307.7	11.7891	0	11.7302	251426	11.7282	304247	11.7222	336683	11.7543
	11.7384	0	11.7378	0	11.8435	0	11.7347	0	11.817	0	11.7576	0	11.7552	0	11.7493	0	11.7816	0	11.795	0	11.8488	0	11.8441	0	11.8567	0	11.8337	0	11.8573	0			11.7384	0	11.7378	17271.7	11.8435	111130	11.7347	109070	11.817	0	11.7576	224054	11.7552	272794	11.7493	298382	11.7816
	11.7655	0	11.7649	0	11.8706	0	11.7616	0	11.8448	0	11.7848	0	11.7826	0	11.7765	0	11.8089	0	11.8231	0	11.8769	0	11.872	0	11.8845	0	11.8616	0	11.8851	0			11.7655	0	11.7649	25242.8	11.8706	123872	11.7616	165462	11.8448	0	11.7848	181232	11.7826	226523	11.7765	279347	11.8089
	11.7926	0	11.792	0	11.8978	0	11.7886	0	11.8727	0	11.8123	0	11.81	0	11.8038	0	11.8363	0	11.851	0	11.9048	0	11.9	0	11.9125	0	11.8894	0	11.913	0			11.7926	0	11.792	28424.4	11.8978	113260	11.7886	197562	11.8727	0	11.8123	146540	11.81	170451	11.8038	248336	11.8363
	11.8198	0	11.8191	0	11.9253	0	11.8155	0	11.9006	0	11.8399	0	11.8376	0	11.8314	0	11.8638	0	11.8789	0	11.9327	0	11.9278	0	11.9405	0	11.9174	0	11.9409	0			11.8198	0	11.8191	39574.7	11.9253	93768.4	11.8155	254413	11.9006	0	11.8399	116921	11.8376	175873	11.8314	220887	11.8638
	11.8471	0	11.8464	0	11.9525	0	11.8427	0	11.9285	0	11.8675	0	11.8649	0	11.8589	0	11.8915	0	11.9068	0	11.9607	0	11.9557	0	11.9686	0	11.9453	0	11.969	0			11.8471	0	11.8464	36091.7	11.9525	75867.6	11.8427	253288	11.9285	0	11.8675	100749	11.8649	156018	11.8589	200693	11.8915
	11.8744	0	11.8737	0	11.98	0	11.8696	0	11.9564	0	11.8952	0	11.8929	0	11.8864	0	11.9192	0	11.9346	0	11.9887	0	11.9835	0	11.9966	0	11.9732	0	11.9971	0			11.8744	0	11.8737	40280.6	11.98	57986.7	11.8696	304755	11.9564	0	11.8952	85978.8	11.8929	127822	11.8864	179053	11.9192
	11.9017	0	11.901	0	12.0075	0	11.8967	0	11.9845	0	11.9229	0	11.9208	0	11.9139	0	11.9469	0	11.9627	0	12.0167	0	12.0115	0	12.0247	0	12.0012	0	12.0251	0			11.9017	0	11.901	40359.4	12.0075	49281.8	11.8967	259275	11.9845	0	11.9229	77671.6	11.9208	114552	11.9139	156877	11.9469
	11.9293	0	11.9284	0	12.035	0	11.9238	0	12.0126	0	11.9508	0	11.9489	0	11.9417	0	11.9745	0	11.9907	0	12.0448	0	12.0393	0	12.0527	0	12.0292	0	12.0532	0			11.9293	0	11.9284	34265.7	12.035	40851.5	11.9238	219654	12.0126	0	11.9508	65241.6	11.9489	99470.9	11.9417	132334	11.9745
	11.9567	0	11.9561	0	12.0625	0	11.9509	0	12.0406	0	11.9786	0	11.9766	0	11.9696	0	12.0023	0	12.0188	0	12.0729	0	12.0673	0	12.0808	0	12.0573	0	12.0813	0			11.9567	0	11.9561	25708.4	12.0625	34079.8	11.9509	174337	12.0406	0	11.9786	58814.2	11.9766	84831.6	11.9696	115422	12.0023
	11.9842	0	11.9834	0	12.0901	0	11.9783	0	12.0686	0	12.0064	0	12.0047	0	11.9975	0	12.0303	0	12.0469	0	12.101	0	12.0954	0	12.1089	0	12.0853	0	12.1094	0			11.9842	0	11.9834	20795.7	12.0901	27426	11.9783	147209	12.0686	0	12.0064	49782.6	12.0047	70553.9	11.9975	100188	12.0303
	12.0114	0	12.0106	0	12.118	0	12.0056	0	12.0967	0	12.0343	0	12.0326	0	12.0254	0	12.0581	0	12.0749	0	12.129	0	12.1235	0	12.1369	0	12.1134	0	12.1373	0			12.0114	0	12.0106	16736.4	12.118	24675.5	12.0056	120871	12.0967	0	12.0343	47010.3	12.0326	58901.2	12.0254	82021.8	12.0581
	12.0389	0	12.038	0	12.1457	0	12.033	0	12.1248	0	12.0624	0	12.0607	0	12.0535	0	12.0861	0	12.103	0	12.1571	0	12.1515	0	12.165	0	12.1414	0	12.1654	0			12.0389	0	12.038	15884.7	12.1457	21201.3	12.033	93728.3	12.1248	0	12.0624	41369.9	12.0607	51913.6	12.0535	75774.1	12.0861
	12.0663	0	12.0654	0	12.1734	0	12.0605	0	12.1529	0	12.0905	0	12.0887	0	12.0814	0	12.1139	0	12.1311	0	12.1852	0	12.1796	0	12.1931	0	12.1694	0	12.1935	0			12.0663	0	12.0654	12384.9	12.1734	18418.2	12.0605	80892.7	12.1529	0	12.0905	37438.8	12.0887	43197.8	12.0814	64659.8	12.1139
	12.0939	0	12.093	0	12.2012	0	12.0877	0	12.1809	0	12.1185	0	12.1168	0	12.1095	0	12.142	0	12.1592	0	12.2133	0	12.2077	0	12.2212	0	12.1975	0	12.2216	0			12.0939	0	12.093	8181.84	12.2012	17199	12.0877	68733.3	12.1809	0	12.1185	31136.5	12.1168	39216.3	12.1095	55574.2	12.142
	12.1214	0	12.1208	0	12.2287	0	12.1152	0	12.209	0	12.1466	0	12.1449	0	12.1376	0	12.1697	0	12.1873	0	12.2414	0	12.2358	0	12.2492	0	12.2256	0	12.2497	0			12.1214	0	12.1208	8497.47	12.2287	15921.7	12.1152	59142.4	12.209	0	12.1466	29627.6	12.1449	36531.9	12.1376	49487	12.1697
	12.1487	0	12.1486	0	12.2565	0	12.1426	0	12.2371	0	12.1747	0	12.1729	0	12.1656	0	12.1978	0	12.2154	0	12.2694	0	12.2638	0	12.2773	0	12.2537	0	12.2777	0			12.1487	0	12.1486	6333.22	12.2565	14631	12.1426	45756.3	12.2371	0	12.1747	24250.5	12.1729	32432.9	12.1656	45070.7	12.1978
	12.1762	0	12.1762	0	12.2845	0	12.1701	0	12.2651	0	12.2027	0	12.201	0	12.1937	0	12.2258	0	12.2434	0	12.2975	0	12.2919	0	12.3054	0	12.2818	0	12.3058	0			12.1762	0	12.1762	6738.24	12.2845	11926.3	12.1701	45769	12.2651	0	12.2027	22925.3	12.201	28632.5	12.1937	40294.3	12.2258
	12.2037	0	12.2038	0	12.3124	0	12.1978	0	12.2932	0	12.2308	0	12.2291	0	12.2218	0	12.2538	0	12.2715	0	12.3256	0	12.32	0	12.3335	0	12.3098	0	12.3339	0			12.2037	0	12.2038	5510.02	12.3124	10426.6	12.1978	41725.9	12.2932	0	12.2308	23446.8	12.2291	26994.6	12.2218	35116.1	12.2538
	12.2314	0	12.2316	0	12.3403	0	12.2256	0	12.3213	0	12.2588	0	12.2572	0	12.2498	0	12.2819	0	12.2996	0	12.3537	0	12.3481	0	12.3616	0	12.3379	0	12.362	0			12.2314	0	12.2316	4424.27	12.3403	9703.56	12.2256	34798.6	12.3213	0	12.2588	19774	12.2572	20525.6	12.2498	34156.6	12.2819
	12.2591	0	12.2593	0	12.3682	0	12.2532	0	12.3494	0	12.2869	0	12.2852	0	12.2779	0	12.31	0	12.3277	0	12.3817	0	12.3762	0	12.3896	0	12.366	0	12.3901	0			12.2591	0	12.2593	4535.62	12.3682	8689.57	12.2532	30067.2	12.3494	0	12.2869	18875.9	12.2852	20554.1	12.2779	31843.1	12.31
	12.2868	0	12.2865	0	12.3961	0	12.2811	0	12.3774	0	12.315	0	12.3133	0	12.306	0	12.338	0	12.3557	0	12.4098	0	12.4043	0	12.4177	0	12.3941	0	12.4181	0			12.2868	0	12.2865	3627.45	12.3961	6533.05	12.2811	26837.2	12.3774	0	12.315	16479.7	12.3133	17101.3	12.306	30768.7	12.338
	12.3145	0	12.3146	0	12.4241	592.53	12.3086	0	12.4055	0	12.3431	0	12.3414	0	12.334	0	12.3661	0	12.3838	0	12.4379	0	12.4323	0	12.4458	0	12.4221	0	12.4462	0			12.3145	0	12.3146	2612.43	12.4241	6279.58	12.3086	28403.4	12.4055	0	12.3431	15787.5	12.3414	17248.4	12.334	28120.6	12.3661
	12.3422	0	12.3425	0	12.4519	0	12.3364	0	12.4335	0	12.3711	0	12.3694	0	12.3621	0	12.3942	0	12.4119	0	12.466	0	12.4604	0	12.4739	0	12.4502	0	12.4743	0			12.3422	0	12.3425	2557.06	12.4519	5843.16	12.3364	21672.2	12.4335	0	12.3711	14578.1	12.3694	17497.4	12.3621	22136.7	12.3942
	12.3697	0	12.3703	0	12.4798	0	12.3642	0	12.4615	0	12.3992	0	12.3975	0	12.3902	0	12.4223	0	12.44	0	12.4941	0	12.4885	0	12.502	0	12.4783	0	12.5024	0			12.3697	0	12.3703	2055.57	12.4798	5671.96	12.3642	19749.4	12.4615	0	12.3992	13996.9	12.3975	15750.1	12.3902	23313.6	12.4223
	12.3976	0	12.3982	0	12.5076	1493.5	12.392	0	12.4896	0	12.4273	0	12.4256	0	12.4183	0	12.4504	0	12.4681	0	12.5221	799.868	12.5166	435.439	12.5301	403.576	12.5064	494.996	12.5305	0			12.3976	0	12.3982	2380.16	12.5076	4802.27	12.392	19250	12.4896	0	12.4273	12720.1	12.4256	14611.6	12.4183	20826.1	12.4504
	12.4254	0	12.426	0	12.5355	2314.12	12.4197	0	12.5177	0	12.4553	0	12.4537	505.347	12.4464	0	12.4784	0	12.4962	0	12.5502	1553.54	12.5446	1194.36	12.5581	1628.52	12.5345	708.119	12.5585	0			12.4254	0	12.426	2194.91	12.5355	4384.56	12.4197	15005.2	12.5177	0	12.4553	11152.5	12.4537	11648.9	12.4464	18806.2	12.4784
	12.453	0	12.4538	591.484	12.5634	4312.75	12.4475	0	12.5458	0	12.4834	1233.47	12.4818	512.328	12.4745	0	12.5065	870.449	12.5242	0	12.5783	2559.84	12.5727	2242.5	12.5862	3514.46	12.5626	1812.46	12.5866	0			12.453	0	12.4538	1473.27	12.5634	4039.13	12.4475	15801.3	12.5458	0	12.4834	11019.9	12.4818	13276.5	12.4745	18328.2	12.5065
	12.4809	757.104	12.4817	1081.82	12.5912	9892.19	12.4755	599.148	12.5738	0	12.5115	1317.15	12.5098	1779.44	12.5025	875.884	12.5346	1555.65	12.5523	0	12.6064	4502.91	12.6008	4122.29	12.6143	5607.42	12.5906	3445.63	12.6147	0			12.4809	0	12.4817	2201.27	12.5912	3722.6	12.4755	12950.4	12.5738	0	12.5115	10992.5	12.5098	11576.5	12.5025	17272.6	12.5346
	12.5087	1408.54	12.5096	1238.16	12.619	18164.9	12.5033	944.029	12.6019	0	12.5396	2329.52	12.5379	2748.62	12.5306	1723.23	12.5627	3424	12.5804	0	12.6345	9686.65	12.6289	7921.12	12.6424	9483.75	12.6187	6897.38	12.6428	515.582			12.5087	0	12.5096	1495.16	12.619	3195.2	12.5033	11331.7	12.6019	0	12.5396	10289.5	12.5379	11685.7	12.5306	16983.9	12.5627
	12.5364	2558.96	12.5374	2980.89	12.647	30127.3	12.5312	2070.04	12.63	0	12.5676	3627.45	12.566	3717.88	12.5587	3605.98	12.5907	5248.15	12.6085	0	12.6625	16615.1	12.657	15970.1	12.6704	18113.2	12.6468	13054	12.6708	0			12.5364	0	12.5374	987.817	12.647	3329.13	12.5312	10701.7	12.63	0	12.5676	8478.54	12.566	10936.5	12.5587	14463.7	12.5907
	12.5643	5158.7	12.5652	7445.97	12.6749	58569.7	12.5592	4232.31	12.6581	763.632	12.5957	6521.16	12.5941	7925.23	12.5868	5279.24	12.6188	10409.4	12.6366	0	12.6906	35130.2	12.6851	27118.6	12.6985	26001.9	12.6749	20935	12.6989	502.715			12.5643	0	12.5652	1379.65	12.6749	3327.62	12.5592	10741.8	12.6581	0	12.5957	9241.13	12.5941	11332.9	12.5868	13733.6	12.6188
	12.5921	10484.4	12.5932	12692.5	12.7028	88562.8	12.5873	8224.52	12.6862	777.97	12.6238	12930	12.6222	12711.7	12.6148	8129.4	12.6469	18833	12.6647	0	12.7187	57911.3	12.7131	41336.5	12.7266	49576.7	12.7029	39562.6	12.727	1337.64			12.5921	0	12.5932	1550.69	12.7028	3813.01	12.5873	10168.1	12.6862	0	12.6238	8508.68	12.6222	9692.57	12.6148	14760.9	12.6469
	12.62	21778.7	12.6211	22515.5	12.7306	171831	12.6151	15744.7	12.7142	873.249	12.6519	21928	12.6502	24148.8	12.6429	16176.6	12.675	31370.8	12.6927	527.997	12.7468	79175.2	12.7412	70352.9	12.7547	76000.3	12.731	61253.4	12.7551	2281.24			12.62	0	12.6211	1145.7	12.7306	3411.37	12.6151	8872.34	12.7142	0	12.6519	8451.45	12.6502	9069.32	12.6429	12907.8	12.675
	12.6475	40105.9	12.6491	46420.3	12.7585	280287	12.6431	26759.4	12.7423	1485.44	12.68	35754.2	12.6783	45231	12.671	26548.1	12.7031	57317.2	12.7208	0	12.7749	133456	12.7693	133875	12.7828	128151	12.7591	105727	12.7832	3111.09			12.6475	0	12.6491	945.912	12.7585	2437.74	12.6431	8341.58	12.7423	0	12.68	8192.89	12.6783	8330.03	12.671	12066.5	12.7031
	12.6754	70608.3	12.677	78610	12.7862	399701	12.671	47847.7	12.7704	1873.06	12.708	60352.5	12.7064	63108.6	12.6991	44783.1	12.7312	89132.2	12.7489	959.775	12.8029	255593	12.7974	188192	12.8109	193328	12.7872	159918	12.8113	3842.92			12.6754	0	12.677	1283.58	12.7862	2418.97	12.671	7769.41	12.7704	0	12.708	8167.77	12.7064	7839.4	12.6991	11964.7	12.7312
	12.7033	117361	12.7049	135823	12.814	563240	12.6991	86461.7	12.7984	3555.05	12.7361	110210	12.7345	111421	12.7272	73145.6	12.7592	143272	12.7769	736.502	12.8309	312097	12.8255	296590	12.8389	286152	12.8153	236701	12.8393	5290.99			12.7033	0	12.7049	981.011	12.814	2167.14	12.6991	7801.81	12.7984	0	12.7361	6980.95	12.7345	8137.25	12.7272	11984.5	12.7592
	12.7308	194925	12.7328	215379	12.8412	747590	12.727	139299	12.8265	3877.44	12.7642	164406	12.7626	181736	12.7553	123667	12.7873	226837	12.8049	1258.92	12.859	485486	12.8536	392405	12.867	425928	12.8433	298969	12.8674	7415.26			12.7308	0	12.7328	694.602	12.8412	1994.8	12.727	6970.88	12.8265	0	12.7642	6387.83	12.7626	6622.43	12.7553	11635.7	12.7873
	12.7584	313539	12.7605	334863	12.8682	1.03861e+06	12.755	214285	12.8545	5058.5	12.7922	252802	12.7906	286044	12.7833	206386	12.8153	312146	12.833	1420.5	12.887	495876	12.8815	525894	12.8949	500784	12.8714	435463	12.8955	10598.2			12.7584	0	12.7605	825.528	12.8682	2357.27	12.755	6041.51	12.8545	0	12.7922	5955.4	12.7906	6250.5	12.7833	10059	12.8153
	12.7861	466447	12.7883	503663	12.8953	1.12666e+06	12.783	349872	12.8826	5301.47	12.8201	343498	12.8186	407677	12.8114	296680	12.8433	472154	12.8611	1664.36	12.9149	610282	12.9093	575904	12.9228	584965	12.8994	539736	12.9236	12875			12.7861	0	12.7883	1328.59	12.8953	1461.04	12.783	6359.43	12.8826	0	12.8201	6099.74	12.8186	6124.7	12.8114	10043.7	12.8433
	12.8134	694521	12.8157	690920	12.9222	1.3709e+06	12.8105	515900	12.9107	6771.76	12.8479	514246	12.8465	595828	12.8392	457262	12.8712	649632	12.8892	2411.43	12.9426	787348	12.937	738015	12.9506	663491	12.9273	629533	12.9517	12098.7			12.8134	0	12.8157	0	12.9222	1986.68	12.8105	6346.2	12.9107	0	12.8479	5885.38	12.8465	7361.98	12.8392	10097.5	12.8712
	12.8405	945453	12.843	943982	12.9487	1.54826e+06	12.8381	707312	12.9388	6233.29	12.8757	622981	12.8743	727334	12.867	582290	12.8988	799701	12.9173	2738.94	12.9702	854090	12.9647	785806	12.9783	693874	12.9552	697972	12.9798	15336.8			12.8405	0	12.843	769.476	12.9487	0	12.8381	5750.91	12.9388	0	12.8757	5515.26	12.8743	5659.42	12.867	8165.75	12.8988
	12.8674	1.15538e+06	12.8699	1.16059e+06	12.9755	1.66205e+06	12.8653	912336	12.9669	8358.86	12.9034	721311	12.902	821031	12.8947	649139	12.9264	886648	12.9453	3780.81	12.9977	824479	12.9923	841575	13.0058	717206	12.9829	725075	13.0078	14187.7			12.8674	0	12.8699	836.904	12.9755	1762.5	12.8653	4305.19	12.9669	0	12.9034	4592.47	12.902	5859.28	12.8947	8868.3	12.9264
	12.8943	1.33158e+06	12.8967	1.29522e+06	13.0021	1336044	12.8924	1.10871e+06	12.9949	7697.83	12.9309	876748	12.9294	944008	12.9222	841194	12.9538	1.00163e+06	12.9734	3834.42	13.0252	742415	13.0198	709332	13.0335	597026	13.0106	702500	13.0359	12043.4			12.8943	0	12.8967	963.571	13.0021	1466.67	12.8924	4647.33	12.9949	0	12.9309	3642.68	12.9294	4758.87	12.9222	6776	12.9538
	12.9208	1.6209e+06	12.9235	1.48174e+06	13.0286	1.18853e+06	12.9191	1.36271e+06	13.023	9823.39	12.9582	894717	12.9568	1.03141e+06	12.9496	933400	12.9811	1.13174e+06	13.0015	4569.76	13.0527	674764	13.0474	635157	13.0611	512387	13.0384	604108	13.064	10866.4			12.9208	0	12.9235	0	13.0286	1568.97	12.9191	4803.01	13.023	0	12.9582	4816.11	12.9568	3471.07	12.9496	7183.49	12.9811
	12.9472	1.61087e+06	12.9499	1.56091e+06	13.0555	953021	12.946	1.37681e+06	13.0511	7793.21	12.9856	885595	12.9842	1.08362e+06	12.977	954932	13.0083	1.05036e+06	13.0296	4065.89	13.0804	559251	13.0752	560047	13.0888	445379	13.0661	522695	13.0921	9629.66			12.9472	0	12.9499	0	13.0555	1336.81	12.946	3422.21	13.0511	0	12.9856	4801.16	12.9842	3439.19	12.977	6164.21	13.0083
	12.9737	1.60198e+06	12.9765	1.56035e+06	13.0826	817230	12.9725	1.43926e+06	13.0792	6636.18	13.013	826454	13.0115	930807	13.0043	1.03689e+06	13.0355	913831	13.0576	3709.07	13.1082	463423	13.1029	466184	13.1167	378759	13.0939	436645	13.1201	9184.37			12.9737	0	12.9765	0	13.0826	2040.65	12.9725	3542.49	13.0792	0	13.013	5345.8	13.0115	5069.7	13.0043	6570.6	13.0355
	12.9999	1.57729e+06	13.003	1.38258e+06	13.1096	665736	12.9992	1.40414e+06	13.1072	4976.92	13.0406	696076	13.0388	807123	13.0317	863729	13.0629	697353	13.0857	3661.48	13.136	396220	13.1308	364923	13.1445	263681	13.1218	367933	13.1482	7931.22			12.9999	0	13.003	0	13.1096	1745.6	12.9992	4529.8	13.1072	0	13.0406	4143.17	13.0388	4392.24	13.0317	5946.8	13.0629
	13.0264	1.3432e+06	13.0297	1.20312e+06	13.1369	586635	13.0259	1074398	13.1352	5589.9	13.0681	540598	13.0664	711756	13.0592	739593	13.0903	616653	13.1138	3260.99	13.1641	337298	13.1587	309530	13.1725	289118	13.1499	323872	13.1763	6224.33			13.0264	0	13.0297	0	13.1369	0	13.0259	3096.49	13.1352	0	13.0681	3502.55	13.0664	4040.12	13.0592	6285.4	13.0903
	13.0528	1167790	13.0566	975116	13.1644	502733	13.0529	938052	13.1633	3321.85	13.0957	457733	13.094	531378	13.0867	590064	13.118	489267	13.1419	3040.48	13.192	289577	13.1867	288354	13.2005	235108	13.178	268813	13.2044	6798.45			13.0528	0	13.0566	0	13.1644	1493.65	13.0529	3586.4	13.1633	0	13.0957	4230	13.094	3928.18	13.0867	5278.16	13.118
	13.0795	981028	13.0834	820030	13.1918	399103	13.0799	817200	13.1911	4049.26	13.1233	376394	13.1215	454034	13.1142	471447	13.1457	431046	13.17	2572.31	13.22	259663	13.2147	245412	13.2286	198069	13.206	243708	13.2325	6947.1			13.0795	0	13.0834	0	13.1918	1675.89	13.0799	3087.66	13.1911	0	13.1233	3363.06	13.1215	4455.08	13.1142	5588.9	13.1457
	13.1063	774068	13.1106	681233	13.2194	341396	13.1072	662987	13.2192	4405.03	13.1511	343871	13.1493	402320	13.1419	415871	13.1735	339644	13.198	2334.16	13.2481	218220	13.2427	197082	13.2567	168312	13.2341	208243	13.2606	4332.75			13.1063	0	13.1106	0	13.2194	1404.65	13.1072	3122.63	13.2192	0	13.1511	3980.53	13.1493	4227.33	13.1419	6136.94	13.1735
	13.1333	653124	13.1381	563624	13.2471	321469	13.1343	583546	13.2473	3873.14	13.179	299914	13.1771	328717	13.1697	317630	13.2014	315943	13.2261	1813.31	13.2762	194606	13.2708	190821	13.2848	153421	13.2622	178956	13.2886	4974.71			13.1333	0	13.1381	0	13.2471	974.601	13.1343	3683.41	13.2473	0	13.179	3435.07	13.1771	4727.11	13.1697	5580.95	13.2014
	13.1603	577333	13.1653	511576	13.2746	271655	13.1619	471024	13.2753	3452.86	13.207	258029	13.2051	285997	13.1976	302154	13.2292	268924	13.2542	1502.25	13.3043	170095	13.2989	157715	13.3128	148089	13.2903	166025	13.3167	4397.77			13.1603	0	13.1653	0	13.2746	985.042	13.1619	3530.52	13.2753	0	13.207	3644.96	13.2051	3621.34	13.1976	4885.35	13.2292
	13.1875	456028	13.1928	426810	13.3024	243883	13.1894	415311	13.3034	3504.6	13.2348	229769	13.233	236555	13.2256	252030	13.2571	232326	13.2823	1758.17	13.3323	142938	13.327	147104	13.3409	136453	13.3183	138490	13.3448	4069.25			13.1875	0	13.1928	0	13.3024	1585.86	13.1894	2756.04	13.3034	0	13.2348	3447.3	13.233	3460.33	13.2256	5222.26	13.2571
	13.2149	409702	13.2201	336359	13.3301	226312	13.217	345289	13.3315	2741.39	13.2628	181784	13.2609	201620	13.2534	202638	13.285	200478	13.3103	1293.81	13.3604	123656	13.355	124780	13.369	102636	13.3464	130244	13.3729	3250.8			13.2149	0	13.2201	0	13.3301	1393.29	13.217	2418.15	13.3315	0	13.2628	3283.49	13.2609	3754.37	13.2534	5591.16	13.285
	13.2425	330603	13.2477	316505	13.3579	204952	13.2446	299361	13.3596	2734.88	13.2908	165872	13.2887	177949	13.2814	218502	13.3128	175594	13.3384	1291.57	13.3884	113275	13.3831	121354	13.397	104153	13.3745	115618	13.4009	4827.37			13.2425	0	13.2477	552.082	13.3579	1163.51	13.2446	2573.89	13.3596	0	13.2908	2551.78	13.2887	4330.95	13.2814	4287.15	13.3128
	13.2701	310136	13.2753	269822	13.3857	176434	13.2722	279786	13.3876	2283.96	13.3185	144404	13.3166	163546	13.3094	185630	13.3406	164594	13.3665	1037.4	13.4165	94420.2	13.4112	109588	13.4251	93779.7	13.4026	104253	13.429	3383.56			13.2701	0	13.2753	0	13.3857	643.808	13.2722	2958.18	13.3876	0	13.3185	3292.6	13.3166	4081.67	13.3094	4575.08	13.3406
	13.2977	274731	13.3029	245337	13.4134	156696	13.3001	232148	13.4157	2478.64	13.3464	135080	13.3445	143697	13.3371	168486	13.3685	131092	13.3946	1041.73	13.4446	92526.7	13.4393	95923.8	13.4532	91351.6	13.4307	92045	13.4571	3081.38			13.2977	0	13.3029	0	13.4134	958.651	13.3001	2919.65	13.4157	0	13.3464	3042.81	13.3445	2773.86	13.3371	4567.24	13.3685
	13.3253	250644	13.3306	223656	13.4413	149365	13.328	220839	13.4438	1831.82	13.3744	129062	13.3726	131504	13.365	149113	13.3964	121082	13.4227	1173.31	13.4727	80103.5	13.4674	82106	13.4813	79247.7	13.4588	87881.7	13.4852	2772.07			13.3253	0	13.3306	0	13.4413	1129.59	13.328	3037.93	13.4438	0	13.3744	3095.11	13.3726	3464.51	13.365	4499.16	13.3964
	13.3531	208173	13.3583	195244	13.469	129024	13.3561	171346	13.4719	2106.34	13.4021	109813	13.4005	110934	13.3929	129188	13.4245	114275	13.4508	727.751	13.5008	75497.7	13.4954	82264.2	13.5094	72055.2	13.4868	77137.4	13.513	2596.23			13.3531	0	13.3583	487.001	13.469	847.078	13.3561	4491.46	13.4719	0	13.4021	2788.69	13.4005	3721.21	13.3929	3991.77	13.4245
	13.3808	194733	13.3861	168146	13.497	119671	13.384	177220	13.4999	1881.31	13.43	99766.4	13.4284	100037	13.4208	115575	13.4524	99060.8	13.4788	1206.76	13.5289	63708.7	13.5235	75382.7	13.5375	60199.4	13.5149	71321.9	13.5411	2560.89			13.3808	0	13.3861	622.319	13.497	1063.02	13.384	2199.94	13.4999	0	13.43	2714.72	13.4284	2973.4	13.4208	3790.85	13.4524
	13.4087	163592	13.414	157682	13.5248	108512	13.4118	152908	13.528	2006.53	13.458	94975.4	13.4565	98239	13.4487	104077	13.4804	97105.3	13.5069	1221.85	13.5569	59784	13.5516	64460.1	13.5655	55670.1	13.543	64155	13.5688	1951.73			13.4087	0	13.414	0	13.5248	924.903	13.4118	1690.94	13.528	0	13.458	2623.23	13.4565	3144.69	13.4487	3854.74	13.4804
	13.4366	153257	13.4418	140909	13.5526	94877.4	13.4398	142188	13.556	2132.92	13.4861	84194.4	13.4846	86382.6	13.4766	92824.6	13.5085	87810.8	13.535	868.583	13.585	57945.1	13.5797	63642.3	13.5936	55663.9	13.5711	61972.7	13.5966	3086.27			13.4366	0	13.4418	0	13.5526	604.176	13.4398	2760.79	13.556	0	13.4861	2406.3	13.4846	2785.87	13.4766	3818.41	13.5085
	13.4645	132238	13.4698	135477	13.5804	91680.6	13.4676	119061	13.5841	1422.11	13.5142	71918.9	13.5127	79214.2	13.5047	84250.8	13.5366	83354.4	13.5631	947.328	13.6131	46746.6	13.6078	58556	13.6217	47918.2	13.5992	52273.9	13.6242	2168.53			13.4645	0	13.4698	0	13.5804	961.096	13.4676	3031.54	13.5841	0	13.5142	3546.48	13.5127	2581.8	13.5047	4078.65	13.5366
	13.4923	123693	13.4978	113389	13.6084	75725.6	13.4956	117402	13.6122	1833.23	13.5423	71050.2	13.5407	74867.1	13.5327	72116.8	13.5646	44059.1	13.5911	1227.26	13.6412	41591.8	13.6358	47697.7	13.6498	49105.1	13.6273	28397.3	13.6519	1732.94			13.4923	0	13.4978	0	13.6084	1161.65	13.4956	1848.01	13.6122	0	13.5423	2535.21	13.5407	2516.04	13.5327	3663.45	13.5646
	13.5202	108778	13.5258	104291	13.6364	72865.9	13.5236	103167	13.6403	1121.58	13.5703	60464.2	13.5688	67136.9	13.5608	70171.8	13.5927	36652.9	13.6192	975.308	13.6693	35822.4	13.6639	46277.1	13.6778	42617.2	13.6548	42552.6	13.6796	2271.8			13.5202	0	13.5258	0	13.6364	517.119	13.5236	2282.31	13.6403	0	13.5703	2294.45	13.5688	2987.26	13.5608	4758.36	13.5927
	13.5481	102751	13.5538	94287.4	13.6643	65858.8	13.5516	95709.4	13.6684	1283.93	13.5984	58596.7	13.5969	55125.2	13.5889	63372.1	13.6208	29848.8	13.6473	988.585	13.6973	38298.2	13.692	43677.9	13.7059	42363.8	13.6829	38860	13.7074	2164.17			13.5481	0	13.5538	0	13.6643	647.796	13.5516	2058.57	13.6684	0	13.5984	2910.58	13.5969	3306.32	13.5889	4913.79	13.6208
	13.5761	91159.1	13.5819	87114.6	13.6923	64679.2	13.5796	84885.6	13.6964	1373.14	13.6265	52490.7	13.625	55265.4	13.617	56087.4	13.6483	25203.6	13.6754	1169.2	13.7254	36393.8	13.7201	39298.4	13.734	40925.4	13.711	34736.2	13.7352	2373.45			13.5761	0	13.5819	0	13.6923	855.794	13.5796	2083.95	13.6964	0	13.6265	2601.9	13.625	3137.92	13.617	4422.01	13.6483
	13.604	82793.4	13.6099	74895.2	13.7201	54532	13.6077	82711.5	13.7245	1077.49	13.6546	48800.2	13.6531	54312.1	13.6451	57399.8	13.6762	25386.9	13.7035	682.527	13.7535	33385.8	13.7481	39789.3	13.7621	37827.4	13.739	33207.7	13.7632	2160.75			13.604	0	13.6099	0	13.7201	956.334	13.6077	2089.15	13.7245	0	13.6546	2733.78	13.6531	3357.81	13.6451	4215.01	13.6762
	13.632	80087.1	13.638	71913.5	13.7479	50772.3	13.6358	75348.2	13.7526	797.835	13.6826	51993.7	13.6811	45921.9	13.6732	50604.7	13.7042	25230	13.7316	668.853	13.7816	34277.7	13.7762	38190.4	13.7902	34113.7	13.7671	33305.7	13.7911	2372.38			13.632	0	13.638	0	13.7479	634.537	13.6358	1951.93	13.7526	0	13.6826	2677.53	13.6811	3075.36	13.6732	3624.06	13.7042
	13.6599	73633.9	13.6658	65191.4	13.7757	45421.4	13.6638	62492.6	13.7806	1033.02	13.7107	43201.8	13.7092	44641.2	13.7012	47258.9	13.7323	26203.8	13.7596	911.136	13.8097	28690.6	13.8043	34752.9	13.8182	30394.2	13.7952	31500.8	13.8191	2384.5			13.6599	0	13.6658	0	13.7757	648.698	13.6638	2126.47	13.7806	0	13.7107	2510.98	13.7092	2819.26	13.7012	4219.56	13.7323
	13.6879	66402.7	13.6937	61507.1	13.8036	43623.7	13.6919	60105.4	13.8085	1171.59	13.7388	44001.6	13.7373	38301.9	13.7292	44513.7	13.7604	22538.6	13.7877	673.113	13.8378	26011.6	13.8324	29866.9	13.8463	31363.4	13.8233	30128.9	13.847	2206			13.6879	0	13.6937	0	13.8036	536.835	13.6919	1804.13	13.8085	0	13.7388	2437.29	13.7373	2231.84	13.7292	4150.11	13.7604
	13.7159	66265.8	13.7217	56690.4	13.8316	41125.7	13.7198	51725.6	13.8366	1584.43	13.7669	37845	13.7653	37967.6	13.7573	41714.8	13.7885	33765.1	13.8158	731.499	13.8658	27071.1	13.8605	31355.2	13.8744	28362.2	13.8514	27368.2	13.8751	1743.72			13.7159	0	13.7217	0	13.8316	1065.36	13.7198	1612.24	13.8366	0	13.7669	2037.87	13.7653	2502.96	13.7573	3577.65	13.7885
	13.7439	60897	13.7498	56351.2	13.8595	39892.6	13.7479	51152.9	13.8647	1440.91	13.7949	35600.8	13.7934	35434.5	13.7854	37244.5	13.8165	22824.4	13.8439	794.176	13.8939	26082.9	13.8886	29845.6	13.9025	29769.8	13.8794	26520.6	13.9032	1335.76			13.7439	0	13.7498	0	13.8595	730.552	13.7479	1687.97	13.8647	0	13.7949	1890.61	13.7934	2343.4	13.7854	4043.75	13.8165
	13.7719	55860.7	13.7778	50079.5	13.8876	42095.7	13.7759	47946.7	13.8928	960.981	13.823	34130.3	13.8215	34752.3	13.8135	36475.6	13.8446	18917.1	13.872	0	13.922	24559.3	13.9166	29048.6	13.9305	27347.8	13.9075	25121.8	13.9313	1887.88			13.7719	0	13.7778	0	13.8876	1065.11	13.7759	1622.59	13.8928	0	13.823	2237.39	13.8215	3028.22	13.8135	4195.44	13.8446
	13.7999	53882.8	13.8058	50091.7	13.9156	36763.5	13.8039	50221.2	13.9207	1169.83	13.8511	31709.8	13.8496	32817	13.8415	34389.9	13.8727	18804	13.9001	0	13.9501	22799.4	13.9447	24710.6	13.9586	22284.4	13.9356	25091.1	13.9594	1770.22			13.7999	0	13.8058	423.632	13.9156	538.783	13.8039	1768.53	13.9207	0	13.8511	2480.09	13.8496	2558.49	13.8415	3660.15	13.8727
	13.8279	46449.2	13.8338	49090.1	13.9435	37266.1	13.8318	43447.8	13.9488	948.29	13.8792	29678.1	13.8776	29195.8	13.8696	32253.5	13.9007	21176.2	13.9281	536.624	13.9782	21765.3	13.9728	23110.1	13.9867	25154.6	13.9637	24618.9	13.9874	1760.72			13.8279	0	13.8338	0	13.9435	815.229	13.8318	1694.71	13.9488	0	13.8792	2121.91	13.8776	2119.99	13.8696	3262.42	13.9007
	13.8558	49516.3	13.8617	43870.8	13.9716	29921.5	13.8598	45580.3	13.9769	1003.5	13.9072	28523.4	13.9057	28518.8	13.8977	32205.7	13.9288	23088.8	13.9562	582.072	14.0062	20092.6	14.0009	23442.7	14.0148	24102.2	13.9917	22030.3	14.0155	1739.01			13.8558	0	13.8617	0	13.9716	721.287	13.8598	1701.38	13.9769	0	13.9072	1685.03	13.9057	2380.24	13.8977	3264.2	13.9288
	13.8838	45649.7	13.8897	39778.7	13.9996	33600.6	13.8878	39140.6	14.0049	1123.52	13.9353	29695.7	13.9338	25746.1	13.9258	30355.2	13.9569	20760.9	13.9843	565.13	14.0343	22012.4	14.029	21985.3	14.0429	22145.5	14.0198	23014.1	14.0436	1522.75			13.8838	0	13.8897	0	13.9996	649.654	13.8878	1359.07	14.0049	0	13.9353	1949.34	13.9338	1951.53	13.9258	2860.41	13.9569
	13.9118	42373.2	13.9176	34601.4	14.0276	31023.2	13.9159	39307.8	14.0329	1475.88	13.9634	27019.4	13.9619	24831.5	13.9539	26783.5	13.985	22817.4	14.0124	722.655	14.0624	20761.3	14.057	22198.9	14.071	21494.8	14.0479	20714.9	14.0717	1529.28			13.9118	0	13.9176	0	14.0276	0	13.9159	1652.23	14.0329	0	13.9634	1938.62	13.9619	2280.93	13.9539	3000.77	13.985
	13.9397	37753.6	13.9455	37325.7	14.0557	30157.7	13.9439	37284.6	14.061	692.693	13.9915	23592.1	13.99	25118.1	13.982	27478.6	14.013	21827.6	14.0404	575.819	14.0905	20029.1	14.0851	22342.8	14.099	20128.5	14.076	19665.3	14.0998	1851.67			13.9397	0	13.9455	0	14.0557	0	13.9439	1620.76	14.061	0	13.9915	2204.05	13.99	2760.84	13.982	2232.79	14.013
	13.9676	34828.1	13.9734	36917.3	14.0837	29709.6	13.972	34604.7	14.089	758.19	14.0196	23295.8	14.018	23633	14.01	26341.4	14.0411	19351.2	14.0685	0	14.1186	19825.6	14.1132	18448.3	14.1271	20480.4	14.1041	19504	14.1279	2185.83			13.9676	0	13.9734	0	14.0837	0	13.972	1745.48	14.089	0	14.0196	1713.45	14.018	2150.73	14.01	2606.83	14.0411
	13.9955	36845.5	14.0014	33500.4	14.1118	26496.4	14	31272.9	14.1171	1104.95	14.0476	23255.3	14.0461	22062.9	14.0381	26494.4	14.0692	19491.4	14.0966	0	14.1466	18181.1	14.1413	19863	14.1552	17953.4	14.1322	18101	14.1559	1536.05			13.9955	0	14.0014	0	14.1118	0	14	1492.09	14.1171	0	14.0476	2292.95	14.0461	1571.64	14.0381	2848.25	14.0692
	14.0234	34039	14.0294	32600.2	14.1398	26708.5	14.028	32268.5	14.1452	929.057	14.0757	20287.6	14.0742	23162.8	14.0662	23839	14.0973	18555	14.1247	515.749	14.1747	16910.8	14.1693	18173.6	14.1833	15719.8	14.1602	16873.4	14.184	1568.87			14.0234	0	14.0294	0	14.1398	0	14.028	1137	14.1452	0	14.0757	1463.85	14.0742	2155.26	14.0662	2541.06	14.0973
	14.0514	31246.2	14.0572	29493.1	14.1678	27703	14.0561	30935.7	14.1733	1261.4	14.1038	19877.4	14.1023	20732.9	14.0943	24027.9	14.1254	15780.1	14.1528	671.739	14.2028	14342.7	14.1974	19435	14.2113	17106.2	14.1883	16747.3	14.2121	1165.25			14.0514	0	14.0572	0	14.1678	952.151	14.0561	1904.16	14.1733	0	14.1038	1214.84	14.1023	2473.02	14.0943	2668.5	14.1254
	14.0792	32191.3	14.085	26918.9	14.1956	24264.9	14.084	31800.1	14.2012	1000.57	14.1319	21131.4	14.1303	20434.8	14.1223	21423.7	14.1535	14503.5	14.1809	0	14.2309	14420	14.2255	16211.9	14.2394	16588.8	14.2164	15012.3	14.2402	1522.58			14.0792	0	14.085	0	14.1956	0	14.084	1304.34	14.2012	0	14.1319	1800.96	14.1303	2162.84	14.1223	3078.5	14.1535
	14.1071	28544.6	14.1129	27964.1	14.2236	25413	14.112	30997.6	14.2292	1019.06	14.1599	19836.5	14.1584	19042.2	14.1504	20707.7	14.1815	16078.5	14.2089	0	14.259	15203.5	14.2536	16658.8	14.2675	16543.1	14.2445	15177.1	14.2682	1372.28			14.1071	0	14.1129	0	14.2236	0	14.112	1114.06	14.2292	0	14.1599	2153.51	14.1584	1946.66	14.1504	2109.48	14.1815
	14.135	27423.1	14.1406	28788.3	14.2514	24476	14.14	29726.1	14.2573	676.31	14.1879	16890.2	14.1865	14756.1	14.1785	21878.5	14.2096	15687.2	14.237	501.067	14.2871	14140.3	14.2817	16618.7	14.2956	15501.8	14.2726	16118.7	14.2963	1397.43			14.135	0	14.1406	0	14.2514	662.262	14.14	1422.66	14.2573	0	14.1879	1719.25	14.1865	2303.34	14.1785	2732.32	14.2096
	14.1628	29017.1	14.1684	25391.3	14.2794	20518.7	14.1678	26246.4	14.2854	654.45	14.2159	15512.2	14.2144	17601	14.2065	19173.2	14.2377	10720.7	14.2651	563.082	14.3151	14723	14.3098	15665.3	14.3237	15153.5	14.3006	13115.4	14.3244	1291.56			14.1628	0	14.1684	0	14.2794	873.994	14.1678	1383.41	14.2854	0	14.2159	1599.88	14.2144	1707.12	14.2065	2984.1	14.2377
	14.1906	26464.6	14.1963	25542.9	14.3072	21982.4	14.1957	27006.1	14.3134	732.367	14.2439	17051	14.2424	17509.9	14.2346	18134.5	14.2657	8405.5	14.2932	499.401	14.3432	12873.6	14.3378	14999	14.3518	15456.9	14.3287	14532.1	14.3525	1424.82			14.1906	0	14.1963	0	14.3072	588.88	14.1957	1341.89	14.3134	0	14.2439	1580.09	14.2424	2229.14	14.2346	2646.64	14.2657
	14.2183	24807.5	14.2241	23983.5	14.3351	21987.7	14.2236	23874	14.3415	676.166	14.272	17127.2	14.2704	16586.9	14.2624	16169	14.2938	11140.5	14.3212	547.308	14.3713	13087.6	14.3659	15047.3	14.3798	14078.6	14.3568	13326.7	14.3806	982.096			14.2183	0	14.2241	0	14.3351	0	14.2236	706.346	14.3415	0	14.272	1190.52	14.2704	1563.05	14.2624	2412.26	14.2938
	14.2462	21716.5	14.2522	20867.9	14.363	22203.9	14.2517	25584.6	14.3696	0	14.2998	16588.7	14.2984	15208.1	14.2902	16488.7	14.3219	10457.5	14.3493	451.881	14.3994	11859.9	14.394	13650.6	14.4079	14359.8	14.3849	12578.1	14.4087	1244.01			14.2462	0	14.2522	0	14.363	554.223	14.2517	1333.78	14.3696	0	14.2998	1488.81	14.2984	1539.09	14.2902	1823.1	14.3219
	14.2741	23855.3	14.2802	19680.9	14.391	19906.1	14.2797	20428.7	14.3977	1051.46	14.3279	16601.4	14.3265	16583	14.3183	17214.7	14.35	10540	14.3773	0	14.4274	11598.5	14.4221	14693.1	14.436	13229.5	14.4129	13739.4	14.4367	1283.31			14.2741	0	14.2802	0	14.391	476.123	14.2797	947.076	14.3977	0	14.3279	1254.93	14.3265	1885.86	14.3183	2065.34	14.35
	14.3022	21745.5	14.3082	21228.8	14.4191	18622.6	14.3076	21842.4	14.4257	1057.81	14.356	15163.2	14.3546	16106.8	14.3464	19613.2	14.3781	16079.1	14.4054	600.719	14.4555	12545.1	14.4501	13809.2	14.4641	12742.2	14.441	11698.7	14.4648	1034.85			14.3022	0	14.3082	0	14.4191	530.173	14.3076	1662.63	14.4257	0	14.356	1474.14	14.3546	2493.8	14.3464	2310.63	14.3781
	14.3302	22670.2	14.3361	21752.8	14.4471	18941.7	14.3355	23740.1	14.4538	604.286	14.3839	16199.2	14.3827	15960.2	14.3745	16650.4	14.4061	14368.5	14.4335	0	14.4836	11344.7	14.4782	12419.5	14.4922	12045.7	14.4691	12338.4	14.4929	689.805			14.3302	0	14.3361	0	14.4471	0	14.3355	1483.72	14.4538	0	14.3839	2182.11	14.3827	1542.78	14.3745	2364.61	14.4061
	14.3581	21650.6	14.364	22462.4	14.4751	17654.6	14.3636	18083.2	14.4819	664.979	14.4119	15386	14.4107	15043	14.4025	16542.1	14.4342	9651.24	14.4616	0	14.5117	11579.3	14.5063	12801.7	14.5203	12083.8	14.4972	12649.1	14.521	972.456			14.3581	0	14.364	0	14.4751	0	14.3636	2175.73	14.4819	0	14.4119	1411.35	14.4107	2130.2	14.4025	1984.47	14.4342
	14.386	19637.6	14.3921	19551.7	14.5031	19670.1	14.3916	21352.4	14.51	0	14.4399	14401.3	14.4388	14919.8	14.4306	16070.5	14.4622	13447.6	14.4897	511.187	14.5398	9698.64	14.5344	11676.1	14.5483	12433.4	14.5253	10981.6	14.549	906.141			14.386	0	14.3921	0	14.5031	0	14.3916	1261.71	14.51	0	14.4399	1493.71	14.4388	1603.46	14.4306	2742.14	14.4622
	14.414	20890.9	14.4199	17606.9	14.5307	15645.2	14.4196	19384.1	14.538	766.511	14.4679	13066.1	14.4669	13178.7	14.4587	15642.8	14.4903	15534.6	14.5177	0	14.5679	11691.7	14.5625	10814.7	14.5764	11148.2	14.5534	11747.2	14.5771	1228.09			14.414	0	14.4199	0	14.5307	0	14.4196	1072.88	14.538	0	14.4679	1258.65	14.4669	1746.93	14.4587	2449.67	14.4903
	14.442	19956.3	14.4478	18616.5	14.5586	16039.1	14.4475	19368.2	14.5661	508.275	14.496	13008.6	14.495	13539.8	14.4868	14474.2	14.5184	13605.3	14.5458	459.597	14.5959	9300.39	14.5906	11072.3	14.6045	12663.6	14.5814	9903.15	14.6052	1591.22			14.442	0	14.4478	0	14.5586	610.219	14.4475	765.558	14.5661	0	14.496	1325.04	14.495	1638.86	14.4868	1846.14	14.5184
	14.4699	19016.1	14.4756	16962.1	14.5864	18603.8	14.4755	21788.3	14.5942	762.98	14.5241	11430.1	14.523	14540.6	14.5148	12923.2	14.5465	11496.1	14.5739	638.062	14.624	10002.3	14.6186	11669.4	14.6326	11359.1	14.6095	9641.32	14.6333	1097.69			14.4699	0	14.4756	0	14.5864	0	14.4755	1051.03	14.5942	0	14.5241	1276.71	14.523	1450.61	14.5148	3589.22	14.5465
	14.4979	17991	14.5037	17153.7	14.6143	18909.7	14.5036	17852.4	14.6223	0	14.5522	12500.5	14.5511	12181.6	14.5429	13168.3	14.5746	12032	14.602	646.171	14.652	9703.64	14.6467	10377.1	14.6606	11807.7	14.6376	9679.12	14.6614	995.254			14.4979	0	14.5037	0	14.6143	475.557	14.5036	899.957	14.6223	0	14.5522	1325.79	14.5511	1649.6	14.5429	2178.96	14.5746
	14.5258	18427.7	14.5317	16544.4	14.642	15921.4	14.5315	19310.6	14.6501	0	14.5802	11187.8	14.5792	12195.3	14.571	14783.7	14.6027	11844.1	14.6301	0	14.6801	10483.6	14.6748	10128.4	14.6887	10514.3	14.6657	11157.1	14.6895	1000.05			14.5258	0	14.5317	0	14.642	0	14.5315	1208.25	14.6501	0	14.5802	1482.95	14.5792	1745.87	14.571	2325.46	14.6027
	14.5537	19515.4	14.5594	17314.1	14.6699	15065.7	14.5596	17051.5	14.6782	675.342	14.6083	10323.5	14.6073	11885.9	14.5991	11522.4	14.6307	11689.5	14.6582	525.2	14.7082	9065.92	14.7029	10531.2	14.7168	10336	14.6937	10104.8	14.7175	1166.48			14.5537	0	14.5594	0	14.6699	0	14.5596	963.118	14.6782	0	14.6083	1279.28	14.6073	1438.83	14.5991	1900.45	14.6307
	14.5816	18209.8	14.5874	16681.6	14.698	16455.7	14.5875	18447.4	14.7063	0	14.6362	13517.9	14.6354	12102	14.6272	13791.1	14.6588	10750.9	14.6862	503.893	14.7363	8495.99	14.731	10695.2	14.7449	10792.9	14.7218	9946.34	14.7456	961.52			14.5816	0	14.5874	0	14.698	0	14.5875	792.289	14.7063	0	14.6362	1577.19	14.6354	1627.52	14.6272	2269.26	14.6588
	14.6095	17728	14.6154	16611.9	14.726	13864.8	14.6155	16440.5	14.7344	791.27	14.6643	10014.2	14.6635	10071.9	14.6553	12409.9	14.6869	8832.49	14.7143	0	14.7644	9407.55	14.7591	9398.69	14.773	8768.37	14.7499	9864.05	14.7737	1043.7			14.6095	0	14.6154	0	14.726	0	14.6155	1042.39	14.7344	0	14.6643	1349.71	14.6635	2371.44	14.6553	1824.52	14.6869
	14.6374	16065.1	14.6433	17106.3	14.754	14126.4	14.6433	16609.4	14.7624	0	14.6923	9894.94	14.6915	11486.3	14.6833	13106.5	14.715	7681.76	14.7424	0	14.7924	8233.5	14.7871	8456.64	14.801	9971.15	14.778	11003	14.8018	661.424			14.6374	0	14.6433	0	14.754	0	14.6433	780.345	14.7624	0	14.6923	1144.43	14.6915	1804.27	14.6833	1869.71	14.715
	14.6653	15242.4	14.6713	13697.7	14.7818	14650.1	14.6713	15834.6	14.7905	724.081	14.7203	11275.5	14.7196	10603.3	14.7114	11742.7	14.7431	8916.63	14.7705	0	14.8205	8717.67	14.8152	9926.5	14.8291	9313.68	14.8061	9573.48	14.8299	933.677			14.6653	0	14.6713	0	14.7818	574.063	14.6713	825.419	14.7905	0	14.7203	1105.65	14.7196	1950.79	14.7114	2002.98	14.7431
	14.6933	15882.7	14.6993	14585	14.8098	14303.7	14.6994	14469.3	14.8186	688.631	14.7484	10824.7	14.7477	7453.02	14.7395	11535.4	14.7711	7622.74	14.7985	0	14.8486	8310.75	14.8433	10537.4	14.8572	9889.46	14.8342	8366.99	14.8579	871.776			14.6933	0	14.6993	0	14.8098	619.399	14.6994	618.963	14.8186	0	14.7484	1202.13	14.7477	2092.96	14.7395	1389.19	14.7711
	14.7214	14789.9	14.7272	11020.3	14.8378	14849.1	14.7274	16104.9	14.8466	558.802	14.7765	10526.2	14.7758	8602.44	14.7676	11599.4	14.7992	8232.47	14.8266	0	14.8767	7166.09	14.8714	9867.84	14.8853	9345.34	14.8622	9955.78	14.886	807.489			14.7214	0	14.7272	0	14.8378	0	14.7274	1096.99	14.8466	0	14.7765	1237.71	14.7758	2180.13	14.7676	1644.27	14.7992
	14.7492	14168.6	14.7552	12452.4	14.8658	13983.8	14.7554	15321.9	14.8747	805.448	14.8046	8765.37	14.8039	8254.03	14.7956	12338.5	14.8273	6251.11	14.8547	0	14.9047	7780.54	14.8994	10346.6	14.9134	8280.02	14.8903	8417.16	14.9141	615.895			14.7492	0	14.7552	0	14.8658	0	14.7554	1182.37	14.8747	0	14.8046	1255.32	14.8039	2603.77	14.7956	1555.99	14.8273
	14.7771	13331.8	14.783	15139.1	14.8938	12681	14.7835	13458.2	14.9028	730.08	14.8327	9449.77	14.8317	9701.13	14.8237	10349.6	14.8554	8742.25	14.8828	0	14.9328	7367.5	14.9275	8562.28	14.9415	9594.34	14.9184	8546.92	14.9422	812.21			14.7771	0	14.783	0	14.8938	0	14.7835	515.829	14.9028	0	14.8327	769.425	14.8317	1702.64	14.8237	1349.57	14.8554
	14.8051	14400.1	14.811	13222.4	14.9216	13366.9	14.8114	15427.3	14.9307	612.669	14.8607	8924.8	14.8597	10454.7	14.8518	11151.4	14.8835	8557.14	14.9109	525.104	14.9609	6539.88	14.9556	8685.71	14.9695	7286.42	14.9465	8880.83	14.9703	697.641			14.8051	0	14.811	0	14.9216	0	14.8114	715.495	14.9307	0	14.8607	900.71	14.8597	1681.76	14.8518	2082.47	14.8835
	14.8328	13028.5	14.839	12035.3	14.9497	13086.8	14.8394	13149.3	14.9588	0	14.8888	8965.82	14.8878	10516.8	14.8799	11685.2	14.9115	6705.73	14.939	0	14.989	6894.99	14.9837	7926.16	14.9976	8476.42	14.9746	6764.81	14.9983	539.407			14.8328	0	14.839	0	14.9497	0	14.8394	689.809	14.9588	0	14.8888	1127.57	14.8878	693.764	14.8799	1454.44	14.9115
	14.8609	13288.4	14.8669	9444.03	14.9776	12821.2	14.8674	12329.8	14.9868	458.301	14.9169	9121.84	14.9159	10398.6	14.908	9483.38	14.9396	8247.18	14.967	0	15.0171	7539.25	15.0118	9004.32	15.0257	7322.6	15.0027	7755.43	15.0264	590.613			14.8609	0	14.8669	0	14.9776	0	14.8674	663.209	14.9868	0	14.9169	1203.53	14.9159	1175.55	14.908	1819.9	14.9396
	14.889	13202.8	14.8946	10727.3	15.0055	12342.3	14.8953	12305.2	15.0149	532.919	14.9449	8305.47	14.944	9024.83	14.9361	9106.3	14.9677	8590.38	14.9951	673.019	15.0452	7674.43	15.0399	8340.54	15.0538	7019.12	15.0307	8942.1	15.0545	0			14.889	0	14.8946	0	15.0055	0	14.8953	731.888	15.0149	0	14.9449	1228.85	14.944	1336.18	14.9361	1886.55	14.9677
	14.9171	13134.7	14.9225	12286	15.0336	11570.7	14.9233	12702.8	15.0429	556.38	14.9729	9982.68	14.9721	8769.01	14.9641	9646.16	14.9958	7664.24	15.0232	666.578	15.0732	6820.09	15.0679	8500.63	15.0819	7583.67	15.0588	8970.27	15.0826	797.909			14.9171	0	14.9225	0	15.0336	0	14.9233	944.724	15.0429	0	14.9729	884.431	14.9721	1201.03	14.9641	1276.03	14.9958
	14.945	13666.9	14.9506	11321	15.0614	12124.4	14.9512	11765.6	15.071	524.41	15.001	8370.76	15.0001	8611.23	14.9922	9506.95	15.0239	8295.42	15.0513	0	15.1013	6199.15	15.096	7973.69	15.1099	7325.14	15.0869	7988.75	15.1107	406.887			14.945	0	14.9506	0	15.0614	0	14.9512	664.059	15.071	0	15.001	738.174	15.0001	1452.26	14.9922	1443.86	15.0239
	14.9729	12998.8	14.9785	11598.8	15.0893	13406.2	14.9793	12575.9	15.099	802.598	15.029	7892.4	15.0282	8724.16	15.0203	10052.3	15.052	7513.7	15.0794	0	15.1294	6377.48	15.1241	7642.49	15.138	8701.33	15.115	8624.12	15.1388	773.406			14.9729	0	14.9785	0	15.0893	0	14.9793	589.254	15.099	0	15.029	946.02	15.0282	964.52	15.0203	1666.69	15.052
	15.001	11440	15.0064	9655.14	15.1171	12552.1	15.0071	11193.1	15.1271	560.27	15.0569	8098.98	15.0563	8501.99	15.0484	10250.7	15.08	6820.32	15.1074	0	15.1575	6318.21	15.1522	7965.23	15.1661	7439.77	15.143	7821.95	15.1668	524.862			15.001	0	15.0064	0	15.1171	0	15.0071	538.223	15.1271	0	15.0569	489.812	15.0563	1076.73	15.0484	1743.17	15.08
	15.029	11447.8	15.0342	10238.1	15.1448	11959.3	15.0351	12059.7	15.1552	0	15.085	7681.1	15.0844	9138.17	15.0765	9518.6	15.1081	7161.66	15.1355	508.614	15.1856	6819.83	15.1802	8677.45	15.1942	8030.97	15.1711	8089.17	15.1949	792.577			15.029	0	15.0342	0	15.1448	0	15.0351	796.768	15.1552	0	15.085	1255.5	15.0844	984.698	15.0765	1052.1	15.1081
	15.0568	12242.2	15.0622	9841.54	15.1728	11709.4	15.0631	13015.1	15.1832	0	15.1131	8396.96	15.1124	9324.72	15.1045	9369.56	15.1362	6018.77	15.1636	0	15.2136	6385.53	15.2083	8247.99	15.2223	7217.4	15.1992	7388.72	15.223	1176.81			15.0568	0	15.0622	0	15.1728	0	15.0631	0	15.1832	0	15.1131	1058.77	15.1124	1490.65	15.1045	986.63	15.1362
	15.0846	11085.8	15.09	11729.3	15.2007	10965.5	15.0912	12528.3	15.2112	711.996	15.1412	7168.08	15.1405	7676.53	15.1326	8110.96	15.1643	6619.82	15.1917	453.432	15.2417	5757.29	15.2364	7231.71	15.2504	7040.51	15.2273	7302.55	15.2511	948.511			15.0846	0	15.09	0	15.2007	0	15.0912	844.929	15.2112	0	15.1412	1068.92	15.1405	899.518	15.1326	1060.39	15.1643
	15.1125	9873.84	15.118	9938.75	15.2285	10863.3	15.1192	11548	15.2393	698.494	15.1693	8278.6	15.1686	7198.3	15.1607	10088.9	15.1923	5825.21	15.2197	428.351	15.2698	5512.65	15.2645	7458.99	15.2784	7049.15	15.2554	7480.5	15.2791	887.689			15.1125	0	15.118	0	15.2285	0	15.1192	558.9	15.2393	0	15.1693	547.291	15.1686	1176.48	15.1607	1151.95	15.1923
	15.1404	11843.5	15.1459	11386.3	15.2564	9719.86	15.1472	10788.9	15.2673	0	15.1973	7423.34	15.1967	8878.04	15.1888	9101.99	15.2204	6531.18	15.2478	0	15.2979	5512.39	15.2926	7722.22	15.3065	6610.62	15.2835	7614.66	15.3072	0			15.1404	0	15.1459	0	15.2564	0	15.1472	612.291	15.2673	0	15.1973	939.173	15.1967	1245.78	15.1888	1204.4	15.2204
	15.1684	9277.49	15.1739	9825.82	15.2845	9789.15	15.1753	3980.68	15.2954	0	15.2254	8315.75	15.2248	7397.6	15.2168	8786.63	15.2485	6969.07	15.2759	0	15.3259	5921.43	15.3207	6552.83	15.3346	6088	15.3115	7660.52	15.3353	0			15.1684	0	15.1739	0	15.2845	0	15.1753	3118.82	15.2954	0	15.2254	1179.16	15.2248	906.028	15.2168	1625.18	15.2485
	15.1965	9931.8	15.2017	9763.51	15.3125	11100.6	15.2028	9510.14	15.3235	748.022	15.2533	6436.67	15.2529	7592.09	15.2449	7438.86	15.2766	5913.75	15.304	0	15.354	6315.97	15.3487	6533.62	15.3627	7118.27	15.3396	6816.69	15.3634	676.533			15.1965	0	15.2017	0	15.3125	0	15.2028	1249.82	15.3235	0	15.2533	782.908	15.2529	1152.18	15.2449	1579.14	15.2766
	15.2244	8949.06	15.2295	9618.25	15.3406	9458.6	15.2309	8688.55	15.3514	571.567	15.2813	7364.64	15.2809	7729.84	15.273	7405.53	15.3047	5363.68	15.3321	483.298	15.3821	5706.89	15.3768	6412.37	15.3907	6302.92	15.3677	6464.17	15.3915	538.844			15.2244	0	15.2295	0	15.3406	0	15.2309	818.229	15.3514	0	15.2813	802.644	15.2809	1248.98	15.273	986.147	15.3047
	15.2523	10968.5	15.2575	9012.52	15.3687	8296.17	15.2588	7324.09	15.3794	543.219	15.3094	6400.21	15.309	7023.41	15.301	7991.5	15.3328	6449.69	15.3602	486.059	15.4102	5415.95	15.4049	5880.75	15.4188	5924.52	15.3958	6032.99	15.4196	0			15.2523	0	15.2575	0	15.3687	0	15.2588	910.221	15.3794	0	15.3094	1143.25	15.309	992.689	15.301	1084.93	15.3328
	15.2803	10543.7	15.2855	9865.96	15.3966	10229	15.2868	7412.27	15.4074	0	15.3374	6543.09	15.337	7810.75	15.3291	7802.24	15.3608	5749.44	15.3883	0	15.4383	5264.7	15.433	6039.95	15.4469	5610.54	15.4238	6829.67	15.4476	758.404			15.2803	0	15.2855	0	15.3966	0	15.2868	1157.4	15.4074	0	15.3374	933.839	15.337	806.091	15.3291	579.032	15.3608
	15.3083	10737.9	15.3134	9882.92	15.4247	9303.32	15.3149	7443.71	15.4355	0	15.3655	6757.78	15.3651	5731.25	15.3572	7760.58	15.3889	4812.04	15.4163	0	15.4664	4733.83	15.4611	6895.63	15.475	5686.32	15.4519	6789.94	15.4757	0			15.3083	0	15.3134	0	15.4247	0	15.3149	940.185	15.4355	0	15.3655	723.903	15.3651	988.646	15.3572	1357.77	15.3889
	15.336	9103.18	15.3412	10217.5	15.4525	8976.6	15.3428	10324.9	15.4636	0	15.3936	6677.27	15.3932	6915.77	15.3852	7303.09	15.417	6054.61	15.4444	0	15.4944	5392.78	15.4892	5790.64	15.5031	6343.61	15.48	6574.56	15.5038	0			15.336	0	15.3412	0	15.4525	0	15.3428	740.628	15.4636	0	15.3936	575.31	15.3932	992.607	15.3852	1712.16	15.417
	15.3639	9553.53	15.3692	9828.27	15.4804	8853.11	15.3707	9524.06	15.4917	802.684	15.4216	6322.16	15.4211	6587.98	15.4133	7378.4	15.4451	5600.67	15.4725	0	15.5225	4577.05	15.5172	6600.61	15.5311	5570.86	15.5081	5748.61	15.5319	690.675			15.3639	0	15.3692	0	15.4804	0	15.3707	903.931	15.4917	0	15.4216	784.67	15.4211	1039.51	15.4133	1327.29	15.4451
	15.3917	8766.26	15.3972	7376.63	15.5085	10371.5	15.3988	9370.32	15.5197	0	15.4497	5953.38	15.4492	5136.69	15.4414	6892.07	15.4731	3979.93	15.5006	0	15.5506	5757.53	15.5453	5920.37	15.5592	6609.53	15.5362	5365.21	15.56	470.274			15.3917	0	15.3972	0	15.5085	0	15.3988	0	15.5197	0	15.4497	980.064	15.4492	1595.54	15.4414	1460.58	15.4731
	15.4196	9404.11	15.4251	6957.54	15.5364	9224.69	15.4267	8062.96	15.5478	777.324	15.4778	6387.4	15.4773	4994.92	15.4694	7865.46	15.5012	6012.34	15.5286	0	15.5787	5394.92	15.5734	6201.69	15.5873	5959.05	15.5643	5827.44	15.588	842.972			15.4196	0	15.4251	0	15.5364	0	15.4267	0	15.5478	0	15.4778	723.285	15.4773	1798.34	15.4694	1273.5	15.5012
	15.4473	8795.17	15.4531	8277.02	15.5644	7655.06	15.4547	10594.8	15.5758	0	15.5059	5522.65	15.5054	5399.03	15.4975	6080.26	15.5293	5617.44	15.5567	0	15.6067	5802.69	15.6015	6120.73	15.6154	5280.14	15.5923	6267.88	15.6161	724.625			15.4473	0	15.4531	0	15.5644	0	15.4547	0	15.5758	0	15.5059	1016.89	15.5054	1536.96	15.4975	1527.13	15.5293
	15.4751	9304.03	15.4811	9208.43	15.5924	8983.52	15.4823	9878.02	15.6039	501.18	15.534	6887.36	15.5335	4964.79	15.5256	7699.69	15.5574	4603.54	15.5848	0	15.6348	4467.89	15.6295	6326.57	15.6435	5931.59	15.6204	5561.9	15.6442	552.95			15.4751	0	15.4811	0	15.5924	439.314	15.4823	653.73	15.6039	0	15.534	1189.03	15.5335	933.607	15.5256	1212.07	15.5574
	15.503	9964.52	15.5089	6878.62	15.6204	9750.08	15.5102	6098.27	15.6318	790.034	15.5621	6182.88	15.5615	5760.65	15.5536	6884.15	15.5855	5951.23	15.6128	0	15.6629	4988.5	15.6576	4605.13	15.6715	5516.33	15.6485	5283.6	15.6723	674.833			15.503	0	15.5089	0	15.6204	0	15.5102	1060.31	15.6318	0	15.5621	475.341	15.5615	939.032	15.5536	1098.82	15.5855
	15.531	8584.83	15.537	6741.65	15.6482	8887.16	15.5383	8334.23	15.6599	0	15.5901	5727.28	15.5896	6240.75	15.5816	6704.53	15.6134	5774.71	15.6408	628.323	15.691	4664.57	15.6857	5577.93	15.6996	5588.86	15.6766	5534.92	15.7004	508.607			15.531	0	15.537	0	15.6482	0	15.5383	738.922	15.6599	0	15.5901	511.742	15.5896	840.221	15.5816	993.179	15.6134
	15.5589	8829.86	15.5647	5884.82	15.6761	9923.98	15.5661	8653.47	15.6879	486.436	15.6182	5078.37	15.6175	5980.19	15.6097	6988.84	15.6415	5943.17	15.6686	773.562	15.7191	5422.45	15.7138	4822.58	15.7277	5481.92	15.7047	5280.75	15.7284	751.575			15.5589	0	15.5647	0	15.6761	0	15.5661	567.311	15.6879	0	15.6182	567.775	15.6175	1206.85	15.6097	849.093	15.6415
	15.5869	8220.53	15.5926	7167.94	15.704	8227.41	15.5941	6900.71	15.716	0	15.6461	6523.17	15.6456	5764.32	15.6378	6443.38	15.6696	6543.14	15.6964	802.426	15.7472	4944.76	15.7419	4579.57	15.7558	5721.57	15.7328	5471.18	15.7565	738.297			15.5869	0	15.5926	0	15.704	0	15.5941	823.529	15.716	0	15.6461	680.285	15.6456	964.285	15.6378	900.422	15.6696
	15.6148	7146.45	15.6205	5855.32	15.7318	9746.71	15.6221	6063.02	15.744	0	15.6741	5112.66	15.6736	5035.94	15.6659	5735.07	15.6977	5791.99	15.7243	0	15.7752	4274.4	15.77	4596.64	15.7839	5689.74	15.7608	5053.24	15.7846	0			15.6148	0	15.6205	0	15.7318	0	15.6221	0	15.744	0	15.6741	665.602	15.6736	1074.09	15.6659	1183.61	15.6977
	15.6428	7928.91	15.6486	6351.6	15.7598	7939.99	15.6502	6731.56	15.7718	834.948	15.7022	6126.51	15.7017	5504.38	15.694	5820.02	15.7257	6896.43	15.7521	0	15.8033	4536.98	15.798	5337.97	15.8119	5347.13	15.7889	5147.37	15.8127	889.28			15.6428	0	15.6486	0	15.7598	0	15.6502	1224.02	15.7718	0	15.7022	613.8	15.7017	2386.78	15.694	1917.02	15.7257
	15.6707	8378.61	15.6764	6659.75	15.7877	7829.51	15.6781	8249.44	15.7999	501.642	15.7302	5048.17	15.7298	5537.2	15.722	5378.95	15.7538	5037.05	15.78	0	15.8314	4970.94	15.8261	5255.09	15.84	5564.32	15.817	4904.88	15.8408	703.669			15.6707	0	15.6764	0	15.7877	0	15.6781	957.883	15.7999	0	15.7302	897.183	15.7298	1688.29	15.722	911.142	15.7538
	15.6986	6870.46	15.7043	7408.03	15.8157	8325.94	15.7062	8431.68	15.828	0	15.7583	6756.07	15.7579	5545.95	15.7501	5632.47	15.7819	4790.24	15.8079	0	15.8595	4805.29	15.8542	4795.27	15.8681	4697.43	15.8451	5093.72	15.8688	642.137			15.6986	0	15.7043	0	15.8157	0	15.7062	672.42	15.828	0	15.7583	1105.61	15.7579	1816.12	15.7501	732.08	15.7819
	15.7265	8014.24	15.7323	7399.58	15.8436	7232.8	15.7343	7036.69	15.856	0	15.7862	5163.48	15.7858	3008.09	15.7782	4862.59	15.81	6314.02	15.836	0	15.8876	4130.36	15.8823	5553.84	15.8962	4031.14	15.8731	5280.22	15.8969	518.565			15.7265	0	15.7323	0	15.8436	0	15.7343	459.88	15.856	0	15.7862	476.353	15.7858	4209.29	15.7782	814.889	15.81
	15.7545	6888.2	15.76	7506.75	15.8715	8013.46	15.7622	6811.94	15.8841	0	15.8143	5934.67	15.8136	5374.66	15.8063	5478.83	15.8381	5069.89	15.8639	0	15.9157	3473.8	15.9103	5178.54	15.9243	4967.33	15.9012	5473.5	15.925	494.744			15.7545	0	15.76	0	15.8715	0	15.7622	726.057	15.8841	0	15.8143	518.724	15.8136	1769.66	15.8063	723.681	15.8381
	15.7825	7721.08	15.7881	6626.48	15.8993	7349.26	15.7902	9254.76	15.9122	0	15.8423	6059.95	15.8416	5645.68	15.8343	5243.25	15.8662	5183.16	15.892	0	15.9437	3849.69	15.9384	5996.09	15.9524	4560.85	15.9293	5319.16	15.9531	618.9			15.7825	0	15.7881	0	15.8993	0	15.7902	743.544	15.9122	0	15.8423	750.142	15.8416	680.682	15.8343	1101.12	15.8662
	15.8106	8596.07	15.8161	5471.87	15.9273	7931.26	15.8181	6569.94	15.9401	0	15.8703	4738.61	15.8697	5085.63	15.8624	5706.02	15.8942	5067.19	15.9201	565.486	15.9718	4023.63	15.9665	5276.7	15.9804	5303.59	15.9574	5186.08	15.9812	916.535			15.8106	0	15.8161	0	15.9273	0	15.8181	573.041	15.9401	0	15.8703	926.693	15.8697	1462.47	15.8624	689.181	15.8942
	15.8384	6385.2	15.8439	7371.66	15.9551	6243.56	15.846	7688.28	15.9682	845.47	15.8984	5312.44	15.8978	5978.56	15.8905	6053.54	15.9223	3962.27	15.9482	0	15.9999	4597.63	15.9946	5167.95	16.0085	4389.42	15.9855	5403.82	16.0092	0			15.8384	0	15.8439	0	15.9551	0	15.846	589.808	15.9682	0	15.8984	772.674	15.8978	837.452	15.8905	1252.69	15.9223
	15.8662	6805.1	15.872	7109.15	15.983	7301.62	15.874	8639.72	15.996	0	15.9264	4652.08	15.9258	5348.29	15.9186	5506.3	15.9504	4211.44	15.9763	0	16.028	3969.01	16.0227	4475.18	16.0366	4224.87	16.0136	5207.7	16.0373	591.92			15.8662	0	15.872	0	15.983	0	15.874	773.215	15.996	0	15.9264	595.225	15.9258	563.757	15.9186	1081.58	15.9504
	15.8941	6870.84	15.8997	6702.86	16.0111	7058	15.9019	7675.41	16.0241	0	15.9545	5102.2	15.9539	5807.68	15.9467	5811.73	15.9785	4695.81	16.0043	0	16.056	3548.17	16.0507	4772.41	16.0647	4381.01	16.0416	5035.31	16.0654	648.102			15.8941	0	15.8997	0	16.0111	0	15.9019	0	16.0241	0	15.9545	543.472	15.9539	523.952	15.9467	1074.77	15.9785
	15.922	6301.33	15.9276	7008.27	16.0385	6970.34	15.9299	7757.29	16.052	0	15.9826	3968.87	15.982	5486.39	15.9748	4440.89	16.0065	3405.66	16.0324	659.124	16.0841	3503.53	16.0788	4475.41	16.0927	4808.51	16.0697	5305.89	16.0935	0			15.922	0	15.9276	0	16.0385	0	15.9299	0	16.052	0	15.9826	889.542	15.982	858.045	15.9748	933.147	16.0065
	15.9499	6674.33	15.9556	6231.7	16.0663	6712.5	15.9579	7684	16.08	0	16.0104	4978.67	16.0101	3938.18	16.0028	4627.65	16.0346	3422.92	16.0605	556.534	16.1122	3531.15	16.1069	4259.18	16.1208	3646.09	16.0978	4711.02	16.1216	0			15.9499	0	15.9556	0	16.0663	0	15.9579	0	16.08	0	16.0104	821.502	16.0101	1854.34	16.0028	1024.97	16.0346
	15.9778	6449.99	15.9835	7017.4	16.0942	5522.57	15.986	7099.13	16.108	842.669	16.0385	5036.68	16.0382	3844.72	16.0308	4866.35	16.0627	3584.46	16.0886	543.511	16.1403	4442.42	16.135	4956.18	16.1489	4302.14	16.1259	5293.95	16.1496	600.129			15.9778	0	15.9835	0	16.0942	0	15.986	0	16.108	0	16.0385	718.98	16.0382	1459.52	16.0308	698.151	16.0627
	16.0055	6164.47	16.0115	6353.89	16.1222	7101.28	16.0141	6283.52	16.136	0	16.0666	4508.38	16.0663	4291.18	16.0589	4841.78	16.0908	4110.44	16.1165	598.468	16.1684	4175.03	16.1631	4612.18	16.177	4768.35	16.1539	4084.78	16.1777	490.361			16.0055	0	16.0115	0	16.1222	0	16.0141	698.59	16.136	0	16.0666	0	16.0663	683.803	16.0589	1703.19	16.0908
	16.0334	6786.34	16.0393	6763.42	16.15	4935.54	16.0421	7590.96	16.1639	0	16.0947	4576.28	16.0943	5228.92	16.087	5217.81	16.1188	4337.11	16.1446	641.536	16.1965	4000.9	16.1912	4284.93	16.2051	4223.68	16.182	4741.06	16.2058	474.202			16.0334	0	16.0393	0	16.15	0	16.0421	0	16.1639	0	16.0947	748.535	16.0943	594.122	16.087	960.848	16.1188
	16.0612	6650.52	16.0671	5252.18	16.178	7165	16.0701	6923.48	16.192	0	16.1228	4534.89	16.1224	5222.36	16.115	4804.53	16.1469	4795.78	16.1727	0	16.2245	3823.11	16.2192	4825.4	16.2332	5163.54	16.2101	4239.35	16.2339	778.963			16.0612	0	16.0671	0	16.178	0	16.0701	420.05	16.192	0	16.1228	1043.49	16.1224	747.667	16.115	1289.35	16.1469
	16.0892	5406.27	16.0951	6334.45	16.206	6219.41	16.098	6794.96	16.22	518.723	16.1508	3320.23	16.1505	5286.83	16.1431	4604.76	16.1749	4436.69	16.2008	0	16.2526	3386.26	16.2473	4472.34	16.2612	4290.02	16.2382	2928.98	16.262	622.92			16.0892	0	16.0951	0	16.206	0	16.098	664.15	16.22	0	16.1508	807.776	16.1505	575.707	16.1431	604.574	16.1749
	16.1171	5909.16	16.123	5258.29	16.2341	5693.3	16.126	5710.12	16.2479	0	16.1789	4810.49	16.1785	4760.28	16.171	4972.77	16.203	4774.41	16.2289	0	16.2807	4182.04	16.2754	4309.52	16.2893	3925.08	16.2663	4918.2	16.2901	0			16.1171	0	16.123	0	16.2341	0	16.126	0	16.2479	0	16.1789	761.161	16.1785	726.315	16.171	1138.61	16.203
	16.145	5040.91	16.1509	5838.19	16.2621	6588.79	16.154	6465.65	16.276	0	16.207	4145.22	16.2066	4047.73	16.1991	5069.22	16.2311	3401.77	16.257	0	16.3088	3373.05	16.3035	3805.84	16.3173	3519.57	16.2943	4750.35	16.3181	0			16.145	0	16.1509	0	16.2621	0	16.154	582.553	16.276	0	16.207	0	16.2066	1021.92	16.1991	1131.4	16.2311
	16.173	5114.01	16.1788	5212.44	16.2901	6177.33	16.182	4917.31	16.304	573.541	16.2351	4242.86	16.2347	4792.61	16.2272	5197.54	16.2592	3416.6	16.285	0	16.3368	3353.05	16.3315	4622.53	16.3454	4225.63	16.3224	4289.18	16.3462	846.152			16.173	0	16.1788	0	16.2901	620.934	16.182	0	16.304	0	16.2351	535.651	16.2347	0	16.2272	1054.67	16.2592
	16.2009	5885.38	16.2069	5832.06	16.3179	5540.83	16.21	4690.83	16.332	0	16.2631	3903.21	16.2628	3959.82	16.2553	4970.29	16.2873	4554.44	16.3131	540.996	16.3649	3518.73	16.3596	3515.97	16.3735	4199.94	16.3505	4606.07	16.3743	656.852			16.2009	0	16.2069	0	16.3179	0	16.21	456.319	16.332	0	16.2631	535.446	16.2628	1127.26	16.2553	0	16.2873
	16.2289	5142.11	16.2348	5304.14	16.3459	6063.09	16.2381	6098.02	16.3601	0	16.2912	3197.29	16.2908	4885.37	16.2833	4650.19	16.3154	4970.5	16.3412	0	16.393	3376.12	16.3877	4186.59	16.4016	4008.01	16.3786	4193.86	16.4024	445.236			16.2289	0	16.2348	0	16.3459	0	16.2381	0	16.3601	0	16.2912	751.613	16.2908	728.705	16.2833	0	16.3154
	16.2567	5476.55	16.2627	6301.81	16.3737	5300.62	16.2661	5277.6	16.3881	0	16.3192	4679.12	16.3189	3670.04	16.3114	4527.22	16.3434	4913.33	16.3693	0	16.4211	2649.76	16.4158	4166.46	16.4297	4191.02	16.4067	4146.26	16.4304	0			16.2567	0	16.2627	0	16.3737	0	16.2661	521.354	16.3881	0	16.3192	807.554	16.3189	929.96	16.3114	1244.01	16.3434
	16.2845	5571.25	16.2907	6767.34	16.4017	5058.86	16.2942	5892.74	16.4161	0	16.3472	4093.87	16.3469	3781.75	16.3395	4428.07	16.3715	5268.32	16.3973	468.689	16.4492	3235.84	16.4439	4056.54	16.4577	4661.22	16.4348	3964.29	16.4585	477.773			16.2845	0	16.2907	0	16.4017	0	16.2942	0	16.4161	0	16.3472	641.933	16.3469	874.128	16.3395	609.922	16.3715
	16.3125	4552.78	16.3186	5435.58	16.4297	5420.45	16.3222	5421.82	16.4442	734.684	16.3753	4075.11	16.375	4721.96	16.3675	3656.95	16.3996	4881.16	16.4254	0	16.4773	2794.44	16.472	4291.92	16.4858	3275.43	16.4628	3900.1	16.4866	0			16.3125	0	16.3186	0	16.4297	0	16.3222	0	16.4442	0	16.3753	444.015	16.375	569.674	16.3675	0	16.3996
	16.3402	5609.23	16.3467	5427.9	16.4575	5362.72	16.3502	6139.43	16.4723	0	16.4034	4011.91	16.4031	3955.02	16.3955	3928.2	16.4277	3987.7	16.4535	0	16.5053	3124.3	16.5	3994.69	16.5139	3850.82	16.4909	4559.88	16.5147	0			16.3402	0	16.3467	0	16.4575	0	16.3502	0	16.4723	0	16.4034	0	16.4031	962.503	16.3955	684.812	16.4277
	16.368	4926.45	16.3745	5117.52	16.4855	4943.46	16.3783	6159.31	16.5003	826.908	16.4314	4675.78	16.4312	3447.01	16.4236	4472.79	16.4557	4692.36	16.4816	0	16.5334	3203.04	16.5281	4287.52	16.542	3715.83	16.519	3455.39	16.5428	0			16.368	0	16.3745	0	16.4855	0	16.3783	0	16.5003	0	16.4314	0	16.4312	1170.83	16.4236	555.762	16.4557
	16.3958	5112.87	16.4024	4928.73	16.5135	5513.03	16.4064	5225.72	16.5284	548.288	16.4595	3300.42	16.4592	3090.53	16.4517	5021.78	16.4838	4968.23	16.5097	0	16.5615	3242.53	16.5562	4177.88	16.5701	3766.62	16.5471	4191.84	16.5709	0			16.3958	0	16.4024	0	16.5135	0	16.4064	0	16.5284	0	16.4595	0	16.4592	2525.99	16.4517	971.07	16.4838
	16.4237	3505.24	16.4303	5299.36	16.5414	6552.9	16.4344	4687.92	16.5565	508.871	16.4874	4227.33	16.4873	4005.23	16.4797	3530.15	16.5119	3645.67	16.5377	0	16.5895	2928.2	16.5843	3976.96	16.5981	3398.97	16.5752	3726.87	16.5989	497.266			16.4237	0	16.4303	0	16.5414	0	16.4344	0	16.5565	0	16.4874	577.563	16.4873	997.158	16.4797	1070.78	16.5119
	16.4518	5003.22	16.4583	6079	16.5693	6007.9	16.4624	4570.21	16.5846	0	16.5154	3624.42	16.5153	4427.27	16.5078	3871.41	16.54	3954.1	16.5658	0	16.6176	3322.72	16.6123	2769.43	16.6262	2972.84	16.6032	3859.87	16.627	499.394			16.4518	0	16.4583	0	16.5693	0	16.4624	0	16.5846	0	16.5154	591.794	16.5153	1058.25	16.5078	657.951	16.54
	16.4798	5136.86	16.486	5173.33	16.5973	6563.15	16.4904	6113.49	16.6125	0	16.5435	3669.35	16.5434	3523.43	16.5359	4361.64	16.5681	4721.65	16.5939	0	16.6457	3601.92	16.6404	3437.65	16.6543	4177.64	16.6313	3160.51	16.6551	0			16.4798	0	16.486	0	16.5973	0	16.4904	446.289	16.6125	0	16.5435	0	16.5434	1629.72	16.5359	616.998	16.5681
	16.5077	4307.54	16.514	5255.4	16.6252	5204.46	16.5184	5523.91	16.6405	0	16.5715	4138.91	16.5715	4898.74	16.564	4295.94	16.5962	3920.86	16.622	811.495	16.6738	3073.72	16.6685	3318.42	16.6824	3471.65	16.6594	3770.23	16.6832	848.551			16.5077	0	16.514	0	16.6252	0	16.5184	0	16.6405	0	16.5715	0	16.5715	816.408	16.564	1225.9	16.5962
	16.5357	4123.32	16.5418	4585.62	16.653	4978.11	16.5465	4203.93	16.6685	0	16.5995	4446.36	16.5996	3910.15	16.5921	3438.1	16.6242	3167.54	16.65	0	16.7019	3252.18	16.6966	3487.57	16.7105	3650.18	16.6875	3322.57	16.7112	448.125			16.5357	0	16.5418	0	16.653	0	16.5465	531.514	16.6685	0	16.5995	1050.63	16.5996	2281.63	16.5921	856.048	16.6242
	16.5638	4201.91	16.5696	5141.49	16.6811	4873.72	16.5746	5687.19	16.6964	0	16.6276	3876.61	16.6276	4030.31	16.6201	3947.77	16.6523	4836.21	16.6781	0	16.73	3098.58	16.7247	3698.6	16.7385	3904.8	16.7156	3633.96	16.7393	517.63			16.5638	0	16.5696	0	16.6811	0	16.5746	0	16.6964	0	16.6276	664.093	16.6276	578.049	16.6201	598.82	16.6523
	16.5918	5531.32	16.5975	4615.52	16.7088	4957.46	16.6026	5307.75	16.7245	570.106	16.6556	3936.16	16.6557	3295.95	16.6481	3924.06	16.6804	3571.84	16.7062	0	16.758	3235.09	16.7528	3411.21	16.7666	3699.08	16.7437	3519	16.7674	452.694			16.5918	0	16.5975	0	16.7088	0	16.6026	0	16.7245	0	16.6556	0	16.6557	644.979	16.6481	776.146	16.6804
	16.6195	4703.55	16.6256	4540.75	16.7368	6113.66	16.6307	5291.96	16.7525	0	16.6837	3600.05	16.6837	2753.79	16.6762	3862.56	16.7085	3222.86	16.7343	0	16.7861	2414.96	16.7808	3494.47	16.7947	3390.86	16.7717	3693.78	16.7955	0			16.6195	0	16.6256	0	16.7368	0	16.6307	0	16.7525	0	16.6837	659.408	16.6837	0	16.6762	804.333	16.7085
	16.6475	5329.18	16.6534	5423.71	16.7647	5399.23	16.6586	5241.95	16.7806	0	16.7117	4005.3	16.7118	3273.28	16.7043	4469.96	16.7365	3023.29	16.7624	0	16.8142	2961.85	16.8089	3540.9	16.8228	3831.99	16.7998	4119.53	16.8236	534.8			16.6475	0	16.6534	0	16.7647	0	16.6586	675.252	16.7806	0	16.7117	632.609	16.7118	0	16.7043	586.132	16.7365
	16.6753	3983.98	16.6813	4523.39	16.7926	5893.9	16.6867	5773.89	16.8087	610.979	16.7397	3644.67	16.7399	3931.38	16.7324	4326.8	16.7646	3858.32	16.7904	0	16.8423	3298.89	16.837	3977.56	16.8508	2892.55	16.8279	3810.27	16.8517	0			16.6753	0	16.6813	0	16.7926	0	16.6867	0	16.8087	0	16.7397	481.598	16.7399	1253.67	16.7324	1318.49	16.7646
	16.7033	3535.6	16.7092	4828.35	16.8206	4920.87	16.7146	4845.9	16.8368	0	16.7678	3086.55	16.768	4080.48	16.7604	3432.82	16.7927	2717.85	16.8185	0	16.8704	2917.93	16.8651	3909.63	16.8789	3074.96	16.856	3353.98	16.8797	0			16.7033	0	16.7092	0	16.8206	0	16.7146	0	16.8368	0	16.7678	554.002	16.768	499.07	16.7604	809.4	16.7927
	16.7312	4536.91	16.7372	4031.67	16.8487	5393.15	16.7424	4583.65	16.8647	0	16.7958	3684.7	16.796	3333.77	16.7883	3664.42	16.8208	3103.72	16.8466	506.167	16.8984	2613.66	16.8932	3922.99	16.907	3485.14	16.884	3412.19	16.9078	0			16.7312	0	16.7372	0	16.8487	0	16.7424	0	16.8647	0	16.7958	0	16.796	0	16.7883	715.552	16.8208
	16.759	3845.63	16.7652	5005.66	16.8766	5750.64	16.7704	5482.08	16.8927	0	16.8239	3682.14	16.8241	3381	16.8164	3021.84	16.8489	2799.42	16.8747	435.65	16.9265	2929.47	16.9213	3543.95	16.9351	3389.52	16.9121	3334.88	16.9359	0			16.759	0	16.7652	0	16.8766	0	16.7704	0	16.8927	0	16.8239	0	16.8241	618.763	16.8164	823.32	16.8489
	16.7869	3508.46	16.7931	4362.19	16.9044	4704.67	16.7985	5204.8	16.9208	0	16.852	3486.7	16.8522	3491.44	16.8445	3747.73	16.877	3471.4	16.9027	0	16.9546	3221.24	16.9493	3381.96	16.9632	3748.43	16.9402	3247.31	16.964	0			16.7869	0	16.7931	0	16.9044	0	16.7985	0	16.9208	0	16.852	521.352	16.8522	549.65	16.8445	632.222	16.877
	16.8146	4419.54	16.8211	4241.61	16.9325	4524.92	16.8266	5187.22	16.9486	0	16.88	2930.56	16.8803	2898.27	16.8724	3842.03	16.905	3810.54	16.9308	0	16.9827	2338.07	16.9774	2958.53	16.9913	3034.24	16.9683	3043.46	16.9921	691.603			16.8146	0	16.8211	0	16.9325	0	16.8266	0	16.9486	0	16.88	0	16.8803	522.989	16.8724	0	16.905
	16.8425	4420.25	16.849	3532.65	16.9606	4527.63	16.8546	4744.82	16.9767	529.065	16.9081	3082.14	16.9084	3228.33	16.9005	4310.95	16.9331	3777.64	16.9589	0	17.0107	2961.29	17.0055	3481.02	17.0193	2699.08	16.9964	3289.94	17.0202	0			16.8425	0	16.849	0	16.9606	0	16.8546	0	16.9767	0	16.9081	602.672	16.9084	737.68	16.9005	656.701	16.9331
	16.8705	4560.42	16.8768	4260.97	16.9883	4469.77	16.8827	4944.38	17.0047	0	16.936	2533.21	16.9364	4069.52	16.9286	3823.77	16.9612	3809.16	16.987	0	17.0388	2855.86	17.0336	3548.18	17.0474	2993.72	17.0245	2986.63	17.0482	0			16.8705	0	16.8768	0	16.9883	0	16.8827	0	17.0047	0	16.936	0	16.9364	0	16.9286	627.973	16.9612
	16.8983	4004.45	16.9047	4896.38	17.0162	4051.91	16.9106	5399.01	17.0328	0	16.9641	2888.4	16.9645	3364.64	16.9566	3844.82	16.9893	3222.81	17.0151	0	17.0669	2883.83	17.0616	2743.79	17.0755	3021.2	17.0525	3646.49	17.0763	811.611			16.8983	0	16.9047	0	17.0162	0	16.9106	0	17.0328	0	16.9641	664.813	16.9645	0	16.9566	1115.51	16.9893
	16.9261	3829.2	16.9327	3819.51	17.0443	4544.41	16.9386	4919.87	17.0607	0	16.9921	3519.27	16.9926	3177.31	16.9847	4062.99	17.0174	4029	17.0431	506.948	17.095	2922.77	17.0897	3408.82	17.1036	3243.62	17.0806	2889.93	17.1044	0			16.9261	0	16.9327	0	17.0443	0	16.9386	0	17.0607	0	16.9921	564.239	16.9926	632.056	16.9847	594.894	17.0174
	16.9539	3571.11	16.9606	3717.79	17.0723	4725.91	16.9666	4247	17.0887	0	17.02	3075.69	17.0207	3316.61	17.0128	3984.12	17.0455	3572.97	17.0712	0	17.1231	2851.85	17.1178	3553.5	17.1317	2674.13	17.1087	3086.29	17.1325	497.989			16.9539	0	16.9606	0	17.0723	0	16.9666	0	17.0887	0	17.02	0	17.0207	500.536	17.0128	709.887	17.0455
	16.9817	3864.8	16.9885	4327.11	17.1002	4050.91	16.9945	4259.52	17.1166	0	17.048	2587.79	17.0486	2998.09	17.0409	4158.6	17.0735	3579.47	17.0993	0	17.1511	2712.41	17.1459	2893.48	17.1598	3258.88	17.1368	2499.45	17.1605	0			16.9817	0	16.9885	0	17.1002	0	16.9945	0	17.1166	0	17.048	637.038	17.0486	0	17.0409	607.459	17.0735
	17.0094	3641.44	17.0163	3974.25	17.128	5180.84	17.0225	4496.06	17.1446	468.56	17.076	3355.57	17.0767	3321.27	17.0689	3199.67	17.1016	3367.23	17.1274	0	17.1792	3198.39	17.174	3582.83	17.1878	2763.97	17.1649	2758.41	17.1886	459.39			17.0094	0	17.0163	0	17.128	0	17.0225	0	17.1446	0	17.076	615.598	17.0767	0	17.0689	725.515	17.1016
	17.0374	3502.31	17.0442	3874.52	17.1558	5660.46	17.0505	4121.88	17.1726	0	17.1041	2905.89	17.1048	3111.29	17.097	3480.41	17.1296	3683.65	17.1555	492.224	17.2073	2662.86	17.2021	3144.31	17.2159	2715.92	17.1929	2728.8	17.2167	0			17.0374	0	17.0442	0	17.1558	0	17.0505	0	17.1726	0	17.1041	448.099	17.1048	0	17.097	0	17.1296
	17.0651	3956.28	17.0721	3665.57	17.1838	4706.58	17.0786	4614.19	17.2004	0	17.1322	3222.03	17.1329	3393.37	17.125	3973.55	17.1577	2994.91	17.1836	0	17.2354	2559.87	17.2301	3593.81	17.244	3050.3	17.221	3290.06	17.2448	0			17.0651	0	17.0721	0	17.1838	0	17.0786	0	17.2004	0	17.1322	0	17.1329	469.301	17.125	904.438	17.1577
	17.093	3906.03	17.0998	3484.03	17.2116	3920.04	17.1066	5468.58	17.2284	0	17.1603	2779.39	17.1609	3131.78	17.153	3217.76	17.1858	3116.88	17.2116	0	17.2634	3228.66	17.2582	2760.46	17.272	3284.98	17.2491	3087.7	17.2729	462.623			17.093	0	17.0998	0	17.2116	0	17.1066	478.529	17.2284	0	17.1603	0	17.1609	1715.69	17.153	493.756	17.1858
	17.1207	4159.66	17.1276	3486.72	17.2393	4616.07	17.1346	3822.58	17.2565	0	17.1883	2916.86	17.1889	2917.32	17.1809	3395.76	17.2138	3969.96	17.2397	0	17.2915	3434.75	17.2863	2346.89	17.3	3597.05	17.2772	3060.22	17.301	0			17.1207	0	17.1276	0	17.2393	0	17.1346	509.064	17.2565	0	17.1883	636.387	17.1889	570.798	17.1809	0	17.2138
	17.1486	4156.07	17.1556	3683.78	17.2672	3804.06	17.1626	4480.44	17.2845	0	17.2164	2678.5	17.217	2171.3	17.2089	2888.66	17.2419	2034.24	17.2678	0	17.3196	2490.59	17.3144	2656.01	17.3281	2976.27	17.3053	2813.39	17.329	544.744			17.1486	0	17.1556	0	17.2672	0	17.1626	0	17.2845	0	17.2164	559.253	17.217	493.334	17.2089	560.845	17.2419
	17.1764	4166.64	17.1835	4425.76	17.2953	3928.24	17.1907	4250.38	17.3126	0	17.2445	2554.19	17.2451	2700.83	17.237	3617.87	17.27	3156.12	17.2958	0	17.3477	2502.06	17.3425	3758.74	17.3562	2650.13	17.3333	3699.33	17.3571	0			17.1764	0	17.1835	0	17.2953	0	17.1907	0	17.3126	0	17.2445	549.345	17.2451	665.275	17.237	749.764	17.27
	17.2042	3517.46	17.2114	3659.48	17.3231	4891.56	17.2186	4498.42	17.3406	0	17.2725	3044.06	17.2732	3313.74	17.2651	3074.43	17.2981	3203.29	17.3239	0	17.3758	2899.31	17.3706	3107.77	17.3843	2422.63	17.3614	3442.15	17.3852	637.547			17.2042	0	17.2114	0	17.3231	0	17.2186	0	17.3406	0	17.2725	671.536	17.2732	601.348	17.2651	727.008	17.2981
	17.2321	4470.02	17.2392	3594.23	17.351	4261.68	17.2466	4738.38	17.3685	525.17	17.3006	3737.05	17.3012	3281.47	17.2932	2875.24	17.3262	3834.12	17.3519	0	17.4039	2890.21	17.3986	2968.67	17.4124	2926.76	17.3895	2683.28	17.4133	0			17.2321	0	17.2392	0	17.351	0	17.2466	0	17.3685	0	17.3006	0	17.3012	0	17.2932	967.78	17.3262
	17.26	3651.49	17.2672	3909.62	17.3789	4224.24	17.2746	3379.53	17.3964	0	17.3285	2832.24	17.3293	2898.7	17.3212	3621.97	17.3542	2987	17.38	0	17.4319	2426.54	17.4267	3067.18	17.4404	2447.61	17.4176	2404.12	17.4414	0			17.26	0	17.2672	0	17.3789	0	17.2746	0	17.3964	0	17.3285	0	17.3293	0	17.3212	789.166	17.3542
	17.288	3215.63	17.2951	3550.63	17.4069	4828.85	17.3025	4857.69	17.4245	0	17.3566	3102.09	17.3574	3179.35	17.3493	3049.97	17.3823	2593.32	17.4081	527.634	17.46	2737.04	17.4548	2641.93	17.4685	2720.41	17.4457	3320.75	17.4695	488.868			17.288	0	17.2951	0	17.4069	0	17.3025	0	17.4245	0	17.3566	531.611	17.3574	0	17.3493	834.929	17.3823
	17.3158	3414.67	17.323	3433.66	17.4346	4019.92	17.3303	4741.65	17.4525	0	17.3847	2720.98	17.3854	3500.13	17.3772	3433.31	17.4104	3375.62	17.4362	0	17.4881	2875.29	17.4829	3226.19	17.4966	2682.64	17.4738	2726.78	17.4975	0			17.3158	0	17.323	0	17.4346	0	17.3303	0	17.4525	0	17.3847	0	17.3854	0	17.3772	851.204	17.4104
	17.3437	3698.17	17.3509	4420.77	17.4623	4442.68	17.3583	4435.48	17.4804	0	17.4127	3424.13	17.4135	3521.74	17.4052	3778.7	17.4385	2951.81	17.4643	0	17.5162	2283.9	17.5109	2469.01	17.5247	3564.91	17.5018	2342.99	17.5256	0			17.3437	0	17.3509	0	17.4623	0	17.3583	594.485	17.4804	0	17.4127	0	17.4135	854.03	17.4052	711.626	17.4385
	17.3718	3642.97	17.3787	4331.73	17.4899	4118	17.3862	3868.75	17.5082	0	17.4407	2667.7	17.4416	2640.25	17.4333	3120.6	17.4665	2979.74	17.4923	0	17.5442	2972.61	17.5389	2865.83	17.5527	3108.07	17.5299	2951.33	17.5537	0			17.3718	0	17.3787	0	17.4899	0	17.3862	0	17.5082	0	17.4407	491.294	17.4416	0	17.4333	968.306	17.4665
	17.3998	4194.27	17.4065	3357.3	17.5179	4090.56	17.4141	4131.88	17.5363	0	17.4688	2676.13	17.4697	3361.25	17.4614	2811.13	17.4946	3009.57	17.5203	0	17.5723	2630.08	17.567	2751.18	17.5808	2410.56	17.558	2271.99	17.5818	0			17.3998	0	17.4065	0	17.5179	0	17.4141	0	17.5363	0	17.4688	0	17.4697	744.106	17.4614	437.992	17.4946
	17.4277	2766.74	17.4344	3263.87	17.5459	4091.61	17.442	3152.5	17.5643	0	17.4969	2619.65	17.4978	2842.94	17.4893	3267.75	17.5227	2562.23	17.5484	0	17.6004	2253.95	17.5951	2540.48	17.6089	3017.71	17.5861	2442.66	17.6098	0			17.4277	0	17.4344	0	17.5459	0	17.442	0	17.5643	0	17.4969	465.927	17.4978	0	17.4893	491.787	17.5227
	17.4555	3720.77	17.4625	2713.03	17.5737	3360.75	17.47	4057.14	17.5923	0	17.5249	3164.62	17.5258	2622.92	17.5174	4039.06	17.5508	2602.32	17.5764	0	17.6284	1941.17	17.6232	3097.79	17.637	2562.39	17.6142	2322.03	17.6379	641.051			17.4555	0	17.4625	0	17.5737	0	17.47	0	17.5923	0	17.5249	0	17.5258	493.326	17.5174	685.959	17.5508
	17.4833	3218.9	17.4904	3549.09	17.6018	3716.5	17.4981	3870.84	17.6203	0	17.553	3010.2	17.5538	2263.91	17.5455	3797.93	17.5789	2001.48	17.6045	0	17.6565	2940.82	17.6513	2949.6	17.6651	2951.75	17.6422	2954.18	17.666	0			17.4833	0	17.4904	0	17.6018	0	17.4981	0	17.6203	0	17.553	0	17.5538	0	17.5455	696.55	17.5789
	17.5111	4270.92	17.5184	2762.29	17.6298	3598.98	17.5262	4635.21	17.6484	0	17.5811	3212.21	17.5819	2981.32	17.5736	2854.04	17.6069	2623.61	17.6325	0	17.6846	2837.61	17.6794	2456.04	17.6931	3274.8	17.6703	2557	17.6941	0			17.5111	0	17.5184	0	17.6298	0	17.5262	0	17.6484	0	17.5811	778.987	17.5819	0	17.5736	717.143	17.6069
	17.5388	3682.94	17.5463	3448.89	17.6574	3537.7	17.5542	4001.42	17.6765	0	17.6091	2435.17	17.61	2507.13	17.6016	2456.92	17.635	2360.05	17.6606	0	17.7127	2626.43	17.7074	2891.44	17.7212	2458.66	17.6984	2222.33	17.7222	0			17.5388	0	17.5463	0	17.6574	0	17.5542	0	17.6765	0	17.6091	464.838	17.61	0	17.6016	582.797	17.635
	17.5665	3284.3	17.5742	3768.78	17.6851	3404.99	17.5821	4141.67	17.7045	0	17.6371	2702.79	17.6381	3072.36	17.6297	3166.34	17.6631	2058.05	17.6887	0	17.7407	2742.01	17.7355	2967.74	17.7493	2373.72	17.7265	2658.76	17.7502	518.727			17.5665	0	17.5742	0	17.6851	0	17.5821	0	17.7045	0	17.6371	0	17.6381	684.846	17.6297	612.216	17.6631
	17.5943	3087.83	17.6021	3686.26	17.713	4255.18	17.6101	4011.66	17.7324	0	17.6651	2338.77	17.6662	2866.1	17.6577	2837.16	17.6911	2137.17	17.7168	0	17.7688	2479.9	17.7636	2247.9	17.7774	2744.05	17.7545	3076.59	17.7783	0			17.5943	0	17.6021	0	17.713	0	17.6101	0	17.7324	0	17.6651	0	17.6662	0	17.6577	436.351	17.6911
	17.6222	3537.89	17.6299	3601.08	17.7409	4004.65	17.6381	4483.61	17.7604	0	17.6932	2584.31	17.6943	2814.43	17.6858	2157.59	17.7192	2457.4	17.7449	0	17.7969	2179.74	17.7917	3035.6	17.8055	2505.92	17.7826	1822.75	17.8064	0			17.6222	0	17.6299	0	17.7409	0	17.6381	0	17.7604	0	17.6932	1030.72	17.6943	0	17.6858	1183.63	17.7192
	17.6501	2889.72	17.6576	2984.86	17.7687	3909.11	17.6661	4010.51	17.7885	0	17.7212	2754.75	17.7221	2221.08	17.7139	2158.16	17.7473	2735.51	17.773	488.541	17.8249	2408.09	17.8197	2289.11	17.8335	2312.53	17.8107	2278.68	17.8345	0			17.6501	0	17.6576	0	17.7687	0	17.6661	0	17.7885	0	17.7212	0	17.7221	556.934	17.7139	815.465	17.7473
	17.678	2913.46	17.6854	2900.19	17.7966	4081.62	17.6941	3424.04	17.8165	0	17.7493	2491.97	17.7502	2312.24	17.7418	2823.35	17.7754	2960.51	17.801	0	17.853	2637.63	17.8478	2936.51	17.8616	2929.15	17.8388	2636.6	17.8626	0			17.678	0	17.6854	0	17.7966	0	17.6941	0	17.8165	0	17.7493	0	17.7502	549.657	17.7418	0	17.7754
	17.7058	3547.14	17.7134	3621.4	17.8246	3991.34	17.7222	4241.83	17.8444	0	17.7772	2726.63	17.7783	2218.61	17.7699	2428.78	17.8035	3122.6	17.8291	0	17.8811	2352.21	17.8759	2331.79	17.8897	2490.06	17.8669	2545.37	17.8906	0			17.7058	0	17.7134	0	17.8246	0	17.7222	0	17.8444	0	17.7772	0	17.7783	0	17.7699	984.016	17.8035
	17.7336	2919.46	17.7413	3428.33	17.8523	3733.96	17.7502	4925.02	17.8722	650.034	17.8052	2959.26	17.8063	2570.7	17.7979	3103.2	17.8316	2462.8	17.8572	0	17.9092	2205.59	17.904	2798.87	17.9178	1799.36	17.895	2629.53	17.9187	0			17.7336	0	17.7413	0	17.8523	0	17.7502	0	17.8722	0	17.8052	0	17.8063	530.283	17.7979	0	17.8316
	17.7615	3282.59	17.7692	3843.41	17.8802	4328.57	17.7781	3594.76	17.9001	0	17.8333	2223.33	17.8344	1865.27	17.826	3312.17	17.8596	2994.62	17.8853	0	17.9373	2007.34	17.9321	2548.47	17.9459	2686.31	17.923	2623.09	17.9468	0			17.7615	0	17.7692	0	17.8802	0	17.7781	0	17.9001	0	17.8333	0	17.8344	0	17.826	858.79	17.8596
	17.7894	3623.37	17.7971	3002.96	17.908	4402.89	17.8062	3537.97	17.9281	0	17.8613	2716.03	17.8625	2395.17	17.854	2621.51	17.8877	3186.23	17.9134	0	17.9653	2306.31	17.9602	1942.96	17.9739	3100.02	17.9511	2551.6	17.9749	0			17.7894	0	17.7971	0	17.908	0	17.8062	0	17.9281	0	17.8613	0	17.8625	0	17.854	0	17.8877
	17.8171	3812.78	17.825	2985.15	17.9358	4051.19	17.8343	3789	17.9561	0	17.8894	1766.78	17.8906	2931	17.8821	2688.29	17.9158	2708.25	17.9414	0	17.9934	2418.1	17.9882	2067.56	18.002	1718.18	17.9792	2389.59	18.003	0			17.8171	0	17.825	0	17.9358	0	17.8343	0	17.9561	0	17.8894	0	17.8906	0	17.8821	521.634	17.9158
	17.8449	3523.56	17.8526	2522.16	17.9637	3873.38	17.8623	3499.75	17.9841	509.687	17.9175	2074.28	17.9186	2003.81	17.9102	2472.55	17.9438	2550.95	17.9695	0	18.0215	2129.62	18.0163	2280.14	18.03	2819.96	18.0073	2799.04	18.0311	0			17.8449	0	17.8526	0	17.9637	0	17.8623	0	17.9841	0	17.9175	0	17.9186	0	17.9102	0	17.9438
	17.8728	2508.2	17.8804	3575.46	17.9916	4244.97	17.8903	3490.52	18.012	698.896	17.9455	2326.46	17.9467	2196.77	17.9383	2288.5	17.9719	2854.95	17.9976	0	18.0496	2485.41	18.0444	2075.85	18.0581	2521.45	18.0353	2370.33	18.0591	0			17.8728	0	17.8804	0	17.9916	0	17.8903	0	18.012	0	17.9455	0	17.9467	0	17.9383	702.753	17.9719
	17.9003	3121.67	17.9083	3781.91	18.0192	4129.53	17.9184	4134.04	18.04	0	17.9736	2213.42	17.9748	2771.22	17.9663	2921.05	18	2575.21	18.0257	382.037	18.0776	2351.2	18.0725	2679.63	18.0862	1828.44	18.0634	2750.56	18.0872	598.184			17.9003	0	17.9083	0	18.0192	0	17.9184	495.258	18.04	0	17.9736	0	17.9748	0	17.9663	557.815	18
	17.928	2891.24	17.9361	3296.3	18.0471	4214.82	17.9465	3784.5	18.068	0	18.0016	2960.06	18.0029	1881.01	17.9944	2375.56	18.0281	2066.11	18.0538	0	18.1057	2229.69	18.1006	2299.32	18.1142	2259.4	18.0915	2932.89	18.1153	0			17.928	0	17.9361	0	18.0471	0	17.9465	0	18.068	0	18.0016	538.227	18.0029	1689.08	17.9944	0	18.0281
	17.9558	2925.97	17.9638	3188.99	18.0748	3034.04	17.9745	3864.88	18.096	0	18.0297	2823.09	18.0307	2369.16	18.0225	2407	18.0561	3095.36	18.0818	422.671	18.1338	2348.63	18.1287	3240.9	18.1423	2292.37	18.1196	2366.25	18.1434	0			17.9558	0	17.9638	0	18.0748	0	17.9745	0	18.096	0	18.0297	0	18.0307	443.403	18.0225	0	18.0561
	17.9838	2976.43	17.9915	3471.54	18.1025	2976.64	18.0026	3370.93	18.1238	486.85	18.0575	2891.7	18.0587	2704.94	18.0506	2162.28	18.0842	2563.01	18.1099	0	18.1619	2242.86	18.1567	2482.26	18.1704	2820.18	18.1477	2368.34	18.1715	0			17.9838	0	17.9915	0	18.1025	0	18.0026	0	18.1238	0	18.0575	502.053	18.0587	587.321	18.0506	0	18.0842
	18.0117	2855.56	18.0192	2551.27	18.1303	3060.77	18.0307	3398.3	18.1519	0	18.0854	2497.87	18.0868	2565.52	18.0787	2602.19	18.1123	2452.7	18.138	0	18.19	2670.13	18.1848	1731.99	18.1985	1732.23	18.1758	2820.42	18.1995	0			18.0117	0	18.0192	0	18.1303	0	18.0307	0	18.1519	0	18.0854	708.056	18.0868	0	18.0787	839.186	18.1123
	18.0396	2883.52	18.047	2935.55	18.1581	3153.94	18.0587	3776.15	18.1799	0	18.1135	2015.19	18.1149	2780.76	18.1068	2997.77	18.1404	2521.3	18.1661	0	18.218	1910.18	18.2129	2013.7	18.2266	2847.48	18.2038	2306.58	18.2276	0			18.0396	0	18.047	0	18.1581	0	18.0587	0	18.1799	0	18.1135	0	18.1149	0	18.1068	1148.39	18.1404
	18.0675	3146.31	18.0747	3604.91	18.1862	3301.78	18.0867	3026.59	18.2079	0	18.1416	2303.51	18.143	1675.36	18.1348	2624.25	18.1684	2412.63	18.1941	0	18.246	2001.8	18.241	1997	18.2547	2378.48	18.2319	1923.81	18.2557	498.568			18.0675	0	18.0747	0	18.1862	0	18.0867	0	18.2079	0	18.1416	0	18.143	2328.49	18.1348	491.856	18.1684
	18.0951	2438.98	18.1027	3086.01	18.2141	2936.13	18.1146	3062.58	18.2359	0	18.1696	1958.68	18.1708	2485.96	18.1629	2542.5	18.1965	2033.24	18.2222	0	18.2741	1822.89	18.269	1954.58	18.2827	2700.33	18.2598	2259.02	18.2838	566.628			18.0951	0	18.1027	0	18.2141	0	18.1146	618.549	18.2359	0	18.1696	0	18.1708	1405.51	18.1629	0	18.1965
	18.1229	3151.07	18.1304	3205.4	18.2421	2830.46	18.1426	3182.03	18.2636	0	18.1977	1906.71	18.1988	2317.06	18.191	2267.42	18.2245	1460.53	18.2503	0	18.3022	2050.58	18.2971	2441.91	18.3108	2325.15	18.2879	2072.31	18.3119	0			18.1229	0	18.1304	0	18.2421	0	18.1426	0	18.2636	0	18.1977	0	18.1988	1135.19	18.191	814.793	18.2245
	18.1509	2984.87	18.1581	3534.09	18.2699	2710.63	18.1704	3422.11	18.2915	0	18.2257	2284.8	18.2269	2081.5	18.2191	2921.27	18.2526	2506.9	18.2783	0	18.3302	2003.57	18.3252	2236.77	18.3389	2116.14	18.316	2544.47	18.3399	0			18.1509	0	18.1581	0	18.2699	0	18.1704	571.763	18.2915	0	18.2257	0	18.2269	1243.42	18.2191	0	18.2526
	18.1786	2540.87	18.186	3252.25	18.2977	2702.54	18.1983	4051.85	18.3195	0	18.2536	3232.83	18.255	2003.68	18.2471	2671.16	18.2807	1959.94	18.3064	0	18.3583	1786.39	18.3533	2581.8	18.3669	1909.09	18.3441	2247.83	18.368	0			18.1786	0	18.186	0	18.2977	0	18.1983	0	18.3195	0	18.2536	0	18.255	0	18.2471	0	18.2807
	18.2066	2576.21	18.2139	2792.86	18.3255	3646.49	18.2264	3929.27	18.3475	0	18.2814	2321.72	18.2831	2849.66	18.2751	2563.85	18.3088	1886.7	18.3345	0	18.3864	2019.91	18.3814	3102.22	18.395	1688.54	18.3722	2544.34	18.3961	462.139			18.2066	0	18.2139	0	18.3255	0	18.2264	0	18.3475	0	18.2814	0	18.2831	0	18.2751	477.416	18.3088
	18.2342	3316.26	18.2416	2966.76	18.3533	3405.54	18.2544	3049.94	18.3754	0	18.3095	2482.03	18.3111	2073.93	18.3032	2566.45	18.3369	2677.6	18.3626	0	18.4145	1752.72	18.4095	2610.08	18.4231	2180.78	18.4003	2217.18	18.4242	0			18.2342	0	18.2416	0	18.3533	0	18.2544	0	18.3754	0	18.3095	0	18.3111	887.256	18.3032	446.659	18.3369
	18.2621	3049.69	18.2695	2890.49	18.3813	3986.41	18.2825	3460.83	18.4034	0	18.3376	2356.29	18.3392	2050.12	18.3313	2229.85	18.365	1972.17	18.3906	0	18.4425	1832.71	18.4375	1877.25	18.4512	1911.28	18.4283	2490.32	18.4523	0			18.2621	0	18.2695	0	18.3813	0	18.2825	0	18.4034	0	18.3376	0	18.3392	0	18.3313	857.258	18.365
	18.2899	2960.4	18.2973	2971.53	18.4091	2845.97	18.3103	2197.01	18.4312	0	18.3655	2509.72	18.3672	2503.42	18.3594	2342.35	18.393	2875.39	18.4187	0	18.4706	2367.74	18.4656	2599.24	18.4793	2209.09	18.4564	2292.18	18.4803	426.473			18.2899	0	18.2973	0	18.4091	0	18.3103	661.818	18.4312	0	18.3655	0	18.3672	0	18.3594	493.607	18.393
	18.3176	2693.28	18.325	2825.32	18.437	3191.66	18.3381	3487.51	18.4591	755.332	18.3936	1871.54	18.3952	2133.21	18.3874	2853.89	18.4211	2152.13	18.4468	0	18.4987	1442.99	18.4937	3180.67	18.5074	2392.89	18.4845	2185.85	18.5084	537.739			18.3176	0	18.325	0	18.437	0	18.3381	0	18.4591	0	18.3936	0	18.3952	455.634	18.3874	0	18.4211
	18.3455	3254.69	18.3529	3138.52	18.4646	3023.08	18.366	3637.96	18.4871	0	18.4217	1757.98	18.4233	2690.01	18.4155	2352.64	18.4492	2704.84	18.4749	0	18.5267	2135.63	18.5217	2844.05	18.5354	3023.58	18.5126	2137.62	18.5364	0			18.3455	0	18.3529	0	18.4646	0	18.366	0	18.4871	0	18.4217	477.831	18.4233	0	18.4155	0	18.4492
	18.3733	2770.84	18.3808	2884.39	18.4924	3483.38	18.3941	3502.71	18.5152	0	18.4497	1788.95	18.4514	2884.3	18.4435	2667.63	18.4773	2555.24	18.5029	0	18.5548	2037.17	18.5497	2164.9	18.5635	2369.96	18.5406	2336.65	18.5645	0			18.3733	0	18.3808	0	18.4924	0	18.3941	0	18.5152	0	18.4497	0	18.4514	0	18.4435	545.369	18.4773
	18.4012	2809.29	18.4088	2958.35	18.5203	2867.42	18.4221	4078.52	18.5431	572.433	18.4776	2226.34	18.4795	1931.51	18.4715	2627.45	18.5053	2541.84	18.531	0	18.5829	1799.45	18.5778	1786.65	18.5916	1739.74	18.5687	2406.76	18.5926	410.065			18.4012	0	18.4088	0	18.5203	0	18.4221	0	18.5431	0	18.4776	0	18.4795	710.341	18.4715	446.895	18.5053
	18.4291	2600.5	18.4367	2779.51	18.5478	2445.37	18.4501	2997.08	18.5709	0	18.5056	1546.29	18.5075	1779.31	18.4994	2557.65	18.5334	2365.08	18.5591	0	18.6109	2262.64	18.6058	2420.65	18.6197	2306.97	18.5968	2284.44	18.6207	544.666			18.4291	0	18.4367	0	18.5478	0	18.4501	0	18.5709	0	18.5056	0	18.5075	987.838	18.4994	463.114	18.5334
	18.457	2990.15	18.4646	2965.29	18.5758	3406.22	18.4782	2761.58	18.5987	600.146	18.5337	1858.54	18.5356	2312.9	18.5275	2424.99	18.5615	2083.07	18.5872	0	18.639	1857.7	18.6339	2551.64	18.6478	2055.46	18.6249	1755.75	18.6488	0			18.457	0	18.4646	0	18.5758	0	18.4782	0	18.5987	0	18.5337	0	18.5356	0	18.5275	544.493	18.5615
	18.4849	2663.33	18.4924	3045.62	18.6037	3262.49	18.5061	3369.28	18.6265	834.078	18.5618	1827.77	18.5637	1871.67	18.5555	1998.41	18.5895	2545.79	18.6153	0	18.6671	2199.73	18.662	2493.39	18.6759	1873.08	18.653	1842.67	18.6768	759.705			18.4849	0	18.4924	0	18.6037	0	18.5061	0	18.6265	0	18.5618	0	18.5637	579.191	18.5555	0	18.5895
	18.5125	2793.85	18.5198	3233.79	18.6315	4024.08	18.5342	3144.16	18.6544	559.906	18.5898	1817.48	18.5918	2089.49	18.5836	2361.1	18.6176	2028.75	18.6433	0	18.6952	1877.63	18.6901	2270.74	18.7039	2318.34	18.6811	1763.91	18.7049	0			18.5125	0	18.5198	0	18.6315	0	18.5342	0	18.6544	0	18.5898	0	18.5918	0	18.5836	612.919	18.6176
	18.5403	2318.22	18.5477	2912.98	18.6595	2548.3	18.5623	3812.13	18.682	1090.6	18.6179	2036.72	18.6197	1664.77	18.6117	2502.67	18.6456	1930.55	18.6714	0	18.7233	2028.89	18.7182	2226.08	18.732	2539.45	18.7091	2124.91	18.733	0			18.5403	0	18.5477	0	18.6595	0	18.5623	0	18.682	0	18.6179	0	18.6197	0	18.6117	576.56	18.6456
	18.5682	2385.12	18.5755	2845.27	18.6874	2844.83	18.5903	3623.26	18.7098	1760.76	18.6458	2473.17	18.6478	1719.43	18.6398	2841.31	18.6736	1900.41	18.6995	0	18.7513	1707.58	18.7463	2226.1	18.7601	1499.05	18.7372	2289.4	18.7611	0			18.5682	0	18.5755	0	18.6874	0	18.5903	0	18.7098	0	18.6458	0	18.6478	943.763	18.6398	0	18.6736
	18.5961	2378.55	18.6033	3068.43	18.7152	2861.94	18.6184	3556.2	18.7375	2803.12	18.6738	1901.57	18.6757	1609.29	18.6677	2196.5	18.7017	1628.81	18.7276	0	18.7794	1735.81	18.7743	2036.28	18.7881	1695.01	18.7653	1907.14	18.7892	0			18.5961	0	18.6033	0	18.7152	0	18.6184	0	18.7375	0	18.6738	0	18.6757	1433.48	18.6677	577.496	18.7017
	18.6238	2665.7	18.6311	2061.37	18.743	3332.78	18.6463	3958.02	18.7651	2957.04	18.7019	1376.45	18.7037	2224.17	18.6958	2123.22	18.7297	1940.11	18.7557	527.674	18.8075	2073.76	18.8024	2332.82	18.8162	2205.46	18.7934	2573.18	18.8172	0			18.6238	0	18.6311	0	18.743	0	18.6463	0	18.7651	0	18.7019	0	18.7037	0	18.6958	0	18.7297
	18.6515	2579.95	18.6589	2669.34	18.7707	2287.57	18.6743	2711.86	18.7921	3539.62	18.73	1900.57	18.7317	1519.6	18.7239	2507.28	18.7578	2800.55	18.7837	0	18.8356	1618.44	18.8304	2299.28	18.8443	2148.63	18.8214	1743.49	18.8453	0			18.6515	0	18.6589	0	18.7707	0	18.6743	0	18.7921	0	18.73	0	18.7317	1892.49	18.7239	0	18.7578
	18.6795	2452.74	18.6866	2947.57	18.7985	2486.18	18.702	3227.77	18.8189	5323.42	18.7581	2529.09	18.7596	1965.13	18.752	2174.6	18.7859	2098.19	18.8118	0	18.8636	2078.78	18.8585	2363.67	18.8724	1807.13	18.8495	1931.51	18.8734	517.063			18.6795	0	18.6866	0	18.7985	0	18.702	0	18.8189	0	18.7581	537.098	18.7596	489.005	18.752	565.613	18.7859
	18.707	2378.32	18.7143	2984.28	18.8264	2089.1	18.73	2289.16	18.8454	4858.02	18.7861	1481.24	18.7876	1831.61	18.78	1913.96	18.814	2579.08	18.8399	430.494	18.8917	1760.43	18.8866	2216.64	18.9004	1930.95	18.8776	2126.42	18.9015	0			18.707	0	18.7143	0	18.8264	0	18.73	0	18.8454	0	18.7861	0	18.7876	0	18.78	528.428	18.814
	18.7347	3352.91	18.742	2535.54	18.8542	2588.66	18.758	3302.48	18.8717	4148.6	18.8141	2310.53	18.8157	1159.83	18.8081	2335.41	18.842	1669.7	18.8679	0	18.9198	1860.54	18.9147	2282.93	18.9285	1880.06	18.9057	2105.83	18.9296	0			18.7347	0	18.742	0	18.8542	0	18.758	0	18.8717	0	18.8141	0	18.8157	1927.42	18.8081	0	18.842
	18.7624	2494.02	18.7698	2804.58	18.882	3154.89	18.7861	3188.48	18.8981	4163.14	18.8422	1870.35	18.8436	2330.96	18.8362	1877.27	18.8701	1687.19	18.896	634.857	18.9479	1970.32	18.9428	2143.61	18.9566	2084.71	18.9337	2279.07	18.9577	440.27			18.7624	0	18.7698	0	18.882	0	18.7861	0	18.8981	0	18.8422	0	18.8436	0	18.8362	409.151	18.8701
	18.7903	2508.61	18.7976	2294.23	18.9098	2546.57	18.8139	2393.93	18.9243	4785.44	18.8702	1838.1	18.8717	2425.18	18.8641	1666.76	18.8981	1752.59	18.9241	0	18.976	2334.41	18.9709	1963.16	18.9847	2016.88	18.9618	1479.9	18.9857	0			18.7903	0	18.7976	0	18.9098	0	18.8139	0	18.9243	0	18.8702	0	18.8717	0	18.8641	0	18.8981
	18.8182	2466.04	18.8253	3562.28	18.9376	2464.22	18.8419	3469.67	18.9504	5412.27	18.8982	1792.87	18.8997	1964.59	18.8921	2655.48	18.9262	1714.44	18.9522	474.587	19.0041	1455.41	18.9989	2216.01	19.0128	2416.39	18.9899	1912.15	19.0138	0			18.8182	0	18.8253	0	18.9376	0	18.8419	0	18.9504	0	18.8982	0	18.8997	0	18.8921	0	18.9262
	18.8458	2994.43	18.853	2055	18.9654	2504.1	18.8697	2976.56	18.9766	5008.17	18.9263	2005.84	18.9278	2707.6	18.9202	2060.37	18.9543	1611.53	18.9802	490.531	19.0321	1730.02	19.027	1938.2	19.0408	2210.92	19.018	1668.86	19.0419	0			18.8458	0	18.853	0	18.9654	524.263	18.8697	0	18.9766	0	18.9263	0	18.9278	577.096	18.9202	527.323	18.9543
	18.8735	2398.02	18.8807	2976.91	18.9932	2666.39	18.8976	2541.44	19.0028	4758.93	18.9543	1912.32	18.9559	2152.58	18.9483	2423.79	18.9824	1893.07	19.0083	0	19.0602	2044.57	19.0551	1425.36	19.0689	1866.35	19.046	1914.4	19.07	0			18.8735	0	18.8807	0	18.9932	0	18.8976	0	19.0028	0	18.9543	0	18.9559	0	18.9483	0	18.9824
	18.9014	3185.75	18.9084	2992.6	19.0211	2481.41	18.9255	3138.49	19.0292	3773.11	18.9824	1976.66	18.9839	1408.94	18.9763	2333.22	19.0105	2083.53	19.0364	0	19.0883	1398.21	19.0832	1941.03	19.097	2253.32	19.0741	2004.09	19.098	0			18.9014	0	18.9084	0	19.0211	0	18.9255	0	19.0292	0	18.9824	0	18.9839	0	18.9763	517.941	19.0105
	18.929	2340.55	18.9361	2521.94	19.0488	3532.16	18.9534	3280.78	19.0558	3180.43	19.0105	1651.39	19.012	1722.9	19.0044	2466.36	19.0385	2020.49	19.0644	0	19.1163	1927.26	19.1112	1945.14	19.1251	1586.94	19.1022	2107.09	19.1261	0			18.929	0	18.9361	0	19.0488	0	18.9534	0	19.0558	0	19.0105	0	19.012	0	19.0044	0	19.0385
	18.9568	2217.21	18.9638	3004.55	19.0764	3340.22	18.9815	3194.06	19.0825	3093.02	19.0385	1523.82	19.04	2081.55	19.0324	2419.71	19.0666	2147.18	19.0925	0	19.1444	1422.23	19.1393	1900.27	19.1532	2123.65	19.1303	2244.22	19.1542	0			18.9568	0	18.9638	0	19.0764	0	18.9815	0	19.0825	0	19.0385	0	19.04	569.624	19.0324	461.692	19.0666
	18.9846	3004.22	18.9915	3102.33	19.1042	2699.97	19.0095	4059.57	19.1093	2546.03	19.0664	1835.07	19.0681	1708.97	19.0605	2258.11	19.0947	1770.87	19.1206	0	19.1725	1239	19.1674	2011.79	19.1813	1671.83	19.1584	1775.13	19.1823	0			18.9846	0	18.9915	0	19.1042	0	19.0095	0	19.1093	0	19.0664	0	19.0681	0	19.0605	0	19.0947
	19.0125	2756.76	19.0192	2712.42	19.1319	2320.6	19.0375	2639.54	19.1363	2075.99	19.0945	2643.58	19.0962	1891.86	19.0885	1800.61	19.1228	2229.23	19.1487	0	19.2006	1696.65	19.1955	1911.23	19.2093	1948.69	19.1865	1937.14	19.2104	0			19.0125	0	19.0192	0	19.1319	0	19.0375	0	19.1363	0	19.0945	0	19.0962	0	19.0885	0	19.1228
	19.0399	2494.87	19.0468	3122.54	19.1597	3553.39	19.0654	2751.58	19.1635	1855.94	19.1225	2026.1	19.1242	2174.91	19.1166	2043.14	19.1509	2310.06	19.1767	0	19.2287	1695.58	19.2236	2247.22	19.2374	1451.95	19.2145	1890.24	19.2385	0			19.0399	0	19.0468	0	19.1597	0	19.0654	0	19.1635	0	19.1225	0	19.1242	0	19.1166	532.196	19.1509
	19.0676	2733.34	19.0744	2315.56	19.1871	3769.81	19.0933	2629.48	19.1909	1508.59	19.1506	1739.73	19.1523	1808.37	19.1447	1841.65	19.179	2237.6	19.2048	0	19.2567	1723.85	19.2516	2102.63	19.2655	1892.82	19.2426	2181.68	19.2665	0			19.0676	0	19.0744	0	19.1871	0	19.0933	0	19.1909	0	19.1506	0	19.1523	0	19.1447	0	19.179
	19.0954	2293.9	19.1021	2511.96	19.2151	2231.14	19.1212	2925.22	19.2186	1469.2	19.1786	1843.55	19.1804	1091.18	19.1728	2282.37	19.207	1899.88	19.2329	0	19.2848	2333.69	19.2797	2446	19.2936	1954.33	19.2707	1877.43	19.2946	439.97			19.0954	0	19.1021	0	19.2151	0	19.1212	0	19.2186	0	19.1786	0	19.1804	2803.29	19.1728	0	19.207
	19.1233	1965.51	19.1296	2661.85	19.2429	3223.32	19.1492	3402.7	19.2461	1430.81	19.2067	2020.25	19.2081	1356.14	19.2009	2531.55	19.2351	1779.16	19.261	0	19.3129	1799.95	19.3078	1575.37	19.3216	1642.87	19.2988	2051.52	19.3227	0			19.1233	0	19.1296	0	19.2429	0	19.1492	0	19.2461	0	19.2067	579.147	19.2081	0	19.2009	496.468	19.2351
	19.1511	2646.9	19.1572	3003.72	19.2708	2681.39	19.1771	2479.04	19.2738	783.378	19.2347	1297.2	19.2362	1465.55	19.2289	2317.38	19.2632	2264.48	19.2891	0	19.341	1591.29	19.3359	2259.14	19.3497	1895.19	19.3268	1635.81	19.3508	0			19.1511	0	19.1572	0	19.2708	0	19.1771	0	19.2738	0	19.2347	0	19.2362	0	19.2289	0	19.2632
	19.1787	1396.4	19.1852	2534.69	19.2987	2975.34	19.205	2583.39	19.3014	971.444	19.2627	2086.37	19.2643	1438.03	19.2568	1642.14	19.2913	1561.25	19.3171	0	19.3691	1641.56	19.364	2043.34	19.3778	2109.65	19.3549	1651.88	19.3789	0			19.1787	0	19.1852	0	19.2987	0	19.205	0	19.3014	0	19.2627	0	19.2643	0	19.2568	0	19.2913
	19.2058	2524.34	19.213	1855.24	19.3264	3101.17	19.2329	2705.28	19.3293	931.052	19.2908	1448.08	19.2924	1708.51	19.2849	1742.2	19.3193	2000.88	19.3452	0	19.3971	2069.26	19.3921	1624.61	19.4059	2377.39	19.383	2192.19	19.4069	0			19.2058	0	19.213	0	19.3264	0	19.2329	0	19.3293	0	19.2908	0	19.2924	568.231	19.2849	498.076	19.3193
	19.2335	2597.4	19.2409	2370.94	19.3544	2693.22	19.2607	2682.22	19.3569	1226.46	19.3188	2220.71	19.3204	1841.69	19.3128	2266.3	19.3474	2007.98	19.3733	0	19.4252	1627.03	19.4201	2018.06	19.434	2105.44	19.4111	1593.48	19.435	434.353			19.2335	0	19.2409	0	19.3544	0	19.2607	0	19.3569	0	19.3188	0	19.3204	0	19.3128	0	19.3474
	19.2612	2391.56	19.2687	2757.83	19.3821	3003.82	19.2886	2964.2	19.3848	649.117	19.3467	2149.41	19.3484	1729.7	19.3408	1996.92	19.3755	1436.79	19.4014	0	19.4533	1681.91	19.4482	2095.08	19.4621	1922.81	19.4392	1684.71	19.4631	0			19.2612	0	19.2687	0	19.3821	0	19.2886	0	19.3848	0	19.3467	0	19.3484	0	19.3408	0	19.3755
	19.289	2304.18	19.2966	2723.27	19.4098	2835.96	19.3164	3303.33	19.4127	972.265	19.3748	2373.05	19.3765	1862.54	19.3689	1773.34	19.4036	2470.49	19.4294	0	19.4814	2084.99	19.4763	1995.08	19.4901	1615.95	19.4672	2100.36	19.4912	538.939			19.289	0	19.2966	0	19.4098	0	19.3164	0	19.4127	0	19.3748	0	19.3765	0	19.3689	541.485	19.4036
	19.3167	2300.56	19.3244	2315.47	19.4376	2459.81	19.3443	2702.33	19.4406	596.561	19.4029	2090.17	19.4046	1975.49	19.397	1834.63	19.4317	1899.08	19.4575	0	19.5095	1441.07	19.5044	1645.13	19.5181	1714.27	19.4953	1861.91	19.5193	0			19.3167	0	19.3244	0	19.4376	0	19.3443	0	19.4406	0	19.4029	0	19.4046	0	19.397	0	19.4317
	19.3444	1752.32	19.3522	2747.5	19.4654	2608.74	19.3722	3225.41	19.4683	506.086	19.431	1478.73	19.4327	1735.82	19.4251	2358.52	19.4598	1861.12	19.4856	0	19.5375	1145.36	19.5324	2404.64	19.5462	1612.22	19.5234	2097.33	19.5473	0			19.3444	0	19.3522	0	19.4654	0	19.3722	0	19.4683	0	19.431	0	19.4327	0	19.4251	0	19.4598
	19.3721	2529.76	19.38	2455.63	19.4931	2830.29	19.4001	2794.19	19.496	518.425	19.4591	1155.03	19.4607	1882.5	19.4531	1559.71	19.4878	2091.49	19.5136	0	19.5656	1584.86	19.5605	2300.99	19.5743	1719.5	19.5515	1761.79	19.5754	0			19.3721	0	19.38	0	19.4931	0	19.4001	0	19.496	0	19.4591	0	19.4607	0	19.4531	0	19.4878
	19.3998	2075.8	19.4079	2183.24	19.5209	2787.58	19.428	2862.01	19.5236	745.843	19.4871	1647.73	19.4888	1824.16	19.4811	1995.05	19.5158	2424.86	19.5416	520.546	19.5936	2049.3	19.5885	1448.4	19.6024	1537.59	19.5795	2368.89	19.6035	0			19.3998	0	19.4079	0	19.5209	0	19.428	0	19.5236	0	19.4871	0	19.4888	0	19.4811	0	19.5158
	19.4275	1796.13	19.4357	2951.99	19.5487	2505.14	19.4557	2830.93	19.5514	804.658	19.5151	1806.21	19.5169	1544.13	19.5091	2271.04	19.5439	2637.86	19.5697	0	19.6217	1065.79	19.6166	1886.35	19.6305	1991	19.6076	1560.87	19.6316	0			19.4275	0	19.4357	0	19.5487	0	19.4557	543.461	19.5514	0	19.5151	0	19.5169	0	19.5091	0	19.5439
	19.4553	1972.84	19.4637	2586.59	19.5764	3067.77	19.4836	2011	19.5791	0	19.5431	1650	19.5449	2250.86	19.5371	1282.77	19.572	2099.5	19.5978	0	19.6498	1756.39	19.6447	1764.89	19.6586	1685.37	19.6357	2058.7	19.6597	0			19.4553	0	19.4637	0	19.5764	0	19.4836	0	19.5791	0	19.5431	0	19.5449	0	19.5371	470.597	19.572
	19.4831	1631.55	19.4914	2616.77	19.6043	2620.92	19.5114	2674.5	19.6069	978.733	19.5711	2003.98	19.573	1695.29	19.5651	1390.14	19.6001	1919.54	19.6259	0	19.6779	1650.9	19.6728	1870.66	19.6866	2089.52	19.6638	1934.4	19.6878	0			19.4831	0	19.4914	0	19.6043	0	19.5114	0	19.6069	0	19.5711	0	19.573	806.133	19.5651	640.95	19.6001
	19.5108	2065.71	19.5192	2687.52	19.632	2866.22	19.5394	2977.61	19.6348	0	19.599	1566.57	19.601	1717.61	19.5932	2501.09	19.6281	1399.2	19.654	0	19.706	1329.4	19.7008	1884.32	19.7147	1360.99	19.6919	1964.3	19.7158	0			19.5108	0	19.5192	0	19.632	0	19.5394	0	19.6348	0	19.599	0	19.601	0	19.5932	515.623	19.6281
	19.5386	2149.31	19.5469	1985.12	19.66	2636.85	19.5673	2511.61	19.6627	0	19.627	1911.57	19.6291	1304.39	19.6212	1479.9	19.6562	2628.97	19.6821	0	19.7341	1244.77	19.7289	1425.62	19.7428	1872.76	19.72	2233.43	19.7439	0			19.5386	0	19.5469	0	19.66	0	19.5673	0	19.6627	0	19.627	507.227	19.6291	0	19.6212	492.855	19.6562
	19.5663	2553.01	19.5746	2610.19	19.6879	2466.15	19.5953	2986.72	19.6907	0	19.6551	1986.43	19.6572	1736.44	19.6492	1565.25	19.6843	1959.81	19.7101	0	19.7621	1190.43	19.757	2245.5	19.7709	1456.44	19.748	1734.55	19.772	0			19.5663	0	19.5746	0	19.6879	0	19.5953	0	19.6907	0	19.6551	0	19.6572	0	19.6492	493.001	19.6843
	19.5941	1988.36	19.6023	3014.52	19.7159	2990.01	19.6231	2111.48	19.7186	0	19.6832	1822.46	19.6853	1687.86	19.6773	1706.29	19.7124	2367.06	19.7382	0	19.7902	1401.76	19.7851	1609.2	19.7989	1214	19.7761	1681.44	19.8001	0			19.5941	0	19.6023	0	19.7159	0	19.6231	0	19.7186	0	19.6832	0	19.6853	0	19.6773	0	19.7124
	19.6219	2226.18	19.6301	2012.56	19.7439	2063.37	19.6511	2830.52	19.7462	0	19.7111	1640.61	19.7133	1895.93	19.7054	2169.33	19.7405	1934.16	19.7663	0	19.8183	1012.85	19.8132	2126.4	19.827	1745.73	19.8042	2024.3	19.8281	0			19.6219	0	19.6301	0	19.7439	0	19.6511	0	19.7462	0	19.7111	0	19.7133	0	19.7054	0	19.7405
	19.6495	1947.82	19.6578	2316.45	19.772	2013.35	19.6789	2849.72	19.774	517.51	19.7392	1516.93	19.7413	1808.8	19.7334	2253.85	19.7686	2208.09	19.7943	0	19.8464	1640.2	19.8412	1245.01	19.8551	1954.25	19.8323	1668.61	19.8562	0			19.6495	0	19.6578	0	19.772	0	19.6789	0	19.774	0	19.7392	0	19.7413	0	19.7334	602.766	19.7686
	19.6774	2150.97	19.6856	2782.08	19.7995	2634.78	19.7068	2567.08	19.802	528.961	19.7671	1911.62	19.7693	1482.5	19.7615	1216.12	19.7966	1511.9	19.8224	0	19.8745	1503.02	19.8693	1834.38	19.8832	2047.43	19.8604	2429.54	19.8843	0			19.6774	0	19.6856	0	19.7995	0	19.7068	0	19.802	0	19.7671	0	19.7693	0	19.7615	573.402	19.7966
	19.7051	2163.06	19.7135	2205.17	19.8271	2924.77	19.7347	2701.78	19.8299	716.185	19.795	1552.61	19.7974	1549.6	19.7896	1590.76	19.8247	1947.87	19.8505	0	19.9025	1246.55	19.8974	1468.06	19.9113	1674.84	19.8885	1997.08	19.9124	0			19.7051	0	19.7135	0	19.8271	0	19.7347	431.228	19.8299	0	19.795	0	19.7974	0	19.7896	0	19.8247
	19.733	2576.95	19.7411	2568.77	19.8548	2094.58	19.7628	2680.99	19.8578	0	19.8231	1593.76	19.8254	1567.45	19.8177	1760.04	19.8527	1606.76	19.8786	0	19.9306	1743.6	19.9255	1440.43	19.9394	1412.96	19.9165	1873.33	19.9405	426.656			19.733	0	19.7411	0	19.8548	0	19.7628	0	19.8578	0	19.8231	547.208	19.8254	0	19.8177	0	19.8527
	19.7606	1706.71	19.7688	2435.57	19.8828	2669.86	19.7906	1931.42	19.8858	0	19.8512	2158.52	19.8533	2137.07	19.8458	1921.42	19.8808	2139.39	19.9067	0	19.9587	1339.28	19.9536	1758.77	19.9674	1485.04	19.9446	2336.31	19.9685	0			19.7606	0	19.7688	0	19.8828	0	19.7906	0	19.8858	0	19.8512	0	19.8533	0	19.8458	0	19.8808
	19.7885	2158.26	19.7965	2122.26	19.9108	2286.51	19.8185	2259.82	19.9137	662.267	19.8792	1506.45	19.8814	1694.47	19.8738	1691.89	19.9088	2516.7	19.9347	245.351	19.9868	2177	19.9816	1634.15	19.9955	1717.75	19.9727	1507.05	19.9966	0			19.7885	0	19.7965	0	19.9108	0	19.8185	0	19.9137	0	19.8792	0	19.8814	0	19.8738	0	19.9088
	19.816	1803.58	19.8243	2284.98	19.9385	2536.07	19.8465	2489.44	19.9415	0	19.9073	1568.74	19.9094	1604.95	19.9018	2483.76	19.9369	1460.14	19.9628	0	20.0149	1792.03	20.0097	1185.71	20.0236	1473.67	20.0008	1370.83	20.0247	0			19.816	0	19.8243	0	19.9385	0	19.8465	0	19.9415	0	19.9073	478.753	19.9094	0	19.9018	0	19.9369
	19.8436	2005.41	19.852	2372.79	19.9664	2967.94	19.8744	2615.04	19.9696	0	19.9353	1924.54	19.9375	1591.85	19.9299	1759.54	19.965	1820.71	19.9909	0	20.0429	980.87	20.0378	1436.23	20.0517	1185.77	20.0288	1755.44	20.0528	0			19.8436	0	19.852	0	19.9664	0	19.8744	0	19.9696	0	19.9353	0	19.9375	0	19.9299	0	19.965
	19.8713	1961.49	19.8797	2679.55	19.9943	2602.5	19.9024	2138.48	19.9976	0	19.9633	1743.72	19.9656	1910.32	19.958	2497.43	19.9931	1841.41	20.019	450.424	20.071	1395.48	20.0659	1597.39	20.0797	1556.85	20.0569	1711.94	20.0809	0			19.8713	0	19.8797	0	19.9943	0	19.9024	0	19.9976	0	19.9633	0	19.9656	0	19.958	0	19.9931
	19.899	1853.7	19.9077	2682.96	20.0221	2308.06	19.9305	2450.99	20.0256	0	19.9913	1024.9	19.9936	1396.16	19.9861	1828.43	20.0212	1783.22	20.047	0	20.099	1331.22	20.094	1393.69	20.1078	1602.02	20.085	1766.47	20.1089	0			19.899	0	19.9077	0	20.0221	0	19.9305	0	20.0256	0	19.9913	0	19.9936	0	19.9861	0	20.0212
	19.9266	1609.96	19.9353	2804.9	20.0501	2609.6	19.9584	2588.43	20.0535	654.284	20.0193	1707.33	20.0217	1658.5	20.0141	2092.4	20.0492	2253.75	20.0751	0	20.1271	1519.46	20.1221	2109.3	20.1359	1071.53	20.1131	1846.54	20.137	0			19.9266	0	19.9353	0	20.0501	0	19.9584	0	20.0535	0	20.0193	0	20.0217	455.32	20.0141	0	20.0492
	19.9543	2204.26	19.963	2501.09	20.0779	2514.06	19.9862	2388.44	20.0816	0	20.0474	1550.91	20.0497	1573.48	20.0421	1306.85	20.0772	1923.65	20.1032	0	20.1552	1523.64	20.1502	2385.99	20.164	1086.98	20.1412	2041.77	20.1651	0			19.9543	0	19.963	0	20.0779	0	19.9862	0	20.0816	0	20.0474	0	20.0497	0	20.0421	0	20.0772
	19.9821	1647.13	19.9908	2102.81	20.1059	2255.01	20.0142	2719.48	20.1092	0	20.0753	1655.47	20.0777	1596.21	20.0702	2396.88	20.1053	1701.09	20.1313	0	20.1833	996.406	20.1782	1125.41	20.1921	2008.37	20.1693	1886.29	20.1932	0			19.9821	0	19.9908	0	20.1059	0	20.0142	0	20.1092	0	20.0753	0	20.0777	0	20.0702	0	20.1053
	20.0098	1890.95	20.0187	2227.79	20.1336	2517.03	20.042	2065.84	20.1371	0	20.1034	1600.49	20.1054	1559.41	20.0983	2384.81	20.1334	1792.12	20.1594	0	20.2114	1166.65	20.2062	1143.24	20.2202	1568.61	20.1973	1045.38	20.2212	0			20.0098	0	20.0187	0	20.1336	0	20.042	0	20.1371	0	20.1034	0	20.1054	0	20.0983	0	20.1334
	20.0375	1953.82	20.0463	2172.23	20.1616	2213.8	20.0699	2292.86	20.165	0	20.1314	1921.7	20.1333	1623.48	20.1263	2165.89	20.1614	1627.17	20.1875	0	20.2394	1558.07	20.2343	1935.19	20.2482	1691.49	20.2254	1392.03	20.2493	0			20.0375	0	20.0463	0	20.1616	0	20.0699	0	20.165	0	20.1314	0	20.1333	0	20.1263	0	20.1614
	20.0652	2210.19	20.0742	2039.29	20.1895	2096.29	20.0977	2483.84	20.1929	0	20.1594	1661.18	20.1613	1563.24	20.1544	2010.18	20.1895	1872.77	20.2155	0	20.2675	1680.32	20.2624	1481.33	20.2763	1315.71	20.2535	1320.09	20.2774	0			20.0652	0	20.0742	0	20.1895	0	20.0977	0	20.1929	0	20.1594	0	20.1613	0	20.1544	0	20.1895
	20.0931	1680.37	20.102	1779.2	20.2174	2288.69	20.1256	2389.44	20.2209	463.548	20.1875	1244.08	20.1893	1205.99	20.1825	1590.82	20.2176	1809.32	20.2436	527.288	20.2956	1850.58	20.2905	1981.5	20.3044	1558.65	20.2816	999.144	20.3055	766.232			20.0931	0	20.102	0	20.2174	0	20.1256	0	20.2209	0	20.1875	0	20.1893	451.803	20.1825	0	20.2176
	20.1207	1923.61	20.1297	2073.48	20.2451	2129.35	20.1537	2518.26	20.2488	0	20.2153	1665.75	20.2174	1478.77	20.2105	1854.28	20.2457	1534.45	20.2717	0	20.3237	1024.17	20.3186	1412.64	20.3325	1771.67	20.3097	1041.67	20.3336	0			20.1207	0	20.1297	0	20.2451	0	20.1537	0	20.2488	0	20.2153	0	20.2174	0	20.2105	492.221	20.2457
	20.1483	1977.23	20.1575	1341.56	20.2729	2493.08	20.1817	2541.62	20.2768	0	20.2434	1681.2	20.2455	1318.83	20.2386	1809.19	20.2738	1768.61	20.2998	0	20.3518	1090.52	20.3466	1587.6	20.3606	1922.38	20.3377	1532.74	20.3617	461.312			20.1483	0	20.1575	0	20.2729	0	20.1817	0	20.2768	0	20.2434	0	20.2455	0	20.2386	0	20.2738
	20.176	1833.56	20.1852	2788.79	20.301	3044.81	20.2096	1854.31	20.3047	661.999	20.2714	1526.81	20.2735	1649.94	20.2666	2218.01	20.3019	2017.79	20.3279	0	20.3798	1240.66	20.3747	1886.28	20.3886	1855.32	20.3658	1522.1	20.3897	0			20.176	0	20.1852	0	20.301	0	20.2096	0	20.3047	0	20.2714	0	20.2735	494.643	20.2666	0	20.3019
	20.2039	1305.84	20.213	1880.37	20.3287	1913.45	20.2375	1986.08	20.3324	0	20.2995	1221.2	20.3016	1564.95	20.2945	1887.32	20.3299	1585.51	20.356	0	20.4079	1320.85	20.4028	2113.3	20.4167	1362.7	20.3939	1547.38	20.4178	0			20.2039	0	20.213	0	20.3287	0	20.2375	0	20.3324	0	20.2995	0	20.3016	0	20.2945	0	20.3299
	20.2317	1966.43	20.2407	1979.58	20.3566	2438.48	20.2654	2607.25	20.3603	437.319	20.3275	1842.12	20.3296	2199.64	20.3226	1582.3	20.358	2408.33	20.384	0	20.436	1101.66	20.4309	1564.08	20.4448	1614.33	20.422	1522.83	20.4459	472.336			20.2317	0	20.2407	0	20.3566	0	20.2654	0	20.3603	0	20.3275	0	20.3296	0	20.3226	0	20.358
	20.2595	1312.98	20.2686	1871.7	20.3844	2046.83	20.293	2162.19	20.3882	0	20.3555	1515.93	20.3577	1716.32	20.3505	1639.84	20.3861	1637.63	20.4121	0	20.4641	1405.95	20.459	1590.24	20.4728	1924.61	20.45	1683.7	20.474	0			20.2595	0	20.2686	0	20.3844	0	20.293	0	20.3882	0	20.3555	0	20.3577	494.706	20.3505	0	20.3861
	20.2871	2777.02	20.2964	2074.44	20.4121	2731.98	20.3207	2425.68	20.416	0	20.3834	1487.78	20.3858	1566.54	20.3785	2062.5	20.4142	1526.8	20.4401	0	20.4919	1125.5	20.487	1745.09	20.5009	1403.26	20.4781	1374.98	20.5019	0			20.2871	0	20.2964	0	20.4121	0	20.3207	0	20.416	0	20.3834	0	20.3858	0	20.3785	0	20.4142
	20.3148	2545.16	20.3239	1831.38	20.4398	2935.55	20.3486	2652.39	20.4439	0	20.4115	2139.52	20.4138	1448.09	20.4066	1695.19	20.4423	1906.14	20.4682	0	20.52	1579.94	20.5151	1506.75	20.529	1705.82	20.5062	1619.29	20.53	0			20.3148	0	20.3239	0	20.4398	0	20.3486	0	20.4439	0	20.4115	0	20.4138	0	20.4066	493.083	20.4423
	20.3425	1720.99	20.3518	2027.24	20.4677	2720.3	20.3765	2161.07	20.472	0	20.4396	1816.77	20.4418	1575.03	20.4345	1537.56	20.4704	1733.97	20.4963	0	20.5481	1801.99	20.5432	1532.34	20.5571	1637.68	20.5343	1042.51	20.558	0			20.3425	0	20.3518	0	20.4677	0	20.3765	0	20.472	0	20.4396	0	20.4418	0	20.4345	0	20.4704
	20.3702	2003.22	20.3796	2304.66	20.4956	2906.3	20.4043	2192.68	20.4998	0	20.4676	1747.77	20.4699	1482.33	20.4625	1094.54	20.4984	1494.5	20.5244	0	20.5762	1331.59	20.5713	1661.94	20.5851	1277.66	20.5624	1342.12	20.5861	0			20.3702	0	20.3796	0	20.4956	0	20.4043	0	20.4998	0	20.4676	0	20.4699	0	20.4625	0	20.4984
	20.3981	1712.49	20.4074	2060.69	20.5235	2608.27	20.4323	2594.64	20.5277	0	20.4956	1170.77	20.4977	1981.56	20.4904	976.864	20.5265	1653.32	20.5524	0	20.6043	1304.49	20.5993	1325.48	20.6132	1724.76	20.5905	1264.34	20.6142	435.18			20.3981	0	20.4074	0	20.5235	0	20.4323	0	20.5277	0	20.4956	0	20.4977	0	20.4904	0	20.5265
	20.4258	2317.94	20.4352	2528.06	20.5513	2206.6	20.46	2469.58	20.5557	0	20.5237	1453.98	20.5256	886.13	20.5185	1654.12	20.5546	1864.86	20.5805	0	20.6323	1103.51	20.6274	1283.48	20.6413	973.213	20.6185	1359.96	20.6422	0			20.4258	0	20.4352	0	20.5513	0	20.46	0	20.5557	0	20.5237	0	20.5256	0	20.5185	0	20.5546
	20.4535	1039.92	20.463	2248.56	20.5792	2074.84	20.488	2049.77	20.5837	0	20.5518	1249.19	20.5537	1296.9	20.5466	1672.58	20.5826	1780.71	20.6086	0	20.6604	1191.13	20.6555	1208.45	20.6694	1250.7	20.6466	1516.6	20.6703	0			20.4535	0	20.463	0	20.5792	0	20.488	0	20.5837	0	20.5518	0	20.5537	539.491	20.5466	0	20.5826
	20.4812	2034.79	20.4909	1614.27	20.607	2085.65	20.5159	2481.65	20.6116	0	20.5798	972.011	20.5817	1429.35	20.5747	2403.11	20.6107	2095.24	20.6367	680.283	20.6885	1449.05	20.6836	1593.12	20.6975	1092.4	20.6746	1894.2	20.6984	734.503			20.4812	0	20.4909	0	20.607	0	20.5159	0	20.6116	0	20.5798	0	20.5817	0	20.5747	0	20.6107
	20.5089	1756.53	20.5186	2333.27	20.6347	2686.93	20.5437	2341.99	20.6396	0	20.6077	1634.7	20.6096	1415.53	20.6027	1566.97	20.6388	1635.34	20.6648	475.161	20.7166	1289.07	20.7117	1679.74	20.7255	1400.84	20.7027	1757.99	20.7265	513.394			20.5089	0	20.5186	0	20.6347	0	20.5437	0	20.6396	0	20.6077	0	20.6096	0	20.6027	0	20.6388
	20.5365	1406.26	20.5465	2925.56	20.6625	2943.6	20.5718	2668.24	20.6677	0	20.6356	2075.74	20.6375	1795.7	20.6308	1720	20.6669	2195.96	20.6926	510.551	20.7447	1653.84	20.7398	1719.46	20.7536	1228.48	20.7308	1277.38	20.7546	0			20.5365	0	20.5465	0	20.6625	0	20.5718	0	20.6677	0	20.6356	0	20.6375	479.076	20.6308	0	20.6669
	20.5641	1865.03	20.5742	1725.07	20.6903	2844.43	20.5996	1795.43	20.6955	0	20.6635	1078.92	20.6655	962.012	20.6589	2521.77	20.6949	1838.19	20.7206	0	20.7728	1204.13	20.7678	1016.56	20.7817	1478.08	20.7589	1366.6	20.7827	0			20.5641	0	20.5742	0	20.6903	0	20.5996	0	20.6955	0	20.6635	0	20.6655	0	20.6589	693.672	20.6949
	20.5919	1496.63	20.6019	1910.97	20.7182	2202.27	20.6276	2198.92	20.7232	0	20.6915	1242.86	20.6936	1875.77	20.6866	1486.19	20.723	1340.81	20.7487	0	20.8008	1559.58	20.7959	1613.69	20.8098	1780.24	20.7869	1502.18	20.8107	0			20.5919	0	20.6019	0	20.7182	0	20.6276	0	20.7232	0	20.6915	512.333	20.6936	0	20.6866	0	20.723
	20.6196	1883.16	20.6297	1730.92	20.746	1755.03	20.6555	1935.14	20.7511	0	20.7196	1528.14	20.7217	1416.19	20.7147	1839.6	20.7511	1077.51	20.7768	0	20.8289	895.283	20.824	1476.4	20.8378	1527.72	20.815	1528.02	20.8388	0			20.6196	0	20.6297	0	20.746	0	20.6555	0	20.7511	0	20.7196	0	20.7217	0	20.7147	0	20.7511
	20.6472	1596.26	20.6575	2156.18	20.7737	2169.1	20.6835	2160.96	20.7789	0	20.7475	1248.63	20.7498	1602.1	20.7427	1333.35	20.7792	1012.99	20.8048	0	20.857	1248.21	20.8521	1313.42	20.8659	1818.8	20.8431	1709.46	20.8669	0			20.6472	0	20.6575	0	20.7737	0	20.6835	0	20.7789	0	20.7475	0	20.7498	0	20.7427	0	20.7792
	20.6749	1249.3	20.6854	2123.35	20.8013	2060.1	20.7115	1633.02	20.807	573.11	20.7755	954.38	20.7777	1738.89	20.7708	1409.46	20.8073	1219	20.8329	0	20.8851	1561.9	20.8802	1180.7	20.894	1270.82	20.8712	1337.42	20.895	0			20.6749	0	20.6854	0	20.8013	0	20.7115	0	20.807	0	20.7755	0	20.7777	0	20.7708	0	20.8073
	20.7028	1236.71	20.7132	2020.63	20.8292	1516.82	20.7394	2202.26	20.8347	547.609	20.8035	1198.57	20.8058	1786.94	20.7987	1683.07	20.8353	1129.69	20.861	0	20.9131	1344.17	20.9083	943.641	20.9221	1975.99	20.8993	1299.85	20.9231	0			20.7028	0	20.7132	0	20.8292	0	20.7394	0	20.8347	0	20.8035	0	20.8058	0	20.7987	0	20.8353
	20.7305	1320.48	20.7411	1862.37	20.8569	1971.94	20.7675	2071.55	20.8627	0	20.8314	1232.71	20.8339	1738.82	20.8268	1330	20.8634	1750.89	20.8891	0	20.9412	1604.32	20.9363	1503.35	20.9502	1828.34	20.9273	1271.94	20.9511	0			20.7305	0	20.7411	0	20.8569	0	20.7675	0	20.8627	0	20.8314	702.053	20.8339	0	20.8268	0	20.8634
	20.7583	1908.78	20.7689	1884.2	20.8847	2039.78	20.7954	1500.62	20.8906	505.847	20.8593	1574.17	20.862	1150.46	20.8548	1122.14	20.8915	2277.9	20.9172	0	20.9692	1370.68	20.9644	1878.97	20.9783	1104.89	20.9554	918.242	20.9792	0			20.7583	0	20.7689	0	20.8847	0	20.7954	0	20.8906	0	20.8593	0	20.862	0	20.8548	0	20.8915
	20.7861	1441.3	20.7967	2185.4	20.9126	1895.32	20.823	1841.58	20.9184	0	20.8873	1308.09	20.89	1566.49	20.8826	2041.59	20.9196	1564.14	20.9451	0	20.9973	1153.92	20.9925	1451.4	21.0063	887.669	20.9835	1054.38	21.0073	0			20.7861	0	20.7967	0	20.9126	0	20.823	0	20.9184	0	20.8873	0	20.89	0	20.8826	0	20.9196
	20.814	1737.29	20.8245	1517.86	20.9405	1693.69	20.8508	2175.06	20.9463	0	20.9151	1934.89	20.918	1913.08	20.9106	1582.3	20.9477	1804.34	20.9731	0	21.0252	1171.77	21.0206	1903.7	21.0344	1556.43	21.0116	1231.2	21.0354	0			20.814	0	20.8245	0	20.9405	0	20.8508	0	20.9463	0	20.9151	0	20.918	0	20.9106	0	20.9477
	20.8414	1489.99	20.8523	1843.32	20.9685	2022.34	20.8788	2178.68	20.9742	0	20.9432	1376.06	20.9461	1609.12	20.9385	914.035	20.9757	1690.79	21.0012	0	21.0533	1625.31	21.0486	2163.74	21.0625	1883.74	21.0396	1050.27	21.0634	0			20.8414	0	20.8523	0	20.9685	0	20.8788	0	20.9742	0	20.9432	0	20.9461	0	20.9385	0	20.9757
	20.8691	982.985	20.8802	1480.39	20.9962	2437.39	20.9068	2513.92	21.0022	0	20.9712	1156.02	20.9742	1445.96	20.9664	1175.37	21.0038	1715.26	21.0292	0	21.0814	944.818	21.0767	1188.18	21.0906	1854.61	21.0677	1752.89	21.0915	0			20.8691	0	20.8802	0	20.9962	0	20.9068	0	21.0022	0	20.9712	0	20.9742	0	20.9664	0	21.0038
	20.897	1837.82	20.9079	2133.17	21.0241	1910.74	20.9344	1957.02	21.0297	0	20.9991	981.969	21.0022	1321.91	20.9944	1639.09	21.0319	1255.17	21.0572	0	21.1095	961.236	21.1048	1705.18	21.1187	1526.75	21.0958	1346.96	21.1196	605.705			20.897	0	20.9079	0	21.0241	0	20.9344	0	21.0297	0	20.9991	0	21.0022	0	20.9944	0	21.0319
	20.9246	1139.4	20.9356	1682.24	21.0519	1980.98	20.9624	1849.1	21.0577	470.733	21.0269	1577.39	21.0302	896.675	21.0225	1321.81	21.0599	1307.35	21.0853	0	21.1376	1114.74	21.1329	993.986	21.1468	995.586	21.1239	1013.79	21.1477	0			20.9246	0	20.9356	0	21.0519	0	20.9624	0	21.0577	0	21.0269	0	21.0302	3508.64	21.0225	0	21.0599
	20.9523	1861.39	20.9634	1709.92	21.0797	1833.5	20.9903	2099.47	21.0856	0	21.055	1283.97	21.0576	1250.39	21.0503	1722.73	21.088	1047.27	21.1134	0	21.1656	1030.65	21.161	1469.78	21.1748	1561	21.152	1503.95	21.1758	0			20.9523	0	20.9634	0	21.0797	0	20.9903	0	21.0856	0	21.055	0	21.0576	0	21.0503	841.311	21.088
	20.98	1620	20.9911	1624.94	21.1075	2425.02	21.0181	2893.61	21.1135	0	21.0828	1342.02	21.0857	1105.52	21.0783	1293.55	21.1161	1905.48	21.1413	0	21.1937	1130.37	21.1891	1468.92	21.2029	1596.8	21.1801	654.732	21.2038	0			20.98	0	20.9911	0	21.1075	0	21.0181	0	21.1135	0	21.0828	0	21.0857	0	21.0783	689.44	21.1161
	21.0077	1673.66	21.0187	1797.45	21.1351	1850.17	21.046	1803.36	21.1415	0	21.1108	1324.99	21.1137	823.315	21.1063	872.64	21.1442	1325.55	21.1693	0	21.2218	1337.83	21.2171	1615.58	21.231	1474.03	21.2081	1445.67	21.2319	0			21.0077	0	21.0187	0	21.1351	0	21.046	0	21.1415	0	21.1108	0	21.1137	0	21.1063	0	21.1442
	21.0355	1365.15	21.0465	1577.14	21.1628	2240.26	21.074	2427.54	21.1696	0	21.1388	910.516	21.1418	903.926	21.1341	1230.42	21.1722	1792.47	21.1974	0	21.2499	999.46	21.2452	1823.75	21.2591	1045.11	21.2362	1858.08	21.26	0			21.0355	0	21.0465	0	21.1628	0	21.074	0	21.1696	0	21.1388	0	21.1418	2237.67	21.1341	0	21.1722
	21.0633	1551.13	21.0743	2420.6	21.1907	1992.1	21.1019	2587.23	21.1974	607.526	21.1666	629.37	21.1698	1148.53	21.1621	1423.82	21.2002	1458.4	21.2251	0	21.2779	1692.04	21.2733	1377.54	21.2871	1817.24	21.2642	1590.23	21.2881	0			21.0633	0	21.0743	0	21.1907	0	21.1019	0	21.1974	0	21.1666	0	21.1698	0	21.1621	0	21.2002
	21.0912	2403.01	21.102	1784.91	21.2185	1959.11	21.1298	1861.2	21.2254	0	21.1943	1080.2	21.1978	1444.19	21.19	1377.5	21.2282	1667.31	21.253	0	21.306	1630.73	21.3014	1624.97	21.3152	1892.45	21.2923	1497.31	21.3161	0			21.0912	0	21.102	0	21.2185	0	21.1298	0	21.2254	0	21.1943	0	21.1978	0	21.19	0	21.2282
	21.1187	1603.44	21.1297	1894.1	21.2465	2158.39	21.1575	2103.43	21.2531	0	21.2223	1331	21.2258	1331.47	21.2179	1370.56	21.2562	1365.94	21.2811	0	21.334	1023.55	21.3295	1258.97	21.3433	1056.72	21.3203	1327.55	21.3442	0			21.1187	0	21.1297	0	21.2465	0	21.1575	0	21.2531	0	21.2223	0	21.2258	0	21.2179	0	21.2562
	21.1463	1476.12	21.1574	1657.01	21.2744	1752.72	21.1852	1966.96	21.2809	0	21.2503	1270.26	21.2538	1049.28	21.2458	1507.07	21.2842	1698.71	21.3091	0	21.3621	2051.25	21.3576	1435.18	21.3714	1721.84	21.3484	1534.19	21.3723	0			21.1463	0	21.1574	0	21.2744	0	21.1852	0	21.2809	0	21.2503	0	21.2538	0	21.2458	0	21.2842
	21.1738	1910.88	21.1851	1984.11	21.3024	2195.84	21.2131	1520.02	21.3088	0	21.2784	1010.15	21.2817	887.524	21.2738	1690.17	21.3122	1433.25	21.3371	0	21.3902	994.743	21.3856	1309.67	21.3995	1357.7	21.3765	1603.6	21.4004	0			21.1738	0	21.1851	0	21.3024	0	21.2131	0	21.3088	0	21.2784	0	21.2817	0	21.2738	0	21.3122
	21.2016	1841.32	21.2128	1100.78	21.3302	1710.73	21.2412	2192.4	21.3367	0	21.3063	739.447	21.3097	1392.78	21.3018	641.874	21.3402	1779.7	21.365	0	21.4183	1025.41	21.4137	1227.31	21.4276	1148.58	21.4046	1199.79	21.4285	0			21.2016	0	21.2128	0	21.3302	0	21.2412	0	21.3367	0	21.3063	0	21.3097	561.171	21.3018	0	21.3402
	21.2293	1876.29	21.2406	1866.25	21.358	2018.3	21.2689	1919.73	21.3646	0	21.3343	964.822	21.3376	1141.64	21.3296	1648.66	21.3683	1306.32	21.393	0	21.4463	1419.85	21.4418	1812.46	21.4556	1235.46	21.4327	1247.26	21.4565	0			21.2293	0	21.2406	0	21.358	0	21.2689	0	21.3646	0	21.3343	0	21.3376	0	21.3296	0	21.3683
	21.2569	1562.61	21.2684	1894.13	21.3861	1916.05	21.2969	1874.67	21.3924	0	21.3621	1149.41	21.3655	1532.75	21.3575	1536.1	21.3963	792.075	21.4209	0	21.4744	1510.41	21.4699	1144.45	21.4837	1656.23	21.4607	1216.55	21.4846	0			21.2569	0	21.2684	0	21.3861	0	21.2969	0	21.3924	0	21.3621	0	21.3655	0	21.3575	0	21.3963
	21.2845	1941.33	21.2962	1416.79	21.4139	2009.18	21.3248	2387.18	21.4202	0	21.3899	917.291	21.3932	1256.06	21.3854	1613.8	21.4244	1276.31	21.4488	0	21.5025	1418.57	21.4979	1192.3	21.5118	1635.38	21.4888	1416.59	21.5127	0			21.2845	0	21.2962	0	21.4139	0	21.3248	0	21.4202	0	21.3899	0	21.3932	0	21.3854	496.509	21.4244
	21.3122	1723.28	21.3241	1688.8	21.4419	2213.11	21.3526	1700.58	21.4479	0	21.4177	853.959	21.421	1454.06	21.4132	843.781	21.4524	1395.39	21.4766	600.432	21.5306	1132.81	21.526	1719.36	21.5399	989.362	21.5169	1521.93	21.5408	0			21.3122	0	21.3241	0	21.4419	0	21.3526	0	21.4479	0	21.4177	0	21.421	0	21.4132	0	21.4524
	21.3398	1299.15	21.3518	1463.55	21.4696	1349.07	21.3804	1745.68	21.4757	0	21.4455	855.136	21.449	1325.46	21.441	1605.35	21.4803	1436.29	21.5044	0	21.5586	1224.35	21.5541	1460.74	21.5679	1504.4	21.5449	491.884	21.5688	532.729			21.3398	0	21.3518	0	21.4696	0	21.3804	0	21.4757	0	21.4455	0	21.449	0	21.441	0	21.4803
	21.3676	1482.52	21.3795	2441.94	21.4975	1748.87	21.4084	1648.19	21.5034	0	21.4732	953.943	21.4769	897.979	21.4689	1323.67	21.5081	1225.71	21.5322	0	21.5867	932.36	21.5822	1719.26	21.596	1673.75	21.573	1607.96	21.5969	0			21.3676	0	21.3795	0	21.4975	0	21.4084	0	21.5034	0	21.4732	0	21.4769	0	21.4689	0	21.5081
	21.3953	1544.96	21.4072	1855.25	21.5253	2011.66	21.4365	1438.03	21.5312	0	21.5009	0	21.5045	1400.82	21.4969	1632.04	21.5361	1172.89	21.5599	0	21.6148	1188.82	21.6103	1228.4	21.6241	1243.05	21.6011	1329.35	21.625	0			21.3953	0	21.4072	0	21.5253	0	21.4365	0	21.5312	0	21.5009	0	21.5045	0	21.4969	0	21.5361
	21.4229	830.689	21.4349	1256.71	21.5533	1551.78	21.4641	2619.38	21.559	508.481	21.5286	802.69	21.5322	1190.14	21.5247	1118.15	21.5639	1540.31	21.5876	0	21.6429	649.558	21.6383	1133.59	21.6522	1069.21	21.6292	1630.42	21.6531	525.93			21.4229	0	21.4349	0	21.5533	0	21.4641	0	21.559	0	21.5286	0	21.5322	0	21.5247	0	21.5639
	21.4506	1242.68	21.4628	1733.61	21.581	1787.66	21.492	1994.91	21.587	0	21.5563	1523.61	21.56	673.937	21.5525	1178.56	21.5918	1440.37	21.6155	398.664	21.6709	1039	21.6664	1564.17	21.6803	1393.46	21.6573	1035.88	21.6812	0			21.4506	0	21.4628	0	21.581	0	21.492	0	21.587	0	21.5563	0	21.56	0	21.5525	0	21.5918
	21.4781	1759.35	21.4905	2090.69	21.6088	1725.32	21.5198	2425.24	21.6151	0	21.584	1179.11	21.5877	1453.95	21.5805	1215.17	21.6195	831.215	21.6432	0	21.699	1256.44	21.6945	1174.27	21.7083	961.626	21.6854	1023.72	21.7093	0			21.4781	0	21.4905	0	21.6088	0	21.5198	0	21.6151	0	21.584	0	21.5877	0	21.5805	0	21.6195
	21.5059	1682.03	21.5182	1747.59	21.6364	2697.58	21.5478	1717.55	21.643	0	21.6117	1215.65	21.6155	710.066	21.6081	1151.03	21.6473	1654.61	21.671	0	21.7271	905.457	21.7226	999.579	21.7364	1461.99	21.7134	1168.53	21.7373	538.081			21.5059	0	21.5182	0	21.6364	0	21.5478	0	21.643	0	21.6117	0	21.6155	0	21.6081	0	21.6473
	21.5334	1328.12	21.546	2018.25	21.6643	1293.02	21.5756	2020.52	21.6708	0	21.6394	1024.86	21.6431	712.774	21.6358	1459.41	21.6751	1244.86	21.6987	0	21.7551	1013.7	21.7507	965.194	21.7645	1115.68	21.7415	1352.72	21.7654	0			21.5334	0	21.546	0	21.6643	0	21.5756	0	21.6708	0	21.6394	0	21.6431	0	21.6358	0	21.6751
	21.5611	878.08	21.5737	2390.53	21.6921	1567.42	21.6036	1854.02	21.6986	0	21.6671	1249.99	21.6708	1382.37	21.6637	1411.6	21.7029	1938.24	21.7264	0	21.7831	1107.67	21.7787	1063.29	21.7925	1330.91	21.7696	1130.77	21.7935	0			21.5611	0	21.5737	0	21.6921	0	21.6036	0	21.6986	0	21.6671	0	21.6708	0	21.6637	0	21.7029
	21.5887	1333.84	21.6014	1484.73	21.7201	1801.97	21.6314	2387.62	21.7263	0	21.6946	840.172	21.6983	1328.51	21.6913	1241.13	21.7308	1092.52	21.7541	0	21.811	786.609	21.8068	1186.13	21.8206	1081.17	21.7977	1464.47	21.8216	0			21.5887	0	21.6014	0	21.7201	0	21.6314	0	21.7263	0	21.6946	0	21.6983	0	21.6913	0	21.7308
	21.6165	1784.04	21.629	1699.5	21.748	2380.99	21.6591	1405.16	21.7543	0	21.7222	976.614	21.7259	1640.6	21.719	1059.48	21.7586	1386.71	21.7818	0	21.8391	1335.3	21.8349	1374.68	21.8487	1676.65	21.8258	1442.54	21.8496	360.586			21.6165	0	21.629	0	21.748	0	21.6591	0	21.7543	0	21.7222	0	21.7259	0	21.719	0	21.7586
	21.6443	930.838	21.6567	1399.14	21.7759	1444.16	21.6869	1242.25	21.7822	0	21.7498	1109.74	21.7536	628.424	21.7466	1386.91	21.7864	1495.93	21.8095	0	21.8671	761.474	21.863	894.534	21.8768	1414.49	21.8539	1406.79	21.8777	0			21.6443	0	21.6567	0	21.7759	0	21.6869	0	21.7822	0	21.7498	0	21.7536	0	21.7466	0	21.7864
	21.672	1392.37	21.6844	1523.38	21.8037	1917.22	21.7149	2130.5	21.8101	0	21.7775	1171.84	21.7813	669.011	21.7742	1654.8	21.8143	1386.32	21.8371	0	21.8951	1300.4	21.8911	1481.44	21.9049	1072.4	21.882	1109.72	21.9058	0			21.672	0	21.6844	0	21.8037	0	21.7149	0	21.8101	0	21.7775	0	21.7813	0	21.7742	0	21.8143
	21.6997	955.37	21.7121	1446.08	21.8315	1772.28	21.7429	1480.26	21.8382	0	21.8052	1132.52	21.8089	1549.22	21.8019	1258.22	21.8421	1516.65	21.8649	0	21.9232	529.256	21.9191	1418.18	21.933	1075.54	21.91	1327.57	21.9339	0			21.6997	0	21.7121	0	21.8315	0	21.7429	0	21.8382	0	21.8052	0	21.8089	0	21.8019	0	21.8421
	21.7276	1463.5	21.7398	1494.57	21.8593	2068.68	21.7708	2018.41	21.8659	0	21.8329	630.94	21.8365	1117.53	21.8296	1092.95	21.8699	1071.06	21.8927	0	21.9513	1038.5	21.9472	1205.63	21.961	1297.25	21.9381	1132.16	21.962	0			21.7276	0	21.7398	0	21.8593	0	21.7708	0	21.8659	0	21.8329	0	21.8365	0	21.8296	0	21.8699
	21.7552	1519.36	21.7675	1802.09	21.8872	2521.04	21.7988	2149.57	21.8937	0	21.8606	757.424	21.8641	1334.63	21.8573	1392.27	21.8976	875.769	21.9205	0	21.9793	1189.5	21.9753	1294.97	21.9891	1586.65	21.9662	1249.46	21.99	0			21.7552	0	21.7675	0	21.8872	0	21.7988	0	21.8937	0	21.8606	0	21.8641	0	21.8573	0	21.8976
	21.7828	1265.05	21.7953	1131.53	21.9147	1782.74	21.8268	1881.6	21.9214	0	21.8883	923.686	21.8916	993.048	21.8851	1285.13	21.9253	1236.27	21.9482	0	22.0073	1229.71	22.0034	1033.2	22.0172	1195.13	21.9943	1331.1	22.0181	0			21.7828	0	21.7953	0	21.9147	0	21.8268	0	21.9214	0	21.8883	0	21.8916	0	21.8851	0	21.9253
	21.8104	1021.23	21.8233	1415.31	21.9424	1742.88	21.8547	1540.94	21.9492	0	21.916	788.166	21.9192	1452.35	21.9128	998.282	21.953	989.163	21.9758	0	22.0354	1146.54	22.0314	917.128	22.0452	1571.14	22.0223	852.372	22.0462	0			21.8104	0	21.8233	0	21.9424	0	21.8547	0	21.9492	0	21.916	0	21.9192	0	21.9128	0	21.953
	21.8381	814.696	21.851	1277.64	21.97	1816.17	21.8825	1757.93	21.9773	0	21.9436	1540.23	21.9469	768.221	21.9405	1465.18	21.9808	900.521	22.0036	0	22.0635	939.212	22.0596	849.527	22.0733	968.061	22.0504	1340.5	22.0743	0			21.8381	0	21.851	0	21.97	0	21.8825	0	21.9773	0	21.9436	0	21.9469	0	21.9405	0	21.9808
	21.8657	1743.43	21.8785	1265.58	21.9979	2321.06	21.9103	1680.31	22.005	0	21.9712	1461.74	21.9745	1583.65	21.9681	925.86	22.0084	955.687	22.0314	0	22.0915	805.395	22.0876	1467.91	22.1013	1269.98	22.0785	1142.45	22.1023	0			21.8657	0	21.8785	0	21.9979	0	21.9103	0	22.005	0	21.9712	0	21.9745	0	21.9681	0	22.0084
	21.8934	1574.87	21.9063	1155.75	22.0255	1510.12	21.9382	2007.99	22.033	0	21.999	996.13	22.0021	0	21.9958	1444.15	22.0361	905.266	22.0592	0	22.1196	1357.54	22.1157	1125.81	22.1294	1190.07	22.1066	1705.75	22.1304	0			21.8934	0	21.9063	0	22.0255	0	21.9382	0	22.033	0	21.999	0	22.0021	3572.63	21.9958	0	22.0361
	21.921	1740.68	21.9341	1825.38	22.0533	1819.02	21.9661	1299.72	22.061	0	22.0268	1004.58	22.0295	921.895	22.0236	1002.29	22.0637	1700.56	22.087	0	22.1477	1301.79	22.1438	796.109	22.1575	1624.47	22.1347	1080.13	22.1585	0			21.921	0	21.9341	0	22.0533	0	21.9661	0	22.061	0	22.0268	0	22.0295	0	22.0236	0	22.0637
	21.9487	1447.38	21.9619	1633.03	22.0812	1864.3	21.9937	1342.03	22.0889	495.705	22.0544	1220.4	22.0571	864.002	22.0513	1332.54	22.0915	1146.45	22.1146	0	22.1758	1146.94	22.1719	1336.69	22.1856	700.809	22.1627	947.836	22.1866	0			21.9487	0	21.9619	0	22.0812	0	21.9937	0	22.0889	0	22.0544	0	22.0571	0	22.0513	0	22.0915
	21.9764	1178.99	21.9895	1535.06	22.1089	1950.71	22.0217	1935.46	22.1168	0	22.0822	1724.88	22.0848	1246.86	22.0791	954.564	22.1193	1325.9	22.1423	0	22.2038	1639.2	22.2	1647.22	22.2136	1441.58	22.1908	1007.31	22.2147	0			21.9764	0	21.9895	0	22.1089	0	22.0217	0	22.1168	0	22.0822	0	22.0848	0	22.0791	0	22.1193
	22.0041	2086.32	22.0171	1430.51	22.1369	1015.46	22.0496	1466.6	22.1447	0	22.1099	655.302	22.1125	987.326	22.1068	985.691	22.1471	1038.73	22.1699	0	22.2319	876.389	22.228	1063.97	22.2417	1218.9	22.2189	968.003	22.2428	0			22.0041	0	22.0171	0	22.1369	0	22.0496	0	22.1447	0	22.1099	0	22.1125	0	22.1068	0	22.1471
	22.032	1209.08	22.0447	1297.83	22.1645	1798.03	22.0774	1755.83	22.1727	0	22.1376	1146.66	22.1401	897.193	22.1345	1339.74	22.1749	1305.66	22.1977	0	22.26	967.813	22.2561	1239.22	22.2698	1268.51	22.247	1395.83	22.2708	401.915			22.032	0	22.0447	0	22.1645	0	22.0774	0	22.1727	0	22.1376	0	22.1401	0	22.1345	0	22.1749
	22.0598	1564.22	22.0724	1672.82	22.1924	1457.49	22.1051	1343.44	22.2004	0	22.1654	1101.78	22.1678	808.871	22.1622	1782.71	22.2026	1440.28	22.2256	0	22.2881	922.913	22.2842	1212.6	22.2979	692.547	22.275	1509.05	22.2989	0			22.0598	0	22.0724	0	22.1924	0	22.1051	0	22.2004	0	22.1654	0	22.1678	448.375	22.1622	0	22.2026
	22.0876	1240.57	22.1003	1568	22.2201	1319.08	22.133	2014.93	22.2284	0	22.1932	1309.03	22.1958	943.229	22.19	1031.29	22.2302	1226.84	22.2533	0	22.3162	918.854	22.3123	1303.67	22.3259	1378.68	22.3031	853.419	22.327	0			22.0876	0	22.1003	0	22.2201	0	22.133	0	22.2284	0	22.1932	0	22.1958	0	22.19	0	22.2302
	22.1155	1695.12	22.1279	1698.37	22.248	2173.99	22.1609	1622.65	22.2562	0	22.2209	1255.63	22.2237	1093.74	22.2177	1261.35	22.2578	1322.47	22.2811	0	22.3443	914.062	22.3404	1382.83	22.354	1172.43	22.3312	876.487	22.3551	0			22.1155	0	22.1279	0	22.248	0	22.1609	0	22.2562	0	22.2209	0	22.2237	0	22.2177	0	22.2578
	22.1431	1657.88	22.1558	1656.82	22.2758	1731.33	22.1888	2225.16	22.2841	0	22.2487	1236.69	22.2514	930.058	22.2455	1140.26	22.2857	1157.12	22.309	0	22.3723	787.805	22.3684	1611.42	22.3821	1227.79	22.3593	1248.31	22.3832	0			22.1431	0	22.1558	0	22.2758	0	22.1888	0	22.2841	0	22.2487	0	22.2514	0	22.2455	0	22.2857
	22.1709	1299.11	22.1837	1444.13	22.3036	1644.85	22.2167	1833.61	22.312	510.634	22.2764	1089.22	22.2791	1161.51	22.2732	1541.16	22.3137	1365.35	22.3368	0	22.4004	1061.25	22.3965	1350.04	22.4102	1332.02	22.3874	1515.05	22.4113	490.651			22.1709	0	22.1837	0	22.3036	0	22.2167	0	22.312	0	22.2764	0	22.2791	0	22.2732	0	22.3137
	22.1988	942.266	22.2112	1229.36	22.3314	1753.69	22.2446	2001.27	22.34	0	22.3042	1342.66	22.307	1088.6	22.301	1256.94	22.3416	1362.73	22.3647	0	22.4284	1238.59	22.4246	1427.11	22.4383	678.86	22.4155	1282.89	22.4393	0			22.1988	0	22.2112	0	22.3314	0	22.2446	0	22.34	0	22.3042	0	22.307	0	22.301	0	22.3416
	22.2262	1392.39	22.2389	1130.92	22.3593	1610.14	22.2725	1494.81	22.3678	0	22.332	1048.58	22.3349	1432.5	22.3288	877.796	22.3693	959.828	22.3925	0	22.4565	958.393	22.4527	1344.8	22.4664	1525.43	22.4435	1314.8	22.4674	0			22.2262	0	22.2389	0	22.3593	0	22.2725	0	22.3678	0	22.332	0	22.3349	0	22.3288	0	22.3693
	22.2538	1379.49	22.2665	1653.05	22.3872	1650.7	22.3005	1813.31	22.3956	0	22.3599	825.936	22.3628	793.863	22.3565	1040.14	22.3971	1117.35	22.4205	0	22.4846	764.679	22.4808	1201.39	22.4944	1426.25	22.4716	1380.2	22.4955	0			22.2538	0	22.2665	0	22.3872	0	22.3005	0	22.3956	0	22.3599	0	22.3628	0	22.3565	0	22.3971
	22.2814	1460.42	22.2943	2007.44	22.4151	1131.69	22.3285	1621.72	22.4234	0	22.3877	993.927	22.3905	912.516	22.3844	652.203	22.4249	1209.94	22.4481	0	22.5126	669.746	22.5088	942.805	22.5225	902.494	22.4997	1197.96	22.5236	0			22.2814	0	22.2943	0	22.4151	0	22.3285	0	22.4234	0	22.3877	0	22.3905	0	22.3844	0	22.4249
	22.3092	713.342	22.322	1747.18	22.4429	1757.1	22.3565	1217.09	22.4512	0	22.4156	1185.33	22.4184	1166.06	22.4121	1143.32	22.4529	1256.68	22.476	0	22.5407	935.542	22.5369	1202.67	22.5506	1394.03	22.5278	1028.94	22.5516	0			22.3092	0	22.322	0	22.4429	0	22.3565	0	22.4512	0	22.4156	0	22.4184	0	22.4121	0	22.4529
	22.3369	1315.8	22.3498	1465.88	22.4708	1325.43	22.3844	1519.47	22.4791	0	22.4434	899.297	22.4463	936.792	22.4398	1059.41	22.4808	1079.04	22.5038	493.538	22.5687	725.814	22.565	1051.54	22.5787	711.477	22.5558	909.584	22.5797	0			22.3369	0	22.3498	0	22.4708	0	22.3844	0	22.4791	0	22.4434	0	22.4463	0	22.4398	0	22.4808
	22.3646	1260.68	22.3775	1203.34	22.4986	1951	22.4125	1760.38	22.507	0	22.471	927.189	22.4739	985.954	22.4676	1549.11	22.5088	1414.19	22.5318	0	22.5968	1122.82	22.593	1033.91	22.6068	861.929	22.5839	902.25	22.6078	0			22.3646	0	22.3775	0	22.4986	0	22.4125	0	22.507	0	22.471	0	22.4739	0	22.4676	0	22.5088
	22.3923	923.962	22.4053	1427.99	22.5265	1897.13	22.4405	1464.02	22.5347	0	22.4989	765.308	22.5018	927.515	22.4955	1263.21	22.5367	1175.65	22.5597	0	22.6248	1066.7	22.621	1517.63	22.6349	1020.16	22.612	1196.53	22.6359	489.329			22.3923	0	22.4053	0	22.5265	0	22.4405	0	22.5347	0	22.4989	0	22.5018	0	22.4955	0	22.5367
	22.4199	889.11	22.4329	1340.06	22.5541	1732.53	22.4684	1386	22.5626	0	22.5266	1353.57	22.5296	1179.39	22.5233	1081.17	22.5646	924.609	22.5878	0	22.6529	1070.07	22.6491	1052.46	22.6629	1003.05	22.6401	718.461	22.6639	0			22.4199	0	22.4329	0	22.5541	0	22.4684	0	22.5626	0	22.5266	0	22.5296	0	22.5233	0	22.5646
	22.4475	1042.71	22.4606	1353.95	22.5818	1831.8	22.4962	1813.96	22.5904	0	22.5544	1153.72	22.5575	1053.02	22.551	1454.54	22.5926	1372.88	22.6157	0	22.6809	704.415	22.6772	970.206	22.691	1399.48	22.6681	814.907	22.692	0			22.4475	0	22.4606	0	22.5818	0	22.4962	0	22.5904	0	22.5544	0	22.5575	0	22.551	0	22.5926
	22.4752	977.088	22.4882	1668.18	22.6095	1733.21	22.5242	1461.99	22.6183	0	22.5824	973.257	22.5854	1540.33	22.5787	1234.34	22.6206	898.46	22.6437	0	22.709	1032.56	22.7052	969.222	22.7191	840.477	22.6962	1042.73	22.7201	0			22.4752	0	22.4882	0	22.6095	0	22.5242	0	22.6183	0	22.5824	0	22.5854	0	22.5787	0	22.6206
	22.5028	763.749	22.5158	1349.09	22.6373	1627.31	22.5521	1540.64	22.6461	0	22.6103	1124.9	22.6132	1051.52	22.6066	1205.78	22.6486	1542.58	22.6715	0	22.7369	997.61	22.7333	1203.4	22.7472	1578.46	22.7243	627.072	22.7482	0			22.5028	0	22.5158	0	22.6373	0	22.5521	0	22.6461	0	22.6103	0	22.6132	0	22.6066	0	22.6486
	22.5306	1224.86	22.5435	1975.22	22.6653	1342.42	22.58	1964.82	22.674	0	22.6382	1083.65	22.641	1132.56	22.6345	1197.47	22.6766	819.033	22.6996	0	22.7649	1059.72	22.7614	1369.8	22.7751	748.963	22.7523	916.737	22.7762	0			22.5306	0	22.5435	0	22.6653	0	22.58	0	22.674	0	22.6382	0	22.641	0	22.6345	0	22.6766
	22.5581	1246.4	22.5712	1625.74	22.6931	1547.61	22.6081	1966.63	22.7017	474.34	22.6661	1552.93	22.6688	845.237	22.6625	1602.11	22.7045	1335.39	22.7275	0	22.793	1023.67	22.7895	948.474	22.8032	756.616	22.7804	887.552	22.8043	0			22.5581	0	22.5712	0	22.6931	0	22.6081	0	22.7017	0	22.6661	0	22.6688	0	22.6625	0	22.7045
	22.5855	1255.94	22.599	1743.8	22.7209	1803.3	22.636	1729.29	22.7296	0	22.6939	1007.52	22.6967	1336.37	22.6905	1299.74	22.7325	869.907	22.7555	0	22.8211	789.876	22.8175	1253.45	22.8313	1344.59	22.8085	1013.45	22.8324	0			22.5855	0	22.599	0	22.7209	0	22.636	0	22.7296	0	22.6939	0	22.6967	0	22.6905	0	22.7325
	22.6133	1030.78	22.6268	1751.54	22.7488	1432.18	22.6637	1365.35	22.7572	0	22.7218	0	22.7245	1182.96	22.7184	842.13	22.7606	749.479	22.7834	0	22.8492	1169.1	22.8456	1090.51	22.8593	873.914	22.8366	915.369	22.8605	0			22.6133	0	22.6268	0	22.7488	0	22.6637	0	22.7572	0	22.7218	0	22.7245	0	22.7184	0	22.7606
	22.6411	1234.6	22.6545	1280.71	22.7767	1563.37	22.6917	1934.67	22.7851	0	22.7498	1305.13	22.7523	1038.35	22.7464	869.968	22.7885	1422.33	22.8114	0	22.8772	925.387	22.8737	1124.37	22.8874	830.542	22.8646	998.506	22.8886	0			22.6411	0	22.6545	0	22.7767	0	22.6917	0	22.7851	0	22.7498	0	22.7523	0	22.7464	0	22.7885
	22.6686	659.179	22.6822	1489.52	22.8046	1584.15	22.7195	1121.11	22.8131	0	22.7777	1039.73	22.7801	1350.19	22.7744	1239.16	22.8164	583.989	22.8394	0	22.9053	992.553	22.9018	1100.97	22.9155	1033.3	22.8926	1176.9	22.9166	0			22.6686	0	22.6822	0	22.8046	0	22.7195	0	22.8131	0	22.7777	0	22.7801	0	22.7744	0	22.8164
	22.6963	1084.66	22.7101	1696.76	22.8322	1644.74	22.7473	1454.83	22.841	502.633	22.8055	875.011	22.8079	791.159	22.8023	1275.33	22.8443	1385.17	22.8673	0	22.9333	836.947	22.9299	1042.49	22.9435	969.34	22.9207	561.915	22.9447	0			22.6963	0	22.7101	0	22.8322	0	22.7473	0	22.841	0	22.8055	0	22.8079	0	22.8023	0	22.8443
	22.7239	779.366	22.7377	1239.05	22.8601	1627.05	22.7753	1439.11	22.8688	0	22.8333	821.641	22.8357	1959.82	22.8303	1271.21	22.8723	1129.24	22.8952	0	22.9614	852.042	22.9579	1262.66	22.9716	1268.57	22.9488	870.585	22.9728	0			22.7239	0	22.7377	0	22.8601	0	22.7753	0	22.8688	0	22.8333	0	22.8357	0	22.8303	0	22.8723
	22.7516	1173.38	22.7654	628.123	22.888	1237.22	22.803	1330.39	22.8967	0	22.8611	1134.08	22.8638	1191.32	22.8583	1003.39	22.9003	1101.59	22.923	0	22.9895	681.379	22.986	1151.03	22.9996	1103.3	22.9769	981.397	23.0009	0			22.7516	0	22.7654	0	22.888	0	22.803	0	22.8967	0	22.8611	0	22.8638	0	22.8583	0	22.9003
	22.7794	902.547	22.793	1281.26	22.9158	1319.88	22.8308	1865.01	22.9246	0	22.8891	863.452	22.8918	1023.27	22.8862	1165.3	22.9284	843.626	22.9511	0	23.0176	747.432	23.0141	1034.07	23.0277	712.946	23.005	1077.72	23.0289	0			22.7794	0	22.793	0	22.9158	0	22.8308	0	22.9246	0	22.8891	0	22.8918	0	22.8862	0	22.9284
	22.8072	1088.57	22.8208	1478.21	22.9437	645.112	22.8588	1181.53	22.9524	0	22.917	1021.38	22.9197	851.572	22.9142	1212.17	22.9564	770.551	22.9791	0	23.0456	751.214	23.0422	1109.69	23.0558	847.675	23.033	863.486	23.057	0			22.8072	0	22.8208	0	22.9437	0	22.8588	0	22.9524	0	22.917	0	22.9197	428.695	22.9142	0	22.9564
	22.8349	1053.52	22.8485	1799.49	22.9715	1062.23	22.8867	1663.96	22.9803	517.495	22.9448	1520.7	22.9477	765.406	22.9421	761.218	22.9844	1355.13	23.0071	0	23.0737	718.445	23.0702	1067.45	23.0839	858.756	23.0611	970.305	23.0851	0			22.8349	0	22.8485	0	22.9715	0	22.8867	0	22.9803	0	22.9448	0	22.9477	0	22.9421	0	22.9844
	22.8627	1578.35	22.8763	1227.28	22.9993	1175.34	22.9148	1440.74	23.0081	0	22.9727	809.356	22.9755	663.98	22.9701	1103.27	23.0125	960.215	23.0352	0	23.1018	1258.14	23.0983	980.97	23.1119	1511.52	23.0892	1014.67	23.1132	0			22.8627	0	22.8763	0	22.9993	0	22.9148	0	23.0081	0	22.9727	0	22.9755	0	22.9701	0	23.0125
	22.8904	1253.06	22.904	1211.9	23.0271	1290.69	22.9426	2331.46	23.0362	0	23.0004	1226.87	23.0035	1165.04	22.998	991.241	23.0406	1274.24	23.0632	0	23.1299	875.586	23.1264	1121.12	23.14	1059.41	23.1173	772.632	23.1413	0			22.8904	0	22.904	0	23.0271	0	22.9426	0	23.0362	0	23.0004	0	23.0035	0	22.998	0	23.0406
	22.9182	0	22.9318	1627.77	23.0547	1689.34	22.9706	930.135	23.0643	0	23.0282	687.543	23.0314	1007.77	23.026	1117.69	23.0686	1261.71	23.0912	0	23.1579	1195.26	23.1545	1184.78	23.1681	1244.77	23.1454	736.129	23.1694	0			22.9182	0	22.9318	0	23.0547	0	22.9706	0	23.0643	0	23.0282	0	23.0314	0	23.026	0	23.0686
	22.9459	939.734	22.9596	874.969	23.0825	1516.75	22.9986	1683.68	23.092	0	23.0561	825.769	23.0592	1096.38	23.0541	1141.98	23.0967	1341.55	23.1193	0	23.186	1032.62	23.1826	895.117	23.1962	1015.13	23.1734	956.113	23.1974	0			22.9459	0	22.9596	0	23.0825	0	22.9986	0	23.092	0	23.0561	0	23.0592	0	23.0541	0	23.0967
	22.9736	809.025	22.987	1143.21	23.1104	1669.42	23.0265	649.718	23.1198	0	23.0839	830.458	23.0873	981.177	23.0821	775.905	23.1247	1206.04	23.1473	0	23.2141	687.968	23.2106	1236.68	23.2243	975.152	23.2015	944.546	23.2255	425.427			22.9736	0	22.987	0	23.1104	0	23.0265	0	23.1198	0	23.0839	0	23.0873	0	23.0821	0	23.1247
	23.0013	741.01	23.0147	1358.55	23.1382	1177.37	23.0541	1509.81	23.1475	0	23.1117	595.842	23.1154	691.311	23.1101	925.59	23.1527	788.355	23.1754	0	23.2422	732.502	23.2387	1109.15	23.2523	1049.56	23.2296	990.453	23.2536	0			23.0013	0	23.0147	0	23.1382	0	23.0541	0	23.1475	0	23.1117	0	23.1154	0	23.1101	0	23.1527
	23.0288	710.131	23.0423	1577.56	23.1661	1341.26	23.0822	1094.31	23.1754	0	23.1397	577.411	23.1432	504.83	23.1379	1533.31	23.1808	840.455	23.2035	0	23.2702	821.582	23.2668	1211.79	23.2803	583.563	23.2577	887.268	23.2816	0			23.0288	0	23.0423	0	23.1661	0	23.0822	0	23.1754	0	23.1397	0	23.1432	0	23.1379	0	23.1808
	23.0567	1218.94	23.07	1304.76	23.194	843.717	23.1101	1692.46	23.2032	0	23.1676	1343.54	23.1711	899.569	23.166	1235.26	23.2088	1064.65	23.2315	0	23.2982	696.58	23.2949	966.95	23.3084	783.022	23.2857	1427.95	23.3097	0			23.0567	0	23.07	0	23.194	0	23.1101	0	23.2032	0	23.1676	0	23.1711	0	23.166	0	23.2088
	23.0844	1286.68	23.098	1184.54	23.2219	1185.34	23.1379	1685.65	23.2311	0	23.1956	590.02	23.1991	801.097	23.1939	897.256	23.2369	1147.41	23.2595	466.183	23.3263	805.02	23.323	843.788	23.3364	623.938	23.3138	728.4	23.3378	0			23.0844	0	23.098	0	23.2219	0	23.1379	0	23.2311	0	23.1956	0	23.1991	0	23.1939	0	23.2369
	23.1119	907.22	23.1257	848.65	23.2495	1378.65	23.1659	1318.51	23.259	0	23.2234	843.137	23.2269	807.687	23.2218	709.935	23.265	1246.87	23.2874	0	23.3544	650.282	23.351	1626.64	23.3645	1289.69	23.3419	1187.72	23.3659	0			23.1119	0	23.1257	0	23.2495	0	23.1659	0	23.259	0	23.2234	0	23.2269	0	23.2218	0	23.265
	23.1394	1525.04	23.1536	1469.09	23.2774	1911.72	23.1938	1420.54	23.2869	0	23.2513	767.659	23.2548	992.725	23.2497	1023.92	23.293	902.554	23.3155	0	23.3825	978.016	23.3791	706.13	23.3926	915.222	23.3699	822.143	23.394	0			23.1394	0	23.1536	0	23.2774	0	23.1938	0	23.2869	0	23.2513	0	23.2548	0	23.2497	0	23.293
	23.167	1095.62	23.1814	1086.56	23.3052	1288.91	23.2217	1577.4	23.3146	0	23.2792	1153.22	23.2826	544.653	23.2779	545.845	23.321	787.409	23.3433	440.269	23.4105	698.739	23.4072	705.573	23.4206	933.646	23.398	1300.93	23.422	0			23.167	0	23.1814	0	23.3052	0	23.2217	0	23.3146	0	23.2792	0	23.2826	611.247	23.2779	0	23.321
	23.1946	1152.11	23.2092	1489.24	23.333	1294.3	23.2497	936.061	23.3426	0	23.3071	1042.9	23.3105	1059.81	23.3058	1003.3	23.349	939.304	23.3711	0	23.4386	1002.57	23.4353	899.281	23.4487	0	23.4261	541.391	23.4501	0			23.1946	0	23.2092	0	23.333	0	23.2497	0	23.3426	0	23.3071	0	23.3105	0	23.3058	0	23.349
	23.2223	1097.44	23.2369	973.47	23.3608	1974.03	23.2775	1213.7	23.3705	0	23.335	733.402	23.3386	921.169	23.3338	824.116	23.3769	889.528	23.3991	0	23.4667	1154.3	23.4633	1088.44	23.4768	1262.22	23.4542	1112.91	23.4782	0			23.2223	0	23.2369	0	23.3608	0	23.2775	0	23.3705	0	23.335	0	23.3386	0	23.3338	0	23.3769
	23.2501	1361.81	23.2648	1632.24	23.3887	1557.5	23.3053	1176.13	23.3984	0	23.363	1172.78	23.3667	1093.02	23.3618	941.389	23.405	922.077	23.4271	0	23.4948	0	23.4912	969.612	23.5049	784.48	23.4823	938.532	23.5063	0			23.2501	0	23.2648	0	23.3887	0	23.3053	0	23.3984	0	23.363	0	23.3667	0	23.3618	0	23.405
	23.2776	1218.87	23.2926	1559.78	23.4164	1245.61	23.3331	1115.98	23.4261	0	23.391	854.387	23.3946	846.463	23.3899	939.158	23.4331	886.881	23.4552	0	23.5228	833.173	23.5193	715.879	23.5329	1121.86	23.5103	587.483	23.5343	544.046			23.2776	0	23.2926	0	23.4164	0	23.3331	0	23.4261	0	23.391	0	23.3946	0	23.3899	0	23.4331
	23.3052	969.271	23.3202	1576.33	23.4444	1344.82	23.361	1268.8	23.454	0	23.419	610.022	23.4226	685.625	23.4177	1224.99	23.4612	538.111	23.4833	0	23.5509	588.562	23.5474	911.987	23.561	1172.08	23.5384	913.355	23.5624	0			23.3052	0	23.3202	0	23.4444	0	23.361	0	23.454	0	23.419	0	23.4226	0	23.4177	0	23.4612
	23.333	1645	23.348	1840.57	23.4723	1716.1	23.389	1179.86	23.4819	0	23.4469	1059.98	23.4504	893.052	23.4458	834.006	23.4893	1390.69	23.5112	0	23.5788	588.336	23.5754	1181.21	23.5891	903.235	23.5665	1249.69	23.5905	0			23.333	0	23.348	0	23.4723	0	23.389	0	23.4819	0	23.4469	0	23.4504	0	23.4458	0	23.4893
	23.3606	1265.71	23.3757	916.136	23.5	1517.44	23.4167	1011.06	23.5099	0	23.4747	966.149	23.4784	955.439	23.4738	1509.86	23.5173	1024.07	23.5392	0	23.6069	0	23.6035	1025.34	23.617	917.09	23.5946	949.789	23.6185	0			23.3606	0	23.3757	0	23.5	0	23.4167	0	23.5099	0	23.4747	0	23.4784	0	23.4738	0	23.5173
	23.388	708.345	23.4034	1410.72	23.5277	1274.33	23.4445	1365.54	23.5377	0	23.5025	944.125	23.5064	867.327	23.5019	1232.31	23.5453	880.253	23.5672	0	23.635	1002.91	23.6315	800.711	23.6451	1094.84	23.6227	747.508	23.6466	0			23.388	0	23.4034	0	23.5277	0	23.4445	0	23.5377	0	23.5025	0	23.5064	0	23.5019	0	23.5453
	23.4156	1329.25	23.4311	1092.67	23.5555	1295.15	23.4724	1157.57	23.5656	0	23.5305	916.292	23.5345	1282.37	23.5299	977.572	23.5734	1291.92	23.5951	564.639	23.663	0	23.6596	1405.64	23.6732	1013.33	23.6507	962.472	23.6747	0			23.4156	0	23.4311	0	23.5555	0	23.4724	0	23.5656	0	23.5305	0	23.5345	0	23.5299	0	23.5734
	23.4433	1419.61	23.4588	1251.97	23.5832	1344.48	23.5003	1819.06	23.5935	0	23.5586	792.586	23.5626	625.663	23.5579	1191.24	23.6015	894.195	23.6232	0	23.6911	0	23.6877	1308.94	23.7013	712.727	23.6788	790.268	23.7028	0			23.4433	0	23.4588	0	23.5832	0	23.5003	0	23.5935	0	23.5586	0	23.5626	0	23.5579	0	23.6015
	23.4709	876.583	23.4864	1516.58	23.6108	1246.06	23.5281	1716.73	23.6214	0	23.5866	687.017	23.5907	1070.65	23.5858	933.567	23.6296	797.951	23.6513	0	23.7191	689.893	23.7158	1020.84	23.7294	548.379	23.7069	916.159	23.7309	0			23.4709	0	23.4864	0	23.6108	0	23.5281	0	23.6214	0	23.5866	0	23.5907	0	23.5858	0	23.6296
	23.4986	864.59	23.5141	857.162	23.6387	1671.66	23.556	750.348	23.6493	0	23.6146	781.13	23.6186	898.787	23.6137	949.156	23.6576	996.404	23.6792	0	23.7472	853.217	23.7438	1044.89	23.7574	1005.83	23.735	1238.16	23.7589	0			23.4986	0	23.5141	0	23.6387	0	23.556	0	23.6493	0	23.6146	0	23.6186	0	23.6137	0	23.6576
	23.5261	772.48	23.5418	1636.51	23.6664	830.463	23.5837	1196.14	23.6772	0	23.6425	736.016	23.6467	1058.97	23.6417	1018.02	23.6857	1092.21	23.7073	0	23.7753	1023.46	23.7719	1300.49	23.7855	1057.13	23.7631	801.749	23.787	0			23.5261	0	23.5418	0	23.6664	0	23.5837	0	23.6772	0	23.6425	0	23.6467	0	23.6417	0	23.6857
	23.5538	909.442	23.5695	1159.98	23.6942	1413.18	23.6116	1277.84	23.705	523.874	23.6705	878.21	23.6748	789.495	23.6697	1442.21	23.7138	657.08	23.7352	0	23.8034	0	23.8	662.629	23.8136	747.814	23.7911	1096.79	23.8151	0			23.5538	0	23.5695	0	23.6942	0	23.6116	0	23.705	0	23.6705	0	23.6748	0	23.6697	0	23.7138
	23.5812	917.467	23.5974	1771.89	23.722	1574.19	23.6395	722.505	23.733	0	23.6983	989.053	23.7028	947.387	23.6978	1234.96	23.7419	949.606	23.7632	0	23.8314	690.636	23.8281	847.223	23.8417	809.814	23.8192	890.91	23.8432	0			23.5812	0	23.5974	0	23.722	0	23.6395	0	23.733	0	23.6983	0	23.7028	0	23.6978	505.563	23.7419
	23.6088	896.551	23.6251	1596.44	23.7498	985.067	23.6674	1012.83	23.7609	0	23.7264	763.52	23.7308	929.435	23.7259	1215.04	23.77	526.383	23.7911	0	23.8595	770.771	23.8561	1496.78	23.8697	1084.74	23.8473	1050.24	23.8713	0			23.6088	0	23.6251	0	23.7498	0	23.6674	0	23.7609	0	23.7264	0	23.7308	0	23.7259	0	23.77
	23.6364	1209.48	23.6528	1526.71	23.7776	1306.79	23.6951	915.712	23.7888	0	23.7541	1275.09	23.7589	904.962	23.754	678.843	23.798	1155.53	23.8191	0	23.8876	530.78	23.8842	1025.72	23.8978	841.624	23.8754	745.999	23.8993	0			23.6364	0	23.6528	0	23.7776	0	23.6951	0	23.7888	0	23.7541	0	23.7589	0	23.754	0	23.798
	23.6641	1196.77	23.6806	1120.38	23.8054	1617.32	23.7229	954.684	23.8166	0	23.7819	1075.55	23.7869	921.636	23.782	644.812	23.8261	1192.06	23.8472	0	23.9157	582.161	23.9123	725.373	23.9259	571.525	23.9035	488.243	23.9273	0			23.6641	0	23.6806	0	23.8054	0	23.7229	0	23.8166	0	23.7819	0	23.7869	0	23.782	598.706	23.8261
	23.6918	1216.11	23.7084	1626.35	23.8331	894.758	23.7507	1249.14	23.8445	0	23.8099	1029.89	23.815	1456.1	23.81	846.627	23.8542	1240.12	23.8752	0	23.9438	956.579	23.9404	794.935	23.954	1048.13	23.9315	1123.9	23.9554	0			23.6918	0	23.7084	0	23.8331	0	23.7507	0	23.8445	0	23.8099	0	23.815	0	23.81	0	23.8542
	23.7194	830.493	23.7362	971.085	23.8607	872.249	23.7785	990.277	23.8723	0	23.8378	561.326	23.8426	1220.49	23.838	1113.72	23.8821	1151.46	23.9032	0	23.9718	861.086	23.9685	829.132	23.982	731.548	23.9596	1280.03	23.9835	0			23.7194	0	23.7362	0	23.8607	0	23.7785	0	23.8723	0	23.8378	0	23.8426	0	23.838	528.923	23.8821
	23.747	1075.43	23.7636	1505.89	23.8884	1144.27	23.8064	1641.49	23.9001	0	23.8658	607.973	23.8705	1043.66	23.866	774.056	23.9101	1162.06	23.9312	0	23.9999	813.64	23.9966	723.845	24.0101	887.038	23.9877	1148.38	24.0116	0			23.747	0	23.7636	0	23.8884	0	23.8064	0	23.9001	0	23.8658	0	23.8705	0	23.866	0	23.9101
	23.7747	867.405	23.7914	1577.97	23.9163	1770.55	23.8342	1325.63	23.928	0	23.8939	502.449	23.8986	1174.27	23.894	894.851	23.9381	1027.83	23.9592	0	24.028	0	24.0246	1027.57	24.0382	596.644	24.0158	596.371	24.0396	0			23.7747	0	23.7914	0	23.9163	0	23.8342	0	23.928	0	23.8939	0	23.8986	0	23.894	0	23.9381
	23.8025	1198.92	23.8193	966.101	23.9441	1715.89	23.862	1700.81	23.9559	0	23.922	1138.95	23.9266	672.13	23.9219	1276.3	23.9661	933.284	23.9873	0	24.056	691.72	24.0527	1315.05	24.0663	933.651	24.0438	733.963	24.0677	0			23.8025	0	23.8193	0	23.9441	0	23.862	0	23.9559	0	23.922	0	23.9266	0	23.9219	0	23.9661
	23.8303	967.936	23.8467	848.265	23.9717	1647.63	23.8901	1453.32	23.9839	0	23.95	723.852	23.9545	856.943	23.9497	487.199	23.994	705.543	24.0154	0	24.084	637.591	24.0808	1090.71	24.0944	817.627	24.0719	674.464	24.0958	0			23.8303	0	23.8467	0	23.9717	0	23.8901	0	23.9839	0	23.95	0	23.9545	0	23.9497	0	23.994
	23.8579	1090.8	23.8743	928.104	23.9995	1132.4	23.9182	1248.95	24.0116	0	23.9781	832.964	23.9826	536.193	23.9777	0	24.0219	1110	24.0434	0	24.112	540.738	24.1089	765.707	24.1224	776.269	24.1	1041.65	24.1239	0			23.8579	0	23.8743	0	23.9995	0	23.9182	0	24.0116	0	23.9781	0	23.9826	0	23.9777	0	24.0219
	23.8855	1025.7	23.9019	1507.93	24.0272	1261.71	23.9461	1414.05	24.0395	0	24.006	1024.78	24.0107	904.047	24.0058	755.058	24.0498	829.666	24.0714	0	24.14	834.061	24.137	1178.7	24.1505	714.094	24.1281	806.269	24.152	0			23.8855	0	23.9019	0	24.0272	0	23.9461	0	24.0395	0	24.006	0	24.0107	0	24.0058	0	24.0498
	23.9131	873.106	23.9295	1061.24	24.055	995.805	23.9741	1069.91	24.0673	0	24.0339	578.05	24.0386	1167.04	24.0334	1645.86	24.0779	1042.95	24.0994	0	24.1681	1137.29	24.1651	840.651	24.1786	877.742	24.1562	877.146	24.18	0			23.9131	0	23.9295	0	24.055	0	23.9741	0	24.0673	0	24.0339	0	24.0386	0	24.0334	0	24.0779
	23.9407	1334.18	23.9571	880.197	24.0827	1285.18	24.002	1457.66	24.0953	0	24.0618	1011.54	24.0667	714.573	24.0611	1217.32	24.106	873.364	24.1274	0	24.1962	591.417	24.1932	931.89	24.2067	1248.14	24.1843	1179.67	24.2081	0			23.9407	0	23.9571	0	24.0827	0	24.002	0	24.0953	0	24.0618	0	24.0667	0	24.0611	0	24.106
	23.9682	648.377	23.9849	939.858	24.1104	1135.46	24.0298	1427.8	24.1232	0	24.0899	889.735	24.0948	790.794	24.0892	742.238	24.134	968.879	24.1555	0	24.2243	886.215	24.2211	952.418	24.2347	1223.18	24.2123	929.911	24.2362	0			23.9682	0	23.9849	0	24.1104	0	24.0298	0	24.1232	0	24.0899	0	24.0948	0	24.0892	0	24.134
	23.9958	899.017	24.0127	1012.34	24.1383	1283.59	24.0577	1373.77	24.151	0	24.1179	712.645	24.1226	1105.04	24.1173	762.585	24.1621	944.685	24.1832	0	24.2523	0	24.2492	1039.82	24.2628	1057.37	24.2404	837.582	24.2642	0			23.9958	0	24.0127	0	24.1383	0	24.0577	0	24.151	0	24.1179	0	24.1226	0	24.1173	0	24.1621
	24.0234	707.919	24.0404	1133.35	24.1661	568.756	24.0854	1086.83	24.1787	0	24.1459	986.479	24.1505	887.712	24.1451	617.63	24.1902	1119.53	24.2112	0	24.2803	961.256	24.2773	618.718	24.2909	1412.39	24.2685	887.466	24.2923	444.076			24.0234	0	24.0404	0	24.1661	0	24.0854	0	24.1787	0	24.1459	0	24.1505	0	24.1451	0	24.1902
	24.051	1059.2	24.0681	860.772	24.194	807.468	24.1133	1460.9	24.2066	0	24.174	801.933	24.1785	948.813	24.1732	593.989	24.2181	620.278	24.2392	0	24.3084	448.269	24.3054	671.124	24.319	1182.08	24.2965	1103.55	24.3204	0			24.051	0	24.0681	0	24.194	0	24.1133	0	24.2066	0	24.174	0	24.1785	701.493	24.1732	0	24.2181
	24.0787	778.76	24.0958	781.613	24.2218	1301.11	24.141	1261.71	24.2346	0	24.2021	765.157	24.2063	1121.4	24.2013	899.546	24.2461	1358.91	24.2673	0	24.3364	1033.01	24.3333	1358.86	24.3471	905.067	24.3246	876.621	24.3485	0			24.0787	0	24.0958	0	24.2218	0	24.141	0	24.2346	0	24.2021	0	24.2063	0	24.2013	0	24.2461
	24.1065	969.332	24.1235	1373.68	24.2494	973.527	24.1689	1208.63	24.2625	0	24.2301	1181.7	24.2341	1108.02	24.2293	737.228	24.2741	762.719	24.2953	0	24.3645	1217.13	24.3614	977.857	24.3752	735.935	24.3527	715.45	24.3766	0			24.1065	0	24.1235	0	24.2494	0	24.1689	0	24.2625	0	24.2301	0	24.2341	532.505	24.2293	0	24.2741
	24.134	536.784	24.1511	1349.56	24.2772	1181.72	24.1966	1347.63	24.2901	0	24.258	782.388	24.2622	437.976	24.2572	483.997	24.3021	862.087	24.3234	0	24.3925	1000.22	24.3894	864.756	24.4032	1052.88	24.3808	598.086	24.4047	539.992			24.134	0	24.1511	0	24.2772	0	24.1966	0	24.2901	0	24.258	0	24.2622	0	24.2572	0	24.3021
	24.1615	780.464	24.1789	980.238	24.305	1363.87	24.2245	1350.9	24.318	495.345	24.2858	990.833	24.29	931.744	24.2853	775.557	24.3301	742.845	24.3514	0	24.4205	890.258	24.4175	728.535	24.4313	547.574	24.4089	622.581	24.4327	0			24.1615	0	24.1789	0	24.305	0	24.2245	0	24.318	0	24.2858	0	24.29	798.487	24.2853	0	24.3301
	24.1891	1335.47	24.2065	1144.5	24.3328	1200.97	24.2524	961.128	24.3458	0	24.3138	0	24.318	990.109	24.3132	529.312	24.3582	756.077	24.3795	0	24.4486	471.022	24.4456	1295.08	24.4594	1132.93	24.437	957.923	24.4608	0			24.1891	0	24.2065	0	24.3328	0	24.2524	0	24.3458	0	24.3138	0	24.318	0	24.3132	0	24.3582
	24.2167	603.082	24.2343	829.78	24.3605	2153.84	24.2802	1093.27	24.3737	0	24.3417	761.238	24.3461	1163.64	24.3412	906.779	24.3862	1043.55	24.4076	0	24.4767	495.214	24.4737	859.97	24.4874	751.872	24.465	1277.74	24.4889	0			24.2167	0	24.2343	0	24.3605	0	24.2802	0	24.3737	0	24.3417	0	24.3461	0	24.3412	0	24.3862
	24.2444	638.646	24.262	904.164	24.3884	1261.95	24.3081	1155.15	24.4015	0	24.3695	623.574	24.3741	817.927	24.3693	793.462	24.4143	701.626	24.4357	0	24.5047	0	24.5018	603.346	24.5156	609.424	24.4931	682.291	24.517	0			24.2444	0	24.262	0	24.3884	0	24.3081	0	24.4015	0	24.3695	0	24.3741	0	24.3693	0	24.4143
	24.272	1226.45	24.2896	1430.03	24.4163	988.699	24.3357	1887.71	24.4293	0	24.3973	0	24.4021	604.302	24.3974	646.6	24.4422	1008.36	24.4638	0	24.5328	923.069	24.5298	920.336	24.5436	671.274	24.5212	596.909	24.5451	0			24.272	0	24.2896	0	24.4163	0	24.3357	0	24.4293	0	24.3973	0	24.4021	0	24.3974	0	24.4422
	24.2998	703.575	24.3174	905.851	24.4442	1359.07	24.3636	1325.61	24.4571	507.287	24.4253	848.029	24.43	650.819	24.4253	464.176	24.4703	996.221	24.4919	0	24.5609	1048.15	24.5579	826.105	24.5717	540.729	24.5492	535.121	24.5731	0			24.2998	0	24.3174	0	24.4442	0	24.3636	0	24.4571	0	24.4253	0	24.43	0	24.4253	0	24.4703
	24.3275	1159.37	24.345	984.119	24.4721	1320.3	24.3915	1545.53	24.485	0	24.4531	1248.52	24.4581	862.547	24.4533	625.554	24.4982	673.524	24.5199	0	24.589	959.856	24.586	620.864	24.5998	809.099	24.5773	870.334	24.6012	405.162			24.3275	0	24.345	0	24.4721	0	24.3915	0	24.485	0	24.4531	0	24.4581	0	24.4533	0	24.4982
	24.3553	917.887	24.3728	1011.9	24.4999	1392	24.4192	1324.68	24.5128	0	24.481	0	24.4857	1157.51	24.4814	656.287	24.5263	926.675	24.5479	0	24.6171	857.002	24.6141	898.727	24.6279	1000.03	24.6054	912.313	24.6293	0			24.3553	0	24.3728	0	24.4999	0	24.4192	0	24.5128	0	24.481	0	24.4857	0	24.4814	0	24.5263
	24.3827	1061.35	24.4006	1401.42	24.5277	1485.28	24.4471	1673.8	24.5407	0	24.5091	678.475	24.5135	591.451	24.5094	1098.73	24.5544	1204.24	24.5759	0	24.6452	910.266	24.6421	0	24.656	1247.77	24.6335	756.319	24.6574	0			24.3827	0	24.4006	0	24.5277	0	24.4471	0	24.5407	0	24.5091	0	24.5135	0	24.5094	0	24.5544
	24.4104	572.612	24.4284	1145.8	24.5556	1018.33	24.4748	1016.98	24.5686	0	24.5369	924.626	24.5415	936.441	24.5375	743.598	24.5825	819.292	24.604	0	24.6732	700.403	24.6702	657.449	24.684	0	24.6616	928.945	24.6855	0			24.4104	0	24.4284	0	24.5556	0	24.4748	0	24.5686	0	24.5369	0	24.5415	0	24.5375	0	24.5825
	24.4381	542.028	24.4562	946.005	24.5832	1622.52	24.5025	1057.26	24.5964	0	24.565	861.061	24.5696	1401.68	24.5653	1364.66	24.6105	489.138	24.6321	0	24.7013	865.248	24.6983	933.729	24.7121	736.227	24.6896	558.095	24.7135	0			24.4381	0	24.4562	0	24.5832	0	24.5025	0	24.5964	0	24.565	0	24.5696	0	24.5653	0	24.6105
	24.4659	1055.04	24.4839	1361.61	24.6108	1041.25	24.5302	1440.32	24.624	0	24.5931	861.727	24.5975	721.899	24.5934	739.643	24.6386	666.791	24.6602	0	24.7294	873.948	24.7263	886.708	24.7402	969.716	24.7177	569.78	24.7415	0			24.4659	0	24.4839	0	24.6108	0	24.5302	0	24.624	0	24.5931	0	24.5975	0	24.5934	0	24.6386
	24.4934	1157.58	24.5117	1421.49	24.6385	1106.11	24.5581	846.81	24.6518	0	24.6211	641.678	24.6256	549.062	24.6215	910.038	24.6667	1049.73	24.6883	0	24.7574	524.774	24.7544	612.287	24.7683	745.628	24.7458	1051.84	24.7696	0			24.4934	0	24.5117	0	24.6385	0	24.5581	0	24.6518	0	24.6211	0	24.6256	0	24.6215	0	24.6667
	24.5209	890.48	24.5391	940.548	24.6664	1164.1	24.5857	912.711	24.6798	0	24.6489	1088	24.6537	942.743	24.6494	1190.98	24.6947	1202.62	24.7163	0	24.7855	493.671	24.7825	745.393	24.7964	700.256	24.7738	749.816	24.7976	0			24.5209	0	24.5391	0	24.6664	0	24.5857	0	24.6798	0	24.6489	0	24.6537	0	24.6494	0	24.6947
	24.5485	821.678	24.5667	619.433	24.6942	1494.34	24.6136	873.726	24.7078	0	24.6769	714.098	24.6817	1443.74	24.6774	1065.8	24.7228	1267.9	24.7444	0	24.8136	883.654	24.8106	867.531	24.8245	950.893	24.8019	782.788	24.8257	0			24.5485	0	24.5667	0	24.6942	0	24.6136	0	24.7078	0	24.6769	0	24.6817	0	24.6774	0	24.7228
	24.5762	1034.27	24.5944	764.598	24.7219	1004.52	24.6414	1148.58	24.7356	0	24.7048	966.13	24.7097	1048.98	24.7054	709.447	24.7508	753.786	24.7725	0	24.8417	479.132	24.8387	616.806	24.8525	1000.56	24.83	831.424	24.8538	0			24.5762	0	24.5944	0	24.7219	0	24.6414	0	24.7356	0	24.7048	0	24.7097	0	24.7054	0	24.7508
[truncated: 16 more rows]
[truncated: 13 more columns]

## Sheet: Supplementary Fig. 2
	Total Ion Chromatograms (TICs)																						Mass Spectra (raw data)								Mass Spectra (simulations)
[truncated: 1,037 more rows]

[truncated: 2 more sheets: Supplementary Fig. 4b, Supplementary Fig. 5]
